# Supplementary material for: Identifying novel prodromal symptoms of eclampsia: A two-country, case-control study
Source: PLoS Med. 2026 Apr 28;23(4):e1004994. doi: 10.1371/journal.pmed.1004994 (PMC13123989; doi:10.1371/journal.pmed.1004994)
Supplement: S2 File — (XLS) [file pmed.1004994.s003.xls]

## Sheet: Sheet1
Record ID / participant study number	Country	Inclusion Criteria	Headache (Yes/No)	Headache Severity	Headache persistent	Headache onset	Visual disturbances (yes/no)	Blurred vision	Double vision	Temporary loss of vision	Sensitivity to light	Partial loss of vision or blind spots in normal field of vision	Flickering lights	Other	Time and onset of visual disturbances	epigastric or abdominal pain severity	Tightness in the chest	Shortness of breath	Nausea	Vomiting	Focal neurological deficit (Yes/No)	Focal neurological deficit (One extremity)	Focal neurological deficit (Two extremities)	Focal neurological deficit (>two extremities)	Focal neurological deficit (Loss of speech)	Focal neurological deficit (Facial right side)	Focal neurological deficit (Facial left side)	Focal neurological deficit (Severe vertigo)	Focal neurological deficit (Other)	Changes in mood (Yes/No)	Changes in mood (Unease)	Changes in mood (Anger)	Changes in mood (Depressed)	Changes in mood (Excited)	Edema (Yes/No)	Edema (Hands and feet)	Edema (Face)	Hearing affected	confusion	Twitching or jerking of arms and/or legs	Mind state	Difficulty concentrating	Speech affected	feel anxious	feelings of impending doom or end of the world	severe dizziness	weakness or paralysis	Jitters /nervousness / nervous shaking
2	Pakistan	Eclampsia	No	No		No headache	No	No	No	No	No	No	No	No	N/A (no visual disturbances)	No	No	No	No	No	No	No	No	No	No	No	No	No	No	No	No	No	No	No	Yes	Yes	No	No	No	No	No	No	No	No	No	No	No	No
4	Pakistan	Preeclampsia	Yes	Severe	Yes	Gradual	No	No	No	No	No	No	No	No	N/A (no visual disturbances)	No	No	No	No	No	No	No	No	No	No	No	No	No	No	No	No	No	No	No	Yes	Yes	No	No	No	No	No	No	No	Yes	No	No	No	No
5	Pakistan	Preeclampsia	Yes	Worst headache ever experienced	Yes	Sudden	Yes	No	No	No	No	No	Yes	No	Less than 6 hours before	No	No	No	Yes	Yes	No	No	No	No	No	No	No	No	No	No	No	No	No	No	Yes	Yes	No	No	No	No	No	No	No	Yes	No	No	No	No
6	Pakistan	Preeclampsia	No	No		No headache	No	No	No	No	No	No	No	No	N/A (no visual disturbances)	No	No	No	No	No	No	No	No	No	No	No	No	No	No	Yes	No	Yes	No	No	Yes	Yes	Yes	No	No	No	No	No	No	Yes	No	No	No	No
7	Pakistan	Preeclampsia	No	No		No headache	No	No	No	No	No	No	No	No	N/A (no visual disturbances)	No	No	No	No	No	No	No	No	No	No	No	No	No	No	Yes	No	Yes	No	No	Yes	Yes	No	No	No	No	No	No	No	No	No	No	No	No
8	Pakistan	Preeclampsia	Yes	Mild	Yes	Gradual	No	No	No	No	No	No	No	No	N/A (no visual disturbances)	No	No	No	No	No	No	No	No	No	No	No	No	No	No	No	No	No	No	No	Yes	Yes	Yes	No	No	No	No	No	No	No	No	No	No	No
9	Pakistan	Preeclampsia	Yes	Mild	Yes	Sudden	No	No	No	No	No	No	No	No	N/A (no visual disturbances)	Mild	No	No	Yes	Yes	No	No	No	No	No	No	No	No	No	No	No	No	No	No	Yes	Yes	Yes	No	No	No	No	No	No	No	No	No	No	No
10	Pakistan	Preeclampsia	No	No		No headache	No	No	No	No	No	No	No	No	N/A (no visual disturbances)	Mild	No	No	Yes	No	No	No	No	No	No	No	No	No	No	Yes	No	Yes	No	No	Yes	Yes	Yes	No	No	No	No	No	No	No	No	No	No	No
11	Pakistan	Preeclampsia	No	No		No headache	No	Yes	No	No	No	No	No	No	N/A (no visual disturbances)	No	No	No	No	No	No	No	No	No	No	No	No	No	No	No	No	No	No	No	Yes	Yes	No	No	No	No	No	No	No	No	No	No	No	No
12	Pakistan	Preeclampsia	Yes	Mild	No	Sudden	No	No	No	No	No	No	No	No	N/A (no visual disturbances)	No	No	No	Yes	No	No	No	No	No	No	No	No	No	No	Yes	Yes	Yes	No	No	Yes	Yes	Yes	No	No	No	No	No	No	Yes	No	No	No	No
13	Pakistan	Preeclampsia	Yes	Mild	No	Gradual	Yes	Yes	Yes	No	Yes	No	No	No	Less than one hour before	Mild	No	No	Yes	No	No	No	No	No	No	No	No	No	No	No	No	No	No	No	Yes	Yes	Yes	No	No	No	No	No	No	No	No	No	No	No
14	Pakistan	Preeclampsia	Yes	Mild	No	Gradual	Yes	Yes	No	No	Yes	No	No	No	Less than one hour before	Moderate	No	No	Yes	No	No	No	No	No	No	No	No	No	No	No	No	No	No	No	Yes	Yes	Yes	No	No	No	No	No	No	Yes	No	No	No	No
15	Pakistan	Eclampsia	Yes	Mild	No	Gradual	Yes	Yes	No	No	No	No	No	No	Less than 24 hours ago	No	No	No	No	No	No	No	No	No	No	No	No	No	No	No	No	No	No	No	Yes	Yes	Yes	No	Yes	Yes	No	No	No	No	No	No	No	No
16	Pakistan	Eclampsia	Yes	Worst headache ever experienced	Yes	Gradual	Yes	Yes	Yes	No	Yes	No	No	No	Less than 6 hours before	No	No	No	No	Yes	No	No	No	No	No	No	No	No	No	No	No	No	No	No	Yes	Yes	Yes	No	No	No	No	No	No	No	No	No	No	No
17	Pakistan	Preeclampsia	Yes	Mild	No	Gradual	No	No	No	No	No	No	No	No	N/A (no visual disturbances)	Mild	No	No	Yes	No	No	No	No	No	No	No	No	No	No	No	No	No	No	No	Yes	Yes	Yes	No	No	No	No	No	No	No	No	No	No	No
18	Pakistan	Preeclampsia	Yes	Mild	No	Gradual	No	No	No	No	No	No	No	No	N/A (no visual disturbances)	Moderate	No	No	No	No	No	No	No	No	No	No	No	No	No	Yes	No	Yes	No	No	Yes	Yes	No	No	No	Yes	No	No	No	No	No	No	No	No
19	Pakistan	Preeclampsia	Yes	Mild	No	Gradual	Yes	Yes	No	No	No	No	No	No	Less than one hour before	No	No	No	No	No	No	No	No	No	No	No	No	No	No	No	No	No	No	No	Yes	Yes	No	No	No	No	No	No	No	No	No	No	No	No
20	Pakistan	Eclampsia	Yes	Mild	No	Gradual	Yes	Yes	No	No	No	No	No	No	Less than 6 hours before	Mild	No	No	No	No	No	No	No	No	No	No	No	No	No	Yes	No	Yes	No	No	No	No	No	No	No	No	No	No	No	No	No	Yes	No	No
21	Pakistan	Preeclampsia	Yes	Mild	Yes	Sudden	Yes	No	No	No	No	No	Yes	No	Less than one hour before	Mild	No	Yes	Yes	Yes	No	No	No	No	No	No	No	No	No	Yes	No	Yes	No	No	Yes	Yes	Yes	No	No	Yes	No	No	No	No	No	No	No	No
22	Pakistan	Eclampsia	Yes	Mild	Yes	Sudden	No	No	No	No	No	No	No	No	N/A (no visual disturbances)	Mild	No	No	No	No	No	No	No	No	No	No	No	No	No	Yes	Yes	No	No	No	Yes	Yes	No	No	No	No	No	No	No	No	No	No	No	No
23	Pakistan	Eclampsia	Yes	Mild	No	Gradual	No	No	No	No	No	No	No	No	N/A (no visual disturbances)	Mild	No	No	Yes	No	No	No	No	No	No	No	No	No	No	No	No	No	No	No	Yes	Yes	No	No	No	No	No	No	No	No	No	No	No	No
24	Pakistan	Preeclampsia	Yes	Moderate	Yes	Sudden	Yes	Yes	No	No	No	No	No	No	Less than 6 hours before	Mild	No	No	No	No	No	No	No	No	No	No	No	No	No	No	No	No	No	No	Yes	Yes	Yes	No	No	No	No	No	No	No	No	No	No	No
25	Pakistan	Preeclampsia	Yes	Severe	Yes	Sudden	No	No	No	No	No	No	No	No	N/A (no visual disturbances)	No	Yes	Yes	No	No	No	No	No	No	No	No	No	No	No	Yes	No	Yes	No	No	Yes	Yes	Yes	No	No	No	No	No	No	No	No	No	No	No
26	Pakistan	Preeclampsia	Yes	Worst headache ever experienced	Yes	Sudden	Yes	Yes	No	No	No	No	No	Yes	Less than one hour before	Mild	No	No	Yes	No	No	No	No	No	No	No	No	No	No	Yes	No	Yes	No	No	Yes	Yes	Yes	No	No	No	No	No	No	No	No	No	No	No
27	Pakistan	Preeclampsia	Yes	Mild	No	Gradual	No	No	No	No	No	No	No	No	N/A (no visual disturbances)	Mild	No	No	Yes	No	No	No	No	No	No	No	No	No	No	Yes	Yes	No	No	No	Yes	Yes	No	No	No	No	No	No	No	No	No	No	No	No
28	Pakistan	Preeclampsia	Yes	Mild	No	Gradual	No	No	No	No	No	No	No	No	N/A (no visual disturbances)	Mild	No	No	Yes	No	No	No	No	No	No	No	No	No	No	No	No	No	No	No	Yes	Yes	No	No	No	No	No	No	No	No	No	No	Yes	No
29	Pakistan	Preeclampsia	Yes	Mild	Yes	Gradual	No	No	No	No	No	No	No	No	N/A (no visual disturbances)	No	No	No	No	No	No	No	No	No	No	No	No	No	No	No	No	No	No	No	Yes	Yes	No	No	No	No	No	No	No	No	No	No	No	No
30	Pakistan	Preeclampsia	Yes	Mild	No	Gradual	No	No	No	No	No	No	No	No	N/A (no visual disturbances)	No	No	No	Yes	Yes	No	No	No	No	No	No	No	No	No	No	No	No	No	No	Yes	Yes	Yes	No	No	No	No	No	No	No	No	No	No	No
31	Pakistan	Preeclampsia	No	No		No headache	No	No	No	No	No	No	No	No	N/A (no visual disturbances)	No	No	No	Yes	No	No	No	No	No	No	No	No	No	No	No	No	No	No	No	No	No	No	No	No	No	No	No	No	No	No	No	No	No
32	Pakistan	Preeclampsia	No	No		No headache	No	No	No	No	No	No	No	No	N/A (no visual disturbances)	No	No	No	Yes	No	No	No	No	No	No	No	No	No	No	Yes	Yes	No	No	No	Yes	Yes	No	No	Yes	No	No	No	No	Yes	No	No	No	No
33	Pakistan	Preeclampsia	Yes	Severe	Yes		No	No	No	No	No	No	No	No	N/A (no visual disturbances)	Mild	No	No	Yes	Yes	No	No	No	No	No	No	No	No	No	Yes	No	Yes	No	No	Yes	Yes	Yes	Yes	Yes	No	No	No	No	Yes	No	No	Yes	No
34	Pakistan	Preeclampsia	Yes	Mild	Yes	Gradual	No	No	No	No	No	No	No	No	N/A (no visual disturbances)	Mild	No	Yes	Yes	Yes	No	No	No	No	No	No	No	No	No	No	No	No	No	No	Yes	Yes	Yes	No	No	No	No	No	No	No	No	No	No	No
35	Pakistan	Preeclampsia	Yes	Mild	Yes	Gradual	No	No	No	No	No	No	No	No	N/A (no visual disturbances)	No	No	No	No	No	No	No	No	No	No	No	No	No	No	Yes	No	Yes	No	No	Yes	Yes	Yes	No	No	No	No	No	No	Yes	No	No	No	No
36	Pakistan	Preeclampsia	Yes	Worst headache ever experienced	Yes	Sudden	Yes	No	No	No	Yes	No	No	No	Less than one hour before	Severe	No	Yes	Yes	Yes	Yes	No	No	No	No	No	No	No	Yes	Yes	Yes	No	No	No	Yes	Yes	Yes	No	No	Yes	Yes	Yes	No	Yes	No	No	Yes	No
37	Pakistan	Preeclampsia	No	No		No headache	No	No	No	No	No	No	No	No	N/A (no visual disturbances)	No	No	No	No	No	No	No	No	No	No	No	No	No	No	No	No	No	No	No	No	No	No	No	No	No	No	No	No	No	No	No	No	No
39	Pakistan	Eclampsia	Yes	Severe	Yes	Gradual	Yes	No	No	No	No	No	Yes	No	Less than 6 hours before	No	No	No	Yes	Yes	No	No	No	No	No	No	No	No	No	No	No	No	No	No	Yes	Yes	Yes	No	Yes	No	No	No	No	Yes	No	No	No	No
42	Pakistan	Eclampsia	Yes	Severe	No	Sudden	Yes	No	No	No	No	Yes	No	No	Less than one hour before	No	No	Yes	Yes	Yes	No	No	No	No	No	No	No	No	No	Yes	No	Yes	No	No	Yes	No	Yes	No	Yes	No	Yes	Yes	No	Yes	No	No	Yes	No
43	Pakistan	Preeclampsia	Yes	Mild	No	Gradual	No	No	No	No	No	No	No	No	N/A (no visual disturbances)	Mild	Yes	Yes	No	No	No	No	No	No	No	No	No	No	No	Yes	No	Yes	No	No	Yes	Yes	Yes	No	No	No	No	No	Yes	Yes	No	No	No	No
44	Pakistan	Preeclampsia	Yes	Mild	No	Sudden	No	No	No	No	No	No	No	No	N/A (no visual disturbances)	Mild	No	No	No	No	No	No	No	No	No	No	No	No	No	No	No	No	No	No	No	No	No	No	No	No	No	No	No	No	No	No	No	No
45	Pakistan	Healthy control	Yes	Moderate	No	Sudden	No	No	No	No	No	No	No	No	N/A (no visual disturbances)	No	No	No	No	No	No	No	No	No	No	No	No	No	No	No	No	No	No	No	Yes	Yes	No	No	No	No	No	No	No	No	No	No	No	No
46	Pakistan	Healthy control	No	No		No headache	No	No	No	No	No	No	No	No	N/A (no visual disturbances)	No	No	No	No	No	No	No	No	No	No	No	No	No	No	No	No	No	No	No	Yes	Yes	No	No	No	No	No	No	No	No	No	No	No	No
47	Pakistan	Healthy control	No	No		No headache	No	No	No	No	No	No	No	No	N/A (no visual disturbances)	No	No	No	No	No	Yes	No	No	No	No	No	No	No	Yes	Yes	No	Yes	No	No	Yes	Yes	No	No	No	No	No	No	No	No	No	No	No	No
48	Pakistan	Healthy control	No	No		No headache	No	No	No	No	No	No	No	No	N/A (no visual disturbances)	No	No	No	No	No	No	No	No	No	No	No	No	No	No	No	No	No	No	No	No	No	No	No	No	No	No	No	No	No	No	No	No	No
49	Pakistan	Healthy control	No	No		No headache	No	No	No	No	No	No	No	No	N/A (no visual disturbances)	No	No	No	No	No	No	No	No	No	No	No	No	No	No	No	No	No	No	No	No	No	No	No	No	No	No	No	No	No	No	No	No	No
50	Pakistan	Preeclampsia	Yes	Mild	No	Gradual	No	No	No	No	No	No	No	No	N/A (no visual disturbances)	Moderate	No	No	No	Yes	No	No	No	No	No	No	No	No	No	Yes	Yes	No	No	No	Yes	Yes	No	No	No	No	No	No	No	Yes	No	No	No	No
51	Pakistan	Preeclampsia	Yes	Moderate	Yes	Gradual	Yes	No	Yes	No	No	Yes	No	No	Less than one hour before	No	No	Yes	Yes	No	Yes	No	No	No	No	Yes	No	No	No	Yes	No	Yes	No	No	Yes	Yes	Yes	No	No	No	No	No	No	Yes	No	Yes	No	No
52	Pakistan	Healthy control	No	No		No headache	No	No	No	No	No	No	No	No	N/A (no visual disturbances)	No	No	No	No	No	No	No	No	No	No	No	No	No	No	Yes	No	No	Yes	No	No	No	No	No	No	No	No	No	No	No	No	No	No	No
53	Pakistan	Healthy control	No	No		No headache	No	No	No	No	No	No	No	No	N/A (no visual disturbances)	No	No	No	No	No	No	No	No	No	No	No	No	No	No	Yes	No	Yes	No	No	No	No	No	No	No	No	No	No	No	Yes	No	No	No	No
54	Pakistan	Healthy control	Yes	Severe	No	Sudden	No	No	No	No	No	No	No	No	N/A (no visual disturbances)	No	No	No	No	No	No	No	No	No	No	No	No	No	No	Yes	No	Yes	No	No	Yes	Yes	No	No	No	No	No	No	No	No	No	No	No	No
55	Pakistan	Preeclampsia	No	No		No headache	No	No	No	No	No	No	No	No	N/A (no visual disturbances)	No	No	No	No	No	No	No	No	No	No	No	No	No	No	No	No	No	No	No	No	No	No	No	No	No	No	No	No	No	No	No	No	No
56	Pakistan	Preeclampsia	Yes	Severe	Yes	Gradual	No	No	No	No	No	No	No	No	N/A (no visual disturbances)	No	No	No	No	No	No	No	No	No	No	No	No	No	No	Yes	No	Yes	No	No	No	No	No	No	No	No	No	No	No	Yes	No	Yes	No	No
57	Pakistan	Preeclampsia	Yes	Mild	Yes	Sudden	Yes	Yes	No	No	No	No	No	No	Less than one hour before	No	No	Yes	No	No	Yes	No	No	No	No	Yes	No	No	No	No	No	No	No	No	Yes	Yes	Yes	No	No	No	No	Yes	No	Yes	No	No	No	No
58	Pakistan	Healthy control	Yes	Severe	Yes	Sudden	No	No	No	No	No	No	No	No	N/A (no visual disturbances)	No	No	No	No	No	No	No	No	No	No	No	No	No	No	No	No	No	No	No	No	No	No	No	No	No	No	No	No	No	No	No	No	No
59	Pakistan	Healthy control	Yes	Moderate	No	Gradual	No	No	No	No	No	No	No	No	N/A (no visual disturbances)	No	No	No	No	No	No	No	No	No	No	No	No	No	No	No	No	No	No	No	Yes	Yes	No	No	No	No	No	No	No	No	No	No	No	No
60	Pakistan	Healthy control	No	No		No headache	No	No	No	No	No	No	No	No	N/A (no visual disturbances)	No	No	No	No	No	No	No	No	No	No	No	No	No	No	No	No	No	No	No	Yes	Yes	No	No	No	No	No	No	No	No	No	No	No	No
61	Pakistan	Healthy control	Yes	Severe	No	Gradual	No	No	No	No	No	No	No	No	N/A (no visual disturbances)	No	No	No	No	No	No	No	No	No	No	No	No	No	No	No	No	No	No	No	Yes	Yes	No	No	No	No	No	No	No	No	No	No	No	No
62	Pakistan	Preeclampsia	Yes	Mild	No	Gradual	No	No	No	No	No	No	No	No	N/A (no visual disturbances)	No	No	No	No	No	Yes	No	No	No	No	No	No	No	Yes	Yes	No	Yes	No	No	Yes	Yes	No	No	No	No	No	No	No	Yes	No	No	No	No
63	Pakistan	Healthy control	No	No		No headache	No	No	No	No	No	No	No	No	N/A (no visual disturbances)	No	No	No	No	No	No	No	No	No	No	No	No	No	No	No	No	No	No	No	No	No	No	No	No	No	No	No	No	No	No	No	No	No
64	Pakistan	Healthy control	No	No		No headache	No	No	No	No	No	No	No	No	N/A (no visual disturbances)	No	No	No	No	No	No	No	No	No	No	No	No	No	No	No	No	No	No	No	No	No	No	No	No	No	No	No	No	No	No	No	No	No
65	Pakistan	Healthy control	No	No		No headache	No	No	No	No	No	No	No	No	N/A (no visual disturbances)	No	No	No	No	No	No	No	No	No	No	No	No	No	No	No	No	No	No	No	Yes	Yes	No	No	No	No	No	No	No	No	No	No	No	No
66	Pakistan	Healthy control	No	No		No headache	No	No	No	No	No	No	No	No	N/A (no visual disturbances)	No	No	No	No	No	No	No	No	No	No	No	No	No	No	No	No	No	No	No	Yes	Yes	No	No	No	No	No	No	No	No	No	No	No	No
67	Pakistan	Healthy control	No	No		No headache	No	No	No	No	No	No	No	No	N/A (no visual disturbances)	No	No	No	No	No	No	No	No	No	No	No	No	No	No	No	No	No	No	No	Yes	Yes	No	No	No	No	No	No	No	No	No	No	No	No
68	Pakistan	Healthy control	No	No		No headache	No	No	No	No	No	No	No	No	N/A (no visual disturbances)	No	No	No	No	No	No	No	No	No	No	No	No	No	No	No	No	No	No	No	Yes	Yes	No	No	No	No	No	No	No	No	No	No	No	No
69	Pakistan	Preeclampsia	Yes	Severe	Yes	Gradual	Yes	Yes	No	No	No	No	No	No	Less than 24 hours ago	Moderate	No	No	No	No	No	No	No	No	No	No	No	No	No	Yes	No	Yes	No	No	Yes	Yes	Yes	No	Yes	No	No	Yes	No	Yes	No	No	No	No
70	Pakistan	Healthy control	No	No		No headache	No	No	No	No	No	No	No	No	N/A (no visual disturbances)	No	No	No	No	No	No	No	No	No	No	No	No	No	No	No	No	No	No	No	No	No	No	No	No	No	No	No	No	No	No	No	No	No
71	Pakistan	Preeclampsia	Yes	Moderate	No	Gradual	Yes	Yes	No	No	No	No	No	No	Less than one hour before	Mild	No	Yes	Yes	No	No	No	No	No	No	No	No	No	No	Yes	No	Yes	No	No	Yes	Yes	Yes	No	No	No	No	No	No	Yes	No	No	No	No
72	Pakistan	Healthy control	No	No		No headache	No	No	No	No	No	No	No	No	N/A (no visual disturbances)	No	No	No	No	No	No	No	No	No	No	No	No	No	No	No	No	No	No	No	No	No	No	No	No	No	No	No	No	No	No	No	No	No
73	Pakistan	Healthy control	No	No		No headache	No	No	No	No	No	No	No	No	N/A (no visual disturbances)	No	No	No	No	No	No	No	No	No	No	No	No	No	No	No	No	No	No	No	Yes	Yes	No	No	No	No	No	No	No	No	No	No	No	No
74	Pakistan	Preeclampsia	No	No		No headache	No	No	No	No	No	No	No	Yes	N/A (no visual disturbances)	No	No	No	No	No	No	No	No	No	No	No	No	No	No	No	No	No	No	No	No	No	No	No	No	No	No	No	No	No	No	No	No	No
75	Pakistan	Healthy control	No	No		No headache	No	No	No	No	No	No	No	No	N/A (no visual disturbances)	No	No	No	No	No	Yes	No	No	No	No	No	No	No	Yes	No	No	No	No	No	No	No	No	No	No	No	No	No	No	No	No	No	No	No
76	Pakistan	Healthy control	No	No	No	No headache	No	No	No	No	No	No	No	No	N/A (no visual disturbances)	No	No	No	No	No	No	No	No	No	No	No	No	No	No	No	No	No	No	No	No	No	No	No	No	No	No	No	No	No	No	No	No	No
77	Pakistan	Healthy control	No	No		No headache	No	No	No	No	No	No	No	No	N/A (no visual disturbances)	No	No	No	No	No	No	No	No	No	No	No	No	No	No	No	No	No	No	No	Yes	Yes	No	No	No	No	No	No	No	No	No	No	No	No
78	Pakistan	Healthy control	No	No		No headache	No	No	No	No	No	No	No	No	N/A (no visual disturbances)	No	No	No	No	No	No	No	No	No	No	No	No	No	No	No	No	No	No	No	No	No	No	No	No	No	No	No	No	No	No	No	No	No
79	Pakistan	Healthy control	No	No		No headache	No	No	No	No	No	No	No	No	N/A (no visual disturbances)	No	No	No	No	No	No	No	No	No	No	No	No	No	No	No	No	No	No	No	No	No	No	No	No	No	No	No	No	No	No	No	No	No
80	Pakistan	Healthy control	No	No		No headache	No	No	No	No	No	No	No	No	N/A (no visual disturbances)	No	No	No	No	No	No	No	No	No	No	No	No	No	No	No	No	No	No	No	Yes	Yes	No	No	No	No	No	No	No	No	No	No	No	No
81	Pakistan	Preeclampsia	No	No		No headache	No	No	No	No	No	No	No	No	N/A (no visual disturbances)	No	No	No	No	No	No	No	No	No	No	No	No	No	No	Yes	No	Yes	No	No	Yes	Yes	Yes	No	No	No	No	No	No	No	No	No	No	No
82	Pakistan	Healthy control	No	No		No headache	No	No	No	No	No	No	No	No	N/A (no visual disturbances)	No	No	No	No	No	No	No	No	No	No	No	No	No	No	No	No	No	No	No	No	No	No	No	No	No	No	No	No	No	No	No	No	No
83	Pakistan	Healthy control	No	No		No headache	No	No	No	No	No	No	No	No	N/A (no visual disturbances)	No	No	No	No	No	No	No	No	No	No	No	No	No	No	No	No	No	No	No	No	No	No	No	No	No	No	No	No	No	No	No	No	No
84	Pakistan	Healthy control	No	No		No headache	No	No	No	No	No	No	No	No	N/A (no visual disturbances)	No	No	No	No	No	No	No	No	No	No	No	No	No	No	No	No	No	No	No	Yes	Yes	No	No	No	No	No	No	No	No	No	No	No	No
85	Pakistan	Preeclampsia	No	No		No headache	No	No	No	No	No	No	No	No	N/A (no visual disturbances)	No	No	No	No	No	No	No	No	No	No	No	No	No	No	Yes	No	Yes	No	No	Yes	Yes	No	No	No	No	No	No	No	No	No	No	No	No
86	Pakistan	Healthy control	No	No		No headache	No	No	No	No	No	No	No	No	N/A (no visual disturbances)	No	No	No	No	No	No	No	No	No	No	No	No	No	No	No	No	No	No	No	Yes	Yes	No	No	No	No	No	No	No	No	No	No	No	No
87	Pakistan	Healthy control	No	No		No headache	No	No	No	No	No	No	No	No	N/A (no visual disturbances)	No	No	No	No	No	No	No	No	No	No	No	No	No	No	No	No	No	No	No	No	No	No	No	No	No	No	No	No	No	No	No	No	No
88	Pakistan	Healthy control	No	No		No headache	No	No	No	No	No	No	No	No	N/A (no visual disturbances)	No	No	No	No	No	No	No	No	No	No	No	No	No	No	No	No	No	No	No	No	No	No	No	No	No	No	No	No	No	No	No	No	No
89	Pakistan	Healthy control	No	No		No headache	No	No	No	No	No	No	No	No	N/A (no visual disturbances)	No	No	No	No	No	No	No	No	No	No	No	No	No	No	No	No	No	No	No	No	No	No	No	No	No	No	No	No	No	No	No	No	No
90	Pakistan	Healthy control	No	No		No headache	No	No	No	No	No	No	No	No	N/A (no visual disturbances)	No	No	No	No	No	No	No	No	No	No	No	No	No	No	No	No	No	No	No	No	No	No	No	No	No	No	No	No	No	No	No	No	No
91	Pakistan	Preeclampsia	Yes	Severe	Yes	Gradual	Yes	No	No	No	No	No	Yes	No	Less than one hour before	No	Yes	No	No	No	No	No	No	No	No	No	No	No	No	No	No	No	No	No	Yes	Yes	No	No	No	No	No	No	No	No	No	No	No	No
92	Pakistan	Preeclampsia	Yes	Severe	Yes	Gradual	No	No	No	No	No	No	No	No	N/A (no visual disturbances)	No	No	No	No	No	No	No	No	No	No	No	No	No	No	No	No	No	No	No	Yes	Yes	No	No	No	No	No	No	No	No	No	No	No	No
93	Pakistan	Healthy control	No	No		No headache	No	No	No	No	No	No	No	No	N/A (no visual disturbances)	No	No	No	No	No	No	No	No	No	No	No	No	No	No	No	No	No	No	No	Yes	Yes	No	No	No	No	No	No	No	No	No	No	No	No
94	Pakistan	Preeclampsia	Yes	Severe	Yes	Sudden	No	No	No	No	No	No	No	No	N/A (no visual disturbances)	Moderate	No	Yes	No	No	No	No	No	No	No	No	No	No	No	No	No	No	No	No	Yes	Yes	No	No	No	No	No	No	No	No	No	No	No	No
95	Pakistan	Preeclampsia	Yes	Severe	Yes	Gradual	No	No	No	No	No	No	No	No	N/A (no visual disturbances)	No	No	No	No	No	No	No	No	No	No	No	No	No	No	No	No	No	No	No	Yes	Yes	No	No	No	No	No	No	No	No	No	No	No	No
96	Pakistan	Preeclampsia	Yes	Mild	Yes	Sudden	No	No	No	No	No	No	No	No	N/A (no visual disturbances)	No	No	No	No	No	No	No	No	No	No	No	No	No	No	Yes	No	Yes	No	No	Yes	Yes	No	No	No	No	No	No	No	Yes	No	No	No	No
97	Pakistan	Preeclampsia	Yes	Mild	No	Sudden	No	No	No	No	No	No	No	No	N/A (no visual disturbances)	Moderate	No	No	No	No	No	No	No	No	No	No	No	No	No	No	No	No	No	No	Yes	Yes	No	No	No	No	No	No	No	No	No	No	No	No
98	Pakistan	Preeclampsia	Yes	Severe	Yes	Sudden	Yes	No	No	No	No	Yes	No	No	Less than one hour before	Mild	Yes	Yes	Yes	Yes	Yes	No	No	No	No	No	Yes	No	No	Yes	No	Yes	No	No	Yes	No	Yes	No	No	No	No	Yes	No	Yes	No	No	No	No
99	Pakistan	Preeclampsia	Yes	Mild	No	Sudden	Yes	Yes	No	No	No	No	No	No	Less than one hour before	No	No	No	No	No	No	No	No	No	No	No	No	No	No	Yes	No	Yes	No	No	Yes	Yes	No	No	Yes	No	No	Yes	No	Yes	No	No	No	No
100	Pakistan	Preeclampsia	Yes	Mild	No	Gradual	No	No	No	No	No	No	No	No	N/A (no visual disturbances)	No	No	No	No	No	No	No	No	No	No	No	No	No	No	No	No	No	No	No	Yes	Yes	Yes	No	No	No	No	No	No	No	No	No	No	No
101	Pakistan	Preeclampsia	Yes	Mild	No	Gradual	Yes	No	No	No	No	No	Yes	No	Less than one hour before	No	No	Yes	Yes	Yes	Yes	Yes	No	No	No	No	No	No	No	Yes	No	Yes	No	No	Yes	Yes	Yes	No	No	No	No	No	No	No	No	No	No	No
102	Pakistan	Healthy control	No	No	No	No headache	No	No	No	No	No	No	No	No	N/A (no visual disturbances)	No	No	No	No	No	No	No	No	No	No	No	No	No	No	No	No	No	No	No	Yes	Yes	No	No	No	No	No	No	No	No	No	No	No	No
103	Pakistan	Healthy control	No	No	No	No headache	No	No	No	No	No	No	No	No	N/A (no visual disturbances)	No	No	No	No	No	No	No	No	No	No	No	No	No	No	No	No	No	No	No	No	No	No	No	No	No	No	No	No	No	No	No	No	No
104	Pakistan	Healthy control	No	No	No	No headache	No	No	No	No	No	No	No	No	N/A (no visual disturbances)	No	No	No	No	No	No	No	No	No	No	No	No	No	No	No	No	No	No	No	Yes	Yes	No	No	No	No	No	No	No	No	No	No	No	No
105	Pakistan	Healthy control	Yes	Mild	No	Gradual	No	No	No	No	No	No	No	No	N/A (no visual disturbances)	No	No	No	No	No	No	No	No	No	No	No	No	No	No	No	No	No	No	No	Yes	Yes	Yes	No	No	No	No	No	No	No	No	No	No	No
106	Pakistan	Healthy control	No	No	No	No headache	No	No	No	No	No	No	No	No	N/A (no visual disturbances)	No	No	No	No	No	No	No	No	No	No	No	No	No	No	No	No	No	No	No	Yes	Yes	No	No	No	No	No	No	No	No	No	No	No	No
107	Pakistan	Eclampsia	Yes	Mild	Yes	Sudden	No	No	No	No	No	No	No	No	N/A (no visual disturbances)	Mild	No	No	Yes	No	No	No	No	No	No	No	No	No	No	No	No	No	No	No	Yes	Yes	Yes	No	No	No	No	No	No	No	No	No	No	No
109	Pakistan	Eclampsia	Yes	Severe	Yes	Gradual	Yes	Yes	No	No	No	No	No	No	Less than 12 hours before	Mild	No	No	No	No	Yes	No	No	No	No	No	Yes	No	No	Yes	Yes	No	No	No	No	No	No	No	No	No	No	No	No	Yes	Yes	No	Yes	No
110	Pakistan	Preeclampsia	Yes	Mild	No	Gradual	No	No	No	No	No	No	No	No	N/A (no visual disturbances)	No	No	No	No	No	No	No	No	No	No	No	No	No	No	No	No	No	No	No	Yes	Yes	No	No	No	No	No	No	No	No	No	No	No	No
111	Pakistan	Preeclampsia	Yes	Mild	No	Gradual	No	No	No	No	No	No	No	No	N/A (no visual disturbances)	No	No	No	No	No	No	No	No	No	No	No	No	No	No	Yes	Yes	No	No	No	Yes	Yes	No	No	No	No	No	No	No	Yes	No	No	No	No
112	Pakistan	Preeclampsia	Yes	Moderate	No	Gradual	No	No	No	No	No	No	No	No	N/A (no visual disturbances)	No	No	No	Yes	Yes	No	No	No	No	No	No	No	No	No	Yes	No	Yes	No	No	Yes	Yes	No	No	No	No	No	No	No	No	No	No	No	No
113	Pakistan	Preeclampsia	Yes	Moderate	No	Gradual	No	No	No	No	No	No	No	No	N/A (no visual disturbances)	No	No	No	No	No	No	No	No	No	No	No	No	No	No	No	No	No	No	No	Yes	Yes	No	No	No	No	No	No	No	No	No	No	No	No
114	Pakistan	Preeclampsia	No	No	No	No headache	No	No	No	No	No	No	No	No	N/A (no visual disturbances)	No	No	Yes	No	No	No	No	No	No	No	No	No	No	No	Yes	Yes	No	No	No	Yes	Yes	No	No	No	No	No	No	No	No	No	No	No	No
115	Pakistan	Eclampsia	Yes	Moderate	Yes	Sudden	Yes	Yes	No	No	No	No	No	No	Less than 6 hours before	Mild	No	No	No	No	No	No	No	No	No	No	No	No	No	Yes	Yes	No	No	No	Yes	Yes	No	Yes	No	No	No	No	No	Yes	No	No	No	No
116	Pakistan	Eclampsia	Yes	Mild	No	Gradual	Yes	No	No	No	No	Yes	No	No	Less than one hour before	No	No	No	No	No	No	No	No	No	No	No	No	No	No	Yes	Yes	No	No	No	No	No	No	Yes	No	Yes	Yes	Yes	Yes	Yes	Yes	Yes	No	No
117	Pakistan	Preeclampsia	Yes	Moderate	Yes	Gradual	Yes	Yes	No	No	No	No	No	No	Less than one hour before	No	No	Yes	No	No	No	No	No	No	No	No	No	No	No	No	No	No	No	No	Yes	Yes	Yes	No	No	No	No	No	No	Yes	No	No	No	No
118	Pakistan	Preeclampsia	Yes	Mild	Yes	Gradual	No	No	No	No	No	No	No	No	N/A (no visual disturbances)	No	No	Yes	No	No	No	No	No	No	No	No	No	No	No	Yes	No	Yes	No	No	Yes	Yes	No	No	No	No	No	No	No	No	No	No	No	No
119	Pakistan	Preeclampsia	Yes	Mild	No	Gradual	No	No	No	No	No	No	No	No	N/A (no visual disturbances)	No	No	No	No	No	No	No	No	No	No	No	No	No	No	No	No	No	No	No	Yes	Yes	No	No	No	No	No	No	No	No	No	No	No	No
120	Pakistan	Preeclampsia	No	No		No headache	No	No	No	No	No	No	No	No	N/A (no visual disturbances)	No	No	No	No	No	No	No	No	No	No	No	No	No	No	Yes	Yes	No	No	No	Yes	Yes	No	No	No	No	No	No	No	No	No	No	No	No
121	Pakistan	Preeclampsia	No	No	No	No headache	No	No	No	No	No	No	No	No	N/A (no visual disturbances)	No	No	No	No	No	No	No	No	No	No	No	No	No	No	No	No	No	No	No	Yes	Yes	No	No	No	No	No	No	No	Yes	No	No	No	No
122	Pakistan	Preeclampsia	Yes	Mild	No	Gradual	No	No	No	No	No	No	No	No	N/A (no visual disturbances)	No	No	No	No	No	No	No	No	No	No	No	No	No	No	No	No	No	No	No	Yes	Yes	Yes	No	No	No	No	No	No	No	No	No	No	No
123	Pakistan	Preeclampsia	Yes	Mild	No	Gradual	No	No	No	No	No	No	No	No	N/A (no visual disturbances)	No	No	No	No	No	No	No	No	No	No	No	No	No	No	No	No	No	No	No	Yes	Yes	No	No	No	No	No	No	No	No	No	No	No	No
124	Pakistan	Preeclampsia	No	No	No	No headache	No	No	No	No	No	No	No	No	N/A (no visual disturbances)	Mild	No	No	No	No	No	No	No	No	No	No	No	No	No	No	No	No	No	No	No	No	No	No	No	No	No	No	No	No	No	No	No	No
125	Pakistan	Preeclampsia	Yes	Severe	No	Gradual	No	No	No	No	No	No	No	No	N/A (no visual disturbances)	No	No	Yes	No	No	No	No	No	No	No	No	No	No	No	Yes	No	Yes	No	No	Yes	Yes	Yes	No	No	No	No	No	No	No	No	No	No	No
126	Pakistan	Preeclampsia	No	No	No	No headache	No	No	No	No	No	No	No	No	N/A (no visual disturbances)	No	No	No	No	No	No	No	No	No	No	No	No	No	No	No	No	No	No	No	Yes	Yes	No	No	No	No	No	No	No	No	No	No	No	No
127	Pakistan	Preeclampsia	No	No	No	No headache	No	No	No	No	No	No	No	No	N/A (no visual disturbances)	No	No	No	No	No	No	No	No	No	No	No	No	No	No	No	No	No	No	No	Yes	Yes	No	No	No	No	No	No	No	No	No	No	No	No
128	Pakistan	Preeclampsia	Yes	Severe	No	Gradual	No	No	No	No	No	No	No	No	N/A (no visual disturbances)	No	No	No	No	No	No	No	No	No	No	No	No	No	No	No	No	No	No	No	No	No	No	No	No	No	No	No	No	No	No	No	No	No
129	Pakistan	Preeclampsia	Yes	Mild	No	Gradual	Yes	No	No	No	Yes	No	No	No	Less than one hour before	No	No	Yes	No	No	No	No	No	No	No	No	No	No	No	No	No	No	No	No	Yes	Yes	Yes	No	No	No	No	No	No	No	No	No	No	No
130	Pakistan	Preeclampsia	No	No	No	No headache	No	No	No	No	No	No	No	No	N/A (no visual disturbances)	No	No	No	No	No	No	No	No	No	No	No	No	No	No	No	No	No	No	No	Yes	Yes	No	No	No	No	No	No	No	No	No	No	No	No
131	Pakistan	Preeclampsia	Yes	Severe	No	Gradual	Yes	Yes	No	No	No	No	No	No	Less than one hour before	Moderate	Yes	Yes	No	No	No	No	No	No	No	No	No	No	No	Yes	No	Yes	No	No	Yes	Yes	Yes	No	No	No	No	No	No	Yes	No	No	No	No
132	Pakistan	Preeclampsia	Yes	Moderate	No	Gradual	No	No	No	No	No	No	No	No	N/A (no visual disturbances)	No	No	No	No	No	No	No	No	No	No	No	No	No	No	No	No	No	No	No	Yes	Yes	No	No	No	No	No	No	No	No	No	No	No	No
134	Pakistan	Eclampsia	No	No	No	No headache	Yes	No	No	No	No	Yes	No	No	Less than one hour before	No	No	Yes	No	No	No	No	No	No	No	No	No	No	No	Yes	Yes	No	No	No	Yes	Yes	No	No	No	Yes	Yes	No	No	Yes	No	No	No	No
135	Pakistan	Eclampsia	Yes	Moderate	Yes		Yes	Yes	No	No	No	No	No	No	Less than one hour before	No	No	Yes	Yes	No	No	No	No	No	No	No	No	No	No	Yes	No	Yes	No	No	Yes	Yes	Yes	No	No	No	No	No	No	No	No	Yes	No	No
136	Pakistan	Preeclampsia	Yes	Severe	Yes	Gradual	No	No	No	No	No	No	No	No	N/A (no visual disturbances)	Moderate	Yes	Yes	No	No	No	No	No	No	No	No	No	No	No	Yes	No	Yes	No	No	Yes	Yes	Yes	No	No	No	No	No	No	Yes	No	Yes	No	No
137	Pakistan	Eclampsia	Yes	Moderate	No	Gradual	No	No	No	No	No	No	No	No	N/A (no visual disturbances)	Severe	Yes	Yes	Yes	Yes	No	No	No	No	No	No	No	No	No	No	No	No	No	No	Yes	Yes	Yes	No	No	No	No	No	No	No	No	Yes	No	No
138	Pakistan	Eclampsia	Yes	Moderate	Yes	Gradual	Yes	Yes	No	No	No	No	No	No	Less than one hour before	Mild	Yes	No	No	No	No	No	No	No	No	No	No	No	No	Yes	No	Yes	No	No	Yes	Yes	Yes	No	Yes	Yes	Yes	Yes	Yes	Yes	No	No	No	No
139	Pakistan	Preeclampsia	No	No	No	No headache	No	No	No	No	No	No	No	No	N/A (no visual disturbances)	No	No	No	No	No	No	No	No	No	No	No	No	No	No	Yes	Yes	No	No	No	Yes	Yes	No	No	No	No	No	No	No	No	No	No	No	No
140	Pakistan	Preeclampsia	No	No	No	No headache	No	No	No	No	No	No	No	No	N/A (no visual disturbances)	No	No	No	No	No	No	No	No	No	No	No	No	No	No	Yes	Yes	No	No	No	Yes	Yes	Yes	No	No	No	No	No	No	No	No	No	No	No
141	Pakistan	Preeclampsia	Yes	Moderate	Yes	Gradual	No	No	No	No	No	No	No	No	N/A (no visual disturbances)	No	No	No	No	No	No	No	No	No	No	No	No	No	No	Yes	Yes	No	No	No	Yes	Yes	No	No	No	No	No	No	No	No	No	No	No	No
142	Pakistan	Preeclampsia	Yes	Moderate	No	Gradual	No	No	No	No	No	No	No	No	N/A (no visual disturbances)	No	No	Yes	No	No	No	No	No	No	No	No	No	No	No	Yes	No	Yes	No	No	Yes	Yes	No	No	No	No	No	No	No	No	No	No	No	No
143	Pakistan	Preeclampsia	Yes	Severe	Yes	Sudden	Yes	Yes	No	No	No	No	No	No	Less than one hour before	Severe	No	Yes	Yes	No	No	No	No	No	No	No	No	No	No	No	No	No	No	No	Yes	Yes	Yes	No	No	No	No	No	No	No	No	No	No	No
144	Pakistan	Preeclampsia	No	No	No	No headache	No	No	No	No	No	No	No	No	N/A (no visual disturbances)	No	No	Yes	No	No	No	No	No	No	No	No	No	No	No	No	No	No	No	No	Yes	Yes	No	No	No	No	No	Yes	No	Yes	No	No	No	No
145	Pakistan	Preeclampsia	No	No	No	No headache	No	No	No	No	No	No	No	No	N/A (no visual disturbances)	Mild	Yes	Yes	No	No	No	No	No	No	No	No	No	No	No	Yes	No	Yes	No	No	Yes	Yes	Yes	No	No	No	No	Yes	No	Yes	No	No	No	No
146	Pakistan	Preeclampsia	No	No	No	No headache	No	No	No	No	No	No	No	No	N/A (no visual disturbances)	No	No	No	No	No	No	No	No	No	No	No	No	No	No	Yes	No	Yes	No	No	No	No	No	No	No	No	No	No	No	No	No	No	No	No
147	Pakistan	Eclampsia	Yes	Severe	Yes	Gradual	Yes	Yes	No	No	No	No	No	No	Less than one hour before	Mild	Yes	Yes	No	No	No	No	No	No	No	No	No	No	No	No	No	No	No	No	Yes	Yes	Yes	No	No	No	No	No	No	Yes	No	No	No	No
148	Pakistan	Preeclampsia	Yes	Severe	Yes	Gradual	Yes	Yes	No	No	Yes	No	No	No	Less than one hour before	Mild	Yes	Yes	Yes	Yes	No	No	No	No	No	No	No	No	No	Yes	No	Yes	No	No	Yes	Yes	No	No	No	No	No	No	No	Yes	No	No	No	No
149	Pakistan	Preeclampsia	Yes	Moderate	No	Gradual	No	No	No	No	No	No	No	No	N/A (no visual disturbances)	No	No	Yes	No	No	No	No	No	No	No	No	No	No	No	Yes	Yes	No	No	No	Yes	Yes	Yes	No	No	No	No	No	No	Yes	No	No	No	No
150	Pakistan	Preeclampsia	Yes	Severe	Yes	Sudden	Yes	Yes	No	No	No	No	No	No	Less than one hour before	Mild	No	Yes	Yes	Yes	No	No	No	No	No	No	No	No	No	No	No	No	No	No	No	No	No	No	No	No	No	No	No	No	No	No	No	No
151	Pakistan	Eclampsia	Yes	Severe	Yes	Sudden	Yes	Yes	No	No	No	No	No	No	Less than one hour before	Mild	Yes	Yes	Yes	Yes	No	No	No	No	No	No	No	No	No	Yes	No	No	Yes	No	Yes	Yes	Yes	No	Yes	No	No	No	No	Yes	No	No	Yes	No
152	Pakistan	Preeclampsia	Yes	Mild	No	Gradual	Yes	Yes	No	No	No	No	No	No	Less than one hour before	Mild	Yes	Yes	No	No	No	No	No	No	No	No	No	No	No	Yes	No	Yes	No	No	Yes	Yes	Yes	No	No	No	No	No	No	Yes	No	No	No	No
153	Pakistan	Preeclampsia	Yes	Severe	No	Sudden	Yes	Yes	No	No	No	No	No	No	Less than one hour before	No	No	Yes	No	No	No	No	No	No	No	No	No	No	No	No	No	No	No	No	Yes	Yes	Yes	No	No	No	No	No	No	Yes	No	No	No	No
154	Pakistan	Eclampsia	Yes	Mild	No	Sudden	Yes	Yes	No	No	No	No	No	No	Less than one hour before	Mild	No	No	Yes	Yes	No	No	No	No	No	No	No	No	No	Yes	No	Yes	No	No	Yes	Yes	Yes	No	No	No	No	No	No	No	No	No	No	No
155	Pakistan	Preeclampsia	Yes	Mild	No	Gradual	No	No	No	No	No	No	No	No	N/A (no visual disturbances)	No	No	No	No	No	No	No	No	No	No	No	No	No	No	No	No	No	No	No	Yes	Yes	Yes	No	No	No	No	No	No	No	No	No	No	No
156	Pakistan	Eclampsia	Yes	Moderate	No	Sudden	No	No	No	No	No	No	No	No	N/A (no visual disturbances)	No	No	No	No	No	No	No	No	No	No	No	No	No	No	No	No	No	No	No	No	No	No	No	No	No	No	No	No	No	No	No	No	No
157	Pakistan	Preeclampsia	Yes	Moderate	No	Gradual	Yes	Yes	No	No	No	No	No	No	Less than one hour before	Mild	Yes	Yes	Yes	Yes	No	No	No	No	No	No	No	No	No	Yes	No	Yes	No	No	Yes	Yes	Yes	No	No	No	No	No	No	Yes	No	No	No	No
158	Pakistan	Preeclampsia	No	No	No	No headache	No	No	No	No	No	No	No	No	N/A (no visual disturbances)	No	No	No	No	No	No	No	No	No	No	No	No	No	No	No	No	No	No	No	Yes	Yes	No	No	No	No	No	No	No	Yes	No	No	No	No
159	Pakistan	Preeclampsia	Yes	Mild	No	Gradual	No	No	No	No	No	No	No	No	N/A (no visual disturbances)	Mild	Yes	Yes	No	No	No	No	No	No	No	No	No	No	No	Yes	No	Yes	No	No	Yes	Yes	Yes	No	No	No	No	No	No	Yes	No	No	No	No
160	Pakistan	Preeclampsia	Yes	Severe	Yes	Gradual	No	No	No	No	No	No	No	No	N/A (no visual disturbances)	Moderate	No	No	Yes	Yes	No	No	No	No	No	No	No	No	No	No	No	No	No	No	Yes	Yes	Yes	No	No	No	No	No	No	Yes	No	No	No	No
161	Pakistan	Preeclampsia	Yes	Moderate	No	Gradual	No	No	No	No	No	No	No	No	N/A (no visual disturbances)	Mild	No	Yes	No	No	No	No	No	No	No	No	No	No	No	Yes	No	Yes	No	No	Yes	Yes	No	No	No	No	No	No	No	Yes	No	No	No	No
162	Pakistan	Preeclampsia	Yes	Moderate	No	Gradual	No	No	No	No	No	No	No	No	N/A (no visual disturbances)	No	No	Yes	No	No	No	No	No	No	No	No	No	No	No	Yes	Yes	No	No	No	Yes	Yes	Yes	No	No	No	No	No	No	No	No	No	No	No
163	Pakistan	Preeclampsia	Yes	Severe	Yes	Sudden	Yes	Yes	No	No	No	No	No	No	Less than one hour before	Mild	Yes	Yes	Yes	Yes	No	No	No	No	No	No	No	No	No	Yes	No	Yes	No	No	Yes	Yes	Yes	No	No	No	No	No	No	Yes	No	No	No	No
164	Pakistan	Preeclampsia	No	No	No	No headache	No	No	No	No	No	No	No	No	N/A (no visual disturbances)	No	No	No	No	No	No	No	No	No	No	No	No	No	No	No	No	No	No	No	Yes	Yes	No	No	No	No	No	No	No	No	No	No	No	No
165	Pakistan	Preeclampsia	Yes	Severe	No	Sudden	No	No	No	No	No	No	No	No	N/A (no visual disturbances)	No	Yes	Yes	Yes	No	No	No	No	No	No	No	No	No	No	Yes	No	Yes	No	No	Yes	Yes	Yes	No	No	No	No	No	No	No	No	No	No	No
166	Pakistan	Preeclampsia	No	No	No	No headache	No	No	No	No	No	No	No	No	N/A (no visual disturbances)	No	No	No	No	No	No	No	No	No	No	No	No	No	No	No	No	No	No	No	Yes	Yes	No	No	No	No	No	No	No	No	No	No	No	No
167	Pakistan	Preeclampsia	Yes	Mild	No	Gradual	No	No	No	No	No	No	No	No	N/A (no visual disturbances)	No	No	Yes	Yes	Yes	No	No	No	No	No	No	No	No	No	No	No	No	No	No	Yes	Yes	No	No	No	No	No	No	No	Yes	No	No	No	No
168	Pakistan	Preeclampsia	Yes	Moderate	No	Sudden	No	No	No	No	No	No	No	No	N/A (no visual disturbances)	Moderate	No	Yes	Yes	Yes	No	No	No	No	No	No	No	No	No	No	No	No	No	No	Yes	Yes	Yes	No	No	No	No	No	No	Yes	No	Yes	No	No
169	Pakistan	Preeclampsia	No	No	No	No headache	No	No	No	No	No	No	No	No	N/A (no visual disturbances)	No	No	No	No	No	No	No	No	No	No	No	No	No	No	No	No	No	No	No	Yes	Yes	Yes	No	No	No	No	No	No	No	No	No	No	No
170	Pakistan	Preeclampsia	Yes	Mild	No	Gradual	No	No	No	No	No	No	No	No	N/A (no visual disturbances)	Severe	Yes	Yes	Yes	Yes	No	No	No	No	No	No	No	No	No	No	No	No	No	No	Yes	Yes	No	No	No	No	No	No	No	Yes	No	No	No	No
171	Pakistan	Preeclampsia	Yes	Mild	No	Gradual	No	No	No	No	No	No	No	No	N/A (no visual disturbances)	Mild	No	No	No	No	No	No	No	No	No	No	No	No	No	Yes	No	Yes	No	No	Yes	Yes	No	No	No	No	No	No	No	No	No	No	No	No
172	Pakistan	Preeclampsia	Yes	Mild	No	Gradual	No	No	No	No	No	No	No	No	N/A (no visual disturbances)	Severe	Yes	Yes	No	No	No	No	No	No	No	No	No	No	No	Yes	No	Yes	No	No	Yes	Yes	No	No	No	No	No	No	No	No	No	Yes	No	No
173	Pakistan	Preeclampsia	Yes	Severe	Yes	Gradual	Yes	Yes	No	No	No	No	No	No	Less than one hour before	Moderate	No	Yes	Yes	No	No	No	No	No	No	No	No	No	No	Yes	No	No	Yes	No	Yes	No	Yes	No	No	No	No	No	No	Yes	No	No	No	No
174	Pakistan	Eclampsia	Yes	Moderate	No	Sudden	Yes	Yes	No	No	No	No	No	No	Less than one hour before	Moderate	No	Yes	Yes	Yes	No	No	No	No	No	No	No	No	No	Yes	No	Yes	No	No	Yes	Yes	Yes	No	No	No	No	No	No	Yes	No	No	No	No
175	Pakistan	Preeclampsia	Yes	Severe	Yes	Gradual	No	No	No	No	No	No	No	No	N/A (no visual disturbances)	No	No	No	No	No	No	No	No	No	No	No	No	No	No	Yes	No	Yes	No	No	Yes	Yes	Yes	No	No	No	No	No	No	Yes	No	No	No	No
176	Pakistan	Preeclampsia	Yes	Moderate	No	Gradual	No	No	No	No	No	No	No	No	N/A (no visual disturbances)	Mild	No	No	No	No	No	No	No	No	No	No	No	No	No	No	No	No	No	No	Yes	Yes	No	No	No	No	No	No	No	No	No	No	No	No
177	Pakistan	Preeclampsia	Yes	Severe	No	Gradual	No	No	No	No	No	No	No	No	N/A (no visual disturbances)	No	Yes	Yes	Yes	No	No	No	No	No	No	No	No	No	No	Yes	No	Yes	No	No	Yes	Yes	Yes	No	No	No	No	No	No	Yes	No	Yes	No	No
178	Pakistan	Preeclampsia	Yes	Severe	Yes	Gradual	No	No	No	No	No	No	No	No	N/A (no visual disturbances)	No	No	No	Yes	No	No	No	No	No	No	No	No	No	No	No	No	No	No	No	Yes	Yes	Yes	No	No	No	No	No	No	No	No	No	No	No
179	Pakistan	Eclampsia	Yes	Severe	Yes	Sudden	Yes	Yes	No	No	No	No	No	No	Less than one hour before	Moderate	Yes	Yes	Yes	Yes	No	No	No	No	No	No	No	No	No	Yes	No	No	No	No	Yes	Yes	Yes	Yes	No	Yes	Yes	Yes	Yes	Yes	No	Yes	No	No
180	Pakistan	Preeclampsia	Yes	Moderate	No	Gradual	No	No	No	No	No	No	No	No	N/A (no visual disturbances)	No	No	No	No	No	No	No	No	No	No	No	No	No	No	No	No	No	No	No	Yes	Yes	No	No	No	No	No	No	No	No	No	Yes	No	No
181	Pakistan	Preeclampsia	Yes	Severe	No	Gradual	No	No	No	No	No	No	No	No	N/A (no visual disturbances)	No	Yes	Yes	Yes	Yes	No	No	No	No	No	No	No	No	No	No	No	No	No	No	Yes	Yes	Yes	No	No	No	No	No	No	No	No	No	No	No
182	Pakistan	Preeclampsia	Yes	Severe	No	Gradual	No	No	No	No	No	No	No	No	N/A (no visual disturbances)	Moderate	Yes	No	Yes	Yes	No	No	No	No	No	No	No	No	No	Yes	No	Yes	No	No	Yes	Yes	Yes	No	No	No	No	No	No	Yes	No	No	No	No
183	Pakistan	Preeclampsia	Yes	Moderate	No	Gradual	No	No	No	No	No	No	No	No	N/A (no visual disturbances)	No	No	Yes	Yes	Yes	No	No	No	No	No	No	No	No	No	Yes	No	Yes	No	No	Yes	Yes	No	No	No	No	No	No	No	Yes	No	No	No	No
184	Pakistan	Preeclampsia	No	No	No	No headache	No	No	No	No	No	No	No	No	N/A (no visual disturbances)	No	No	No	No	No	No	No	No	No	No	No	No	No	No	No	No	No	No	No	Yes	Yes	No	No	No	No	No	No	No	No	No	No	No	No
185	Pakistan	Preeclampsia	Yes	Mild	No	Gradual	No	No	No	No	No	No	No	No	N/A (no visual disturbances)	Mild	No	Yes	Yes	No	No	No	No	No	No	No	No	No	No	Yes	Yes	No	No	No	Yes	Yes	No	No	Yes	No	No	No	No	Yes	No	No	No	No
186	Pakistan	Preeclampsia	Yes	Severe	No	Sudden	Yes	Yes	No	No	No	No	No	No	Less than one hour before	Mild	Yes	Yes	Yes	Yes	No	No	No	No	No	No	No	No	No	Yes	No	Yes	No	No	Yes	Yes	No	No	No	No	No	No	No	Yes	No	No	No	No
187	Pakistan	Preeclampsia	Yes	Moderate	No	Sudden	No	No	No	No	No	No	No	No	N/A (no visual disturbances)	No	Yes	Yes	Yes	No	No	No	No	No	No	No	No	No	No	Yes	No	No	Yes	No	Yes	Yes	No	No	No	No	No	No	No	Yes	No	No	No	No
188	Pakistan	Preeclampsia	Yes	Severe	No	Sudden	No	No	No	No	No	No	No	No	N/A (no visual disturbances)	Mild	Yes	Yes	Yes	Yes	No	No	No	No	No	No	No	No	No	Yes	No	No	Yes	No	Yes	Yes	Yes	No	Yes	Yes	No	Yes	Yes	Yes	No	No	No	No
189	Pakistan	Preeclampsia	Yes	Mild	No	Gradual	No	No	No	No	No	No	No	No	N/A (no visual disturbances)	Mild	No	Yes	No	No	No	No	No	No	No	No	No	No	No	Yes	Yes	No	No	No	Yes	Yes	No	No	No	No	No	No	No	No	No	No	No	No
190	Pakistan	Preeclampsia	Yes	Mild	No	Gradual	No	No	No	No	No	No	No	No	N/A (no visual disturbances)	Mild	Yes	Yes	Yes	No	No	No	No	No	No	No	No	No	No	Yes	No	Yes	No	No	No	No	No	No	No	No	No	No	No	Yes	No	No	No	No
191	Pakistan	Preeclampsia	Yes	Mild	No	Gradual	No	No	No	No	No	No	No	No	N/A (no visual disturbances)	No	No	No	No	No	No	No	No	No	No	No	No	No	No	Yes	Yes	No	No	No	Yes	Yes	No	No	No	No	No	No	No	No	No	No	No	No
192	Pakistan	Preeclampsia	Yes	Mild	No	Gradual	No	No	No	No	No	No	No	No	N/A (no visual disturbances)	Mild	No	Yes	Yes	No	No	No	No	No	No	No	No	No	No	Yes	No	No	Yes	No	Yes	Yes	No	No	No	No	No	No	No	Yes	No	No	No	No
193	Pakistan	Preeclampsia	Yes	Moderate	No	Gradual	No	No	No	No	No	No	No	No	N/A (no visual disturbances)	Mild	Yes	Yes	Yes	Yes	No	No	No	No	No	No	No	No	No	Yes	No	Yes	No	No	Yes	Yes	Yes	No	No	No	No	No	No	Yes	No	No	Yes	No
195	Pakistan	Preeclampsia	No	No	No	No headache	No	No	No	No	No	No	No	No	N/A (no visual disturbances)	No	No	No	No	No	No	No	No	No	No	No	No	No	No	No	No	No	No	No	Yes	Yes	Yes	No	No	No	No	No	No	No	No	No	No	No
196	Pakistan	Preeclampsia	Yes	Mild	No	Gradual	No	No	No	No	No	No	No	No	N/A (no visual disturbances)	No	No	No	No	No	No	No	No	No	No	No	No	No	No	No	No	No	No	No	Yes	Yes	No	No	No	No	No	No	No	No	No	No	No	No
197	Pakistan	Preeclampsia	Yes	Moderate	No	Gradual	No	No	No	No	No	No	No	No	N/A (no visual disturbances)	Mild	Yes	No	Yes	No	No	No	No	No	No	No	No	No	No	Yes	No	Yes	No	No	Yes	Yes	Yes	No	No	No	No	No	No	No	No	No	No	No
198	Pakistan	Eclampsia	Yes	Severe	Yes	Sudden	Yes	No	No	Yes	No	No	No	No	Less than 12 hours before	No	Yes	Yes	No	No	No	No	No	No	No	No	No	No	No	Yes	No	No	No	No	Yes	Yes	Yes	Yes	No	Yes	No	Yes	Yes	Yes	Yes	No	Yes	No
199	Pakistan	Preeclampsia	Yes	Mild	No	Gradual	Yes	Yes	No	No	No	No	Yes	No	Less than one hour before	Severe	Yes	Yes	Yes	Yes	No	No	No	No	No	No	No	No	No	Yes	No	Yes	No	No	Yes	Yes	Yes	No	No	No	No	No	No	No	No	No	No	No
200	Pakistan	Preeclampsia	Yes	Severe	Yes	Gradual	Yes	Yes	No	No	No	No	No	No	Less than one hour before	No	Yes	Yes	Yes	Yes	No	No	No	No	No	No	No	No	No	Yes	No	No	No	No	Yes	Yes	Yes	No	Yes	No	No	Yes	No	Yes	No	Yes	No	No
201	Pakistan	Preeclampsia	Yes	Mild	No	Gradual	No	No	No	No	No	No	No	No	N/A (no visual disturbances)	Mild	No	No	No	No	No	No	No	No	No	No	No	No	No	No	No	No	No	No	Yes	Yes	No	No	No	No	No	No	No	Yes	No	No	No	No
202	Pakistan	Eclampsia	Yes	Severe	Yes	Gradual	Yes	Yes	No	No	No	No	No	No	Less than one hour before	Mild	Yes	Yes	Yes	Yes	No	No	No	No	No	No	No	No	No	Yes	No	No	No	No	Yes	Yes	Yes	No	Yes	Yes	No	Yes	No	Yes	No	Yes	No	No
203	Pakistan	Preeclampsia	Yes	Moderate	No	Gradual	No	No	No	No	No	No	No	No	N/A (no visual disturbances)	No	Yes	Yes	Yes	Yes	No	No	No	No	No	No	No	No	No	Yes	No	Yes	No	No	Yes	Yes	No	No	No	No	No	No	No	Yes	No	Yes	No	No
204	Pakistan	Eclampsia	Yes	Severe	Yes	Gradual	Yes	No	No	Yes	No	No	No	No	Less than one hour before	Moderate	Yes	Yes	Yes	Yes	Yes	No	No	No	No	No	No	Yes	No	Yes	Yes	No	No	No	Yes	Yes	Yes	No	Yes	Yes	No	Yes	No	Yes	Yes	Yes	Yes	Yes
205	Pakistan	Preeclampsia	Yes	Mild	No	Gradual	No	No	No	No	No	No	No	No	N/A (no visual disturbances)	No	No	No	No	No	No	No	No	No	No	No	No	No	No	No	No	No	No	No	Yes	Yes	No	No	No	No	No	No	No	No	No	No	No	No
206	Pakistan	Preeclampsia	Yes	Moderate	No	Gradual	Yes	Yes	No	No	No	No	No	No	Less than one hour before	No	No	No	No	No	No	No	No	No	No	No	No	No	No	Yes	No	Yes	No	No	No	No	No	No	No	No	No	No	No	No	No	No	No	No
207	Pakistan	Preeclampsia	No	No	No	No headache	No	No	No	No	No	No	No	No	N/A (no visual disturbances)	No	Yes	Yes	No	No	No	No	No	No	No	No	No	No	No	Yes	No	Yes	No	No	Yes	Yes	No	No	No	No	No	No	No	No	No	Yes	No	No
208	Pakistan	Preeclampsia	No	No	No	No headache	No	No	No	No	No	No	No	No	N/A (no visual disturbances)	No	No	No	No	No	No	No	No	No	No	No	No	No	No	No	No	No	No	No	Yes	Yes	No	No	No	No	No	No	No	No	No	No	No	No
209	Pakistan	Preeclampsia	Yes	Mild	No	Gradual	No	No	No	No	No	No	No	No	N/A (no visual disturbances)	Mild	No	Yes	Yes	Yes	No	No	No	No	No	No	No	No	No	Yes	No	No	No	No	Yes	Yes	No	No	No	No	No	Yes	No	Yes	No	No	No	No
210	Pakistan	Preeclampsia	Yes	Mild	No	Sudden	Yes	No	No	No	Yes	No	No	No	Less than one hour before	Mild	Yes	Yes	Yes	Yes	No	No	No	No	No	No	No	No	No	Yes	No	Yes	No	No	Yes	Yes	No	No	No	Yes	No	No	No	No	No	No	No	No
211	Pakistan	Preeclampsia	No	No	No	No headache	No	No	No	No	No	No	No	No	N/A (no visual disturbances)	No	No	No	No	No	No	No	No	No	No	No	No	No	No	No	No	No	No	No	Yes	Yes	No	No	No	No	No	No	No	No	No	No	No	No
212	Pakistan	Preeclampsia	No	No	No	No headache	No	No	No	No	No	No	No	No	N/A (no visual disturbances)	Mild	No	Yes	Yes	Yes	No	No	No	No	No	No	No	No	No	No	No	No	No	No	Yes	Yes	Yes	No	No	No	No	No	No	No	No	No	No	No
213	Pakistan	Preeclampsia	Yes	Severe	No	Sudden	No	No	No	No	No	No	No	No	N/A (no visual disturbances)	No	No	No	No	No	No	No	No	No	No	No	No	No	No	No	No	No	No	No	No	No	No	No	No	No	No	No	No	No	No	No	No	No
214	Pakistan	Preeclampsia	Yes	Moderate	No	Gradual	No	No	No	No	No	No	No	No	N/A (no visual disturbances)	No	No	No	Yes	Yes	No	No	No	No	No	No	No	No	No	No	No	No	No	No	No	No	No	No	No	No	No	No	No	No	No	No	No	No
215	Pakistan	Preeclampsia	No	No	No	No headache	No	No	No	No	No	No	No	No	N/A (no visual disturbances)	Mild	No	Yes	No	No	No	No	No	No	No	No	No	No	No	No	No	No	No	No	Yes	Yes	Yes	No	No	No	No	No	No	No	No	No	No	No
217	Pakistan	Preeclampsia	No	No	No	No headache	No	No	No	No	No	No	No	No	N/A (no visual disturbances)	No	No	No	No	No	No	No	No	No	No	No	No	No	No	No	No	No	No	No	No	No	No	No	No	No	No	No	No	No	No	No	No	No
218	Pakistan	Preeclampsia	Yes	Moderate	No	Gradual	No	No	No	No	No	No	No	No	N/A (no visual disturbances)	No	Yes	Yes	No	No	No	No	No	No	No	No	No	No	No	No	No	No	No	No	Yes	Yes	No	No	No	No	No	No	No	No	No	No	No	No
219	Pakistan	Preeclampsia	Yes	Severe	No	Gradual	No	No	No	No	No	No	No	No	N/A (no visual disturbances)	Mild	Yes	Yes	Yes	Yes	No	No	No	No	No	No	No	No	No	No	No	No	No	No	Yes	Yes	No	No	No	No	No	No	No	No	No	No	No	No
220	Pakistan	Preeclampsia	No	No	No	No headache	No	No	No	No	No	No	No	No	N/A (no visual disturbances)	No	No	No	No	No	No	No	No	No	No	No	No	No	No	No	No	No	No	No	No	No	No	No	No	No	No	No	No	No	No	No	No	No
221	Pakistan	Preeclampsia	No	No	No	No headache	No	No	No	No	No	No	No	No	N/A (no visual disturbances)	No	No	No	No	No	No	No	No	No	No	No	No	No	No	No	No	No	No	No	Yes	Yes	No	No	No	No	No	No	No	No	No	No	No	No
222	Pakistan	Eclampsia	No	No	No	No headache	No	No	No	No	No	No	No	No	N/A (no visual disturbances)	No	No	No	No	No	No	No	No	No	No	No	No	No	No	No	No	No	No	No	No	No	No	No	No	No	No	No	No	No	No	No	No	No
223	Pakistan	Preeclampsia	No	No	No	No headache	No	No	No	No	No	No	No	No	N/A (no visual disturbances)	No	No	No	No	No	No	No	No	No	No	No	No	No	No	No	No	No	No	No	Yes	Yes	Yes	No	No	No	No	No	No	No	No	No	No	No
224	Pakistan	Preeclampsia	No	No	No	No headache	No	No	No	No	No	No	No	No	N/A (no visual disturbances)	No	No	No	No	No	No	No	No	No	No	No	No	No	No	No	No	No	No	No	Yes	Yes	No	No	No	No	No	No	No	No	No	No	No	No
225	Pakistan	Preeclampsia	Yes	Severe	No	Gradual	No	No	No	No	No	No	No	No	N/A (no visual disturbances)	Mild	Yes	Yes	Yes	Yes	No	No	No	No	No	No	No	No	No	No	No	No	No	No	Yes	Yes	No	No	No	No	No	No	No	No	No	Yes	No	No
226	Pakistan	Preeclampsia	No	No	No	No headache	No	No	No	No	No	No	No	No	N/A (no visual disturbances)	No	No	No	No	No	No	No	No	No	No	No	No	No	No	Yes	No	Yes	No	No	No	No	No	No	No	No	No	No	No	Yes	No	No	No	No
227	Pakistan	Preeclampsia	Yes	Moderate	No	Gradual	No	No	No	No	No	No	No	No	N/A (no visual disturbances)	Mild	Yes	Yes	Yes	Yes	No	No	No	No	No	No	No	No	No	Yes	No	Yes	No	No	Yes	Yes	Yes	No	Yes	No	No	No	No	Yes	No	Yes	Yes	No
228	Pakistan	Eclampsia	No	No	No	No headache	No	No	No	No	No	No	No	No	N/A (no visual disturbances)	No	No	No	No	No	No	No	No	No	No	No	No	No	No	No	No	No	No	No	Yes	Yes	No	No	No	No	No	No	No	No	No	No	No	No
229	Pakistan	Preeclampsia	No	No	No	No headache	No	No	No	No	No	No	No	No	N/A (no visual disturbances)	No	No	No	No	No	No	No	No	No	No	No	No	No	No	No	No	No	No	No	No	No	No	No	No	No	No	No	No	No	No	No	No	No
230	Pakistan	Preeclampsia	Yes	Mild	No	Gradual	No	No	No	No	No	No	No	No	N/A (no visual disturbances)	No	No	No	No	No	No	No	No	No	No	No	No	No	No	Yes	Yes	No	No	No	Yes	Yes	No	No	No	No	No	No	No	No	No	No	No	No
231	Pakistan	Preeclampsia	Yes	Mild	No	Gradual	No	No	No	No	No	No	No	No	N/A (no visual disturbances)	Mild	No	Yes	Yes	No	No	No	No	No	No	No	No	No	No	No	No	No	No	No	Yes	Yes	No	No	No	No	No	No	No	No	No	No	No	No
232	Pakistan	Eclampsia	Yes	Severe	Yes	Gradual	Yes	Yes	No	No	No	No	No	No	Less than 6 hours before	No	No	Yes	Yes	No	No	No	No	No	No	No	No	No	No	No	No	No	No	No	Yes	Yes	No	No	Yes	No	No	No	No	Yes	No	Yes	No	No
233	Pakistan	Preeclampsia	Yes	Mild	No	Gradual	No	No	No	No	No	No	No	No	N/A (no visual disturbances)	Mild	No	No	Yes	No	No	No	No	No	No	No	No	No	No	Yes	No	Yes	No	No	Yes	Yes	No	No	No	No	No	No	No	Yes	No	No	No	No
234	Pakistan	Preeclampsia	Yes	Mild	No	Gradual	No	No	No	No	No	No	No	No	N/A (no visual disturbances)	No	No	No	No	No	No	No	No	No	No	No	No	No	No	Yes	No	Yes	No	No	Yes	Yes	Yes	No	No	No	No	No	No	No	No	No	No	No
235	Pakistan	Preeclampsia	Yes	Mild	No	Gradual	No	No	No	No	No	No	No	No	N/A (no visual disturbances)	Mild	No	Yes	No	No	No	No	No	No	No	No	No	No	No	No	No	No	No	No	Yes	Yes	Yes	No	No	No	No	No	No	No	No	No	No	No
236	Pakistan	Preeclampsia	Yes	Mild	No	Gradual	No	No	No	No	No	No	No	No	N/A (no visual disturbances)	Mild	Yes	Yes	No	No	No	No	No	No	No	No	No	No	No	Yes	No	Yes	No	No	Yes	Yes	Yes	No	No	No	No	No	No	No	No	Yes	No	No
237	Pakistan	Preeclampsia	Yes	Mild	No	Gradual	No	No	No	No	No	No	No	No	N/A (no visual disturbances)	Mild	No	No	Yes	Yes	No	No	No	No	No	No	No	No	No	No	No	No	No	No	Yes	Yes	Yes	No	No	No	No	No	No	No	No	No	No	No
238	Pakistan	Eclampsia	Yes	Moderate	Yes	Gradual	Yes	Yes	No	No	No	No	No	No	Less than one hour before	No	No	No	Yes	No	No	No	No	No	No	No	No	No	No	Yes	Yes	No	No	No	Yes	Yes	Yes	No	No	No	No	No	No	No	No	No	No	No
239	Pakistan	Preeclampsia	No	No	No	No headache	No	No	No	No	No	No	No	No	N/A (no visual disturbances)	Mild	No	No	No	No	No	No	No	No	No	No	No	No	No	No	No	No	No	No	Yes	Yes	No	No	No	No	No	No	No	No	No	Yes	No	No
240	Pakistan	Preeclampsia	Yes	Mild	No	Gradual	No	No	No	No	No	No	No	No	N/A (no visual disturbances)	Mild	No	No	No	No	No	No	No	No	No	No	No	No	No	Yes	No	No	Yes	No	Yes	Yes	No	No	No	No	No	No	No	Yes	No	No	No	No
241	Pakistan	Eclampsia	Yes	Moderate	No	Gradual	No	No	No	No	No	No	No	No	N/A (no visual disturbances)	Mild	Yes	Yes	Yes	Yes	No	No	No	No	No	No	No	No	No	No	No	No	No	No	Yes	Yes	No	No	Yes	Yes	No	No	No	No	No	No	No	No
242	Pakistan	Eclampsia	Yes	Severe	Yes	Sudden	No	No	No	No	No	No	No	No	N/A (no visual disturbances)	No	No	No	Yes	No	No	No	No	No	No	No	No	No	No	Yes	No	No	Yes	No	Yes	Yes	No	No	Yes	No	No	No	No	Yes	No	Yes	No	No
243	Pakistan	Eclampsia	Yes	Severe	Yes	Sudden	No	No	No	No	No	No	No	No	N/A (no visual disturbances)	Moderate	No	Yes	Yes	Yes	No	No	No	No	No	No	No	No	No	Yes	Yes	No	No	No	Yes	Yes	No	No	Yes	Yes	Yes	Yes	No	Yes	No	Yes	No	No
244	Pakistan	Eclampsia	Yes	Mild	No	Gradual	Yes	Yes	No	No	No	No	No	No	Less than one hour before	Mild	Yes	Yes	Yes	Yes	No	No	No	No	No	No	No	No	No	Yes	No	Yes	No	No	Yes	Yes	Yes	No	No	No	No	No	No	Yes	No	No	No	No
245	Pakistan	Eclampsia	Yes	Mild	No	Gradual	Yes	No	Yes	No	No	No	No	No	Less than one hour before	Mild	No	No	No	No	No	No	No	No	No	No	No	No	No	No	No	No	No	No	Yes	Yes	No	No	No	No	No	No	No	Yes	No	Yes	No	No
246	Pakistan	Eclampsia	Yes	Moderate	No	Gradual	Yes	Yes	No	No	No	No	No	No	Less than one hour before	No	No	Yes	Yes	No	No	No	No	No	No	No	No	No	No	Yes	Yes	No	No	No	Yes	Yes	Yes	No	Yes	Yes	No	No	No	Yes	No	Yes	No	No
247	Pakistan	Eclampsia	Yes	Moderate	No	Gradual	No	No	No	No	No	No	No	No	N/A (no visual disturbances)	Mild	Yes	Yes	Yes	Yes	No	No	No	No	No	No	No	No	No	Yes	Yes	Yes	No	No	Yes	Yes	Yes	Yes	No	No	Yes	Yes	Yes	No	No	Yes	No	No
248	Pakistan	Eclampsia	Yes	Mild	No	Gradual	Yes	No	Yes	No	No	No	No	No	Less than one hour before	No	No	No	No	No	No	No	No	No	No	No	No	No	No	Yes	No	Yes	No	No	Yes	Yes	Yes	No	No	No	No	No	No	Yes	Yes	Yes	No	No
249	Pakistan	Preeclampsia	No	No	No	No headache	No	No	No	No	No	No	No	No	N/A (no visual disturbances)	Mild	No	Yes	No	No	No	No	No	No	No	No	No	No	No	Yes	No	Yes	No	No	Yes	Yes	Yes	No	No	No	No	No	No	Yes	No	Yes	No	No
250	Pakistan	Preeclampsia	Yes	Severe	Yes	Gradual	Yes	Yes	No	No	No	No	No	No	Less than one hour before	Mild	No	No	No	No	No	No	No	No	No	No	No	No	No	No	No	No	No	No	Yes	Yes	Yes	No	No	No	No	No	No	No	No	No	No	No
251	Pakistan	Preeclampsia	Yes	Mild	No	Gradual	No	No	No	No	No	No	No	No	N/A (no visual disturbances)	No	No	No	No	No	No	No	No	No	No	No	No	No	No	No	No	No	No	No	Yes	Yes	No	No	No	No	No	No	No	No	No	No	No	No
252	Pakistan	Eclampsia	Yes	Mild	No	Gradual	No	No	No	No	No	No	No	No	N/A (no visual disturbances)	No	No	No	No	No	No	No	No	No	No	No	No	No	No	No	No	No	No	No	Yes	Yes	Yes	No	No	No	No	No	No	Yes	Yes	No	No	Yes
253	Pakistan	Preeclampsia	Yes	Severe	Yes	Sudden	No	No	No	No	No	No	No	No	N/A (no visual disturbances)	Mild	Yes	Yes	Yes	Yes	No	No	No	No	No	No	No	No	No	Yes	No	No	Yes	No	Yes	Yes	No	No	No	No	No	No	No	Yes	No	No	No	Yes
254	Pakistan	Preeclampsia	Yes	Mild	No	Gradual	No	No	No	No	No	No	No	No	N/A (no visual disturbances)	No	No	Yes	No	No	No	No	No	No	No	No	No	No	No	Yes	Yes	No	No	No	No	No	No	No	No	No	No	No	No	No	No	No	No	No
255	Pakistan	Preeclampsia	No	No	No	No headache	No	No	No	No	No	No	No	No	N/A (no visual disturbances)	Mild	No	No	No	No	No	No	No	No	No	No	No	No	No	Yes	No	Yes	No	No	No	No	No	No	No	No	No	No	No	Yes	No	No	Yes	No
256	Pakistan	Preeclampsia	Yes	Mild	No	Gradual	No	No	No	No	No	No	No	No	N/A (no visual disturbances)	No	No	Yes	Yes	No	No	No	No	No	No	No	No	No	No	No	No	No	No	No	Yes	Yes	No	No	No	No	No	No	No	No	No	No	No	No
257	Pakistan	Preeclampsia	Yes	Moderate	No	Gradual	No	No	No	No	No	No	No	No	N/A (no visual disturbances)	Moderate	Yes	Yes	Yes	No	No	No	No	No	No	No	No	No	No	No	No	No	No	No	Yes	Yes	No	No	No	No	No	No	No	No	No	Yes	No	No
258	Pakistan	Preeclampsia	Yes	Mild	No	Gradual	No	No	No	No	No	No	No	No	N/A (no visual disturbances)	No	No	Yes	No	No	No	No	No	No	No	No	No	No	No	Yes	No	Yes	No	No	Yes	Yes	Yes	No	No	No	No	No	No	Yes	No	Yes	No	No
259	Pakistan	Preeclampsia	Yes	Moderate	No	Gradual	No	No	No	No	No	No	No	No	N/A (no visual disturbances)	Mild	No	Yes	Yes	No	No	No	No	No	No	No	No	No	No	Yes	No	Yes	No	No	Yes	Yes	No	No	No	No	No	No	No	No	No	Yes	No	No
260	Pakistan	Preeclampsia	Yes	Severe	No	Gradual	No	No	No	No	No	No	No	No	N/A (no visual disturbances)	Mild	Yes	Yes	No	No	No	No	No	No	No	No	No	No	No	Yes	No	Yes	No	No	Yes	Yes	Yes	No	No	No	No	No	Yes	Yes	No	Yes	No	No
261	Pakistan	Preeclampsia	Yes	Mild	No	Gradual	No	No	No	No	No	No	No	No	N/A (no visual disturbances)	No	No	No	No	No	Yes	No	No	No	No	No	No	No	Yes	Yes	Yes	No	No	No	Yes	Yes	Yes	No	No	No	No	No	No	No	No	No	No	No
262	Pakistan	Preeclampsia	Yes	Severe	No	Sudden	Yes	Yes	No	No	No	No	No	No	Less than one hour before	Mild	Yes	Yes	No	No	No	No	No	No	No	No	No	No	No	Yes	No	Yes	No	No	Yes	Yes	Yes	No	No	No	No	No	No	Yes	No	Yes	No	No
263	Pakistan	Preeclampsia	Yes	Moderate	No	Sudden	No	No	No	No	No	No	No	No	N/A (no visual disturbances)	No	No	No	No	No	No	No	No	No	No	No	No	No	No	Yes	Yes	No	No	No	Yes	Yes	Yes	No	No	No	No	No	No	No	No	No	No	No
264	Pakistan	Preeclampsia	Yes	Severe	No	Gradual	Yes	Yes	No	No	No	No	No	No	Less than one hour before	Mild	Yes	Yes	Yes	Yes	No	No	No	No	No	No	No	No	No	Yes	No	Yes	No	No	Yes	Yes	Yes	No	No	No	No	No	No	Yes	No	Yes	No	Yes
265	Pakistan	Preeclampsia	Yes	Severe	No	Gradual	No	No	No	No	No	No	No	No	N/A (no visual disturbances)	No	Yes	Yes	No	No	No	No	No	No	No	No	No	No	No	Yes	No	Yes	No	No	Yes	Yes	No	No	No	No	No	No	No	No	No	Yes	No	No
266	Pakistan	Preeclampsia	No	No	No	No headache	Yes	Yes	No	No	No	No	No	No	Less than one hour before	No	No	No	No	No	No	No	No	No	No	No	No	No	No	No	No	No	No	No	Yes	Yes	Yes	No	No	No	No	No	No	Yes	No	Yes	No	No
267	Pakistan	Preeclampsia	Yes	Moderate	No	Gradual	No	No	No	No	No	No	No	No	N/A (no visual disturbances)	Mild	Yes	Yes	Yes	Yes	No	No	No	No	No	No	No	No	No	Yes	No	No	Yes	No	Yes	Yes	Yes	No	Yes	No	No	No	Yes	Yes	No	Yes	No	No
268	Pakistan	Preeclampsia	No	No	No	No headache	No	No	No	No	No	No	No	No	N/A (no visual disturbances)	No	No	No	No	No	No	No	No	No	No	No	No	No	No	No	No	No	No	No	Yes	Yes	No	No	No	No	No	No	No	No	No	No	No	No
269	Pakistan	Preeclampsia	Yes	Moderate	No	Gradual	No	No	No	No	No	No	No	No	N/A (no visual disturbances)	Mild	No	No	Yes	No	No	No	No	No	No	No	No	No	No	Yes	Yes	No	No	No	Yes	Yes	Yes	No	No	No	No	No	No	Yes	Yes	Yes	Yes	Yes
270	Pakistan	Preeclampsia	No	No	No	No headache	No	No	No	No	No	No	No	No	N/A (no visual disturbances)	No	No	No	No	No	No	No	No	No	No	No	No	No	No	No	No	No	No	No	Yes	Yes	No	No	No	No	No	No	No	No	No	No	No	No
271	Pakistan	Preeclampsia	No	No	No	No headache	No	No	No	No	No	No	No	No	N/A (no visual disturbances)	No	No	No	Yes	Yes	No	No	No	No	No	No	No	No	No	Yes	No	No	Yes	No	Yes	Yes	No	No	No	No	No	No	Yes	Yes	No	Yes	No	No
272	Pakistan	Eclampsia	Yes	Severe	No	Sudden	Yes	Yes	No	No	No	No	No	No	Less than one hour before	Mild	No	No	No	No	No	No	No	No	No	No	No	No	No	Yes	No	No	Yes	No	Yes	Yes	Yes	Yes	No	No	No	No	Yes	Yes	No	Yes	No	No
273	Pakistan	Eclampsia	Yes	Moderate	No	Gradual	No	No	No	No	No	No	No	No	N/A (no visual disturbances)	Moderate	No	Yes	Yes	Yes	No	No	No	No	No	No	No	No	No	Yes	Yes	No	No	No	Yes	Yes	Yes	No	No	No	Yes	No	Yes	No	No	No	No	No
274	Pakistan	Eclampsia	Yes	Severe	Yes	Sudden	Yes	Yes	No	No	No	No	No	No	Less than one hour before	Mild	Yes	Yes	No	Yes	No	No	No	No	No	No	No	No	No	No	No	No	No	No	Yes	Yes	No	No	No	No	No	No	No	No	No	Yes	No	No
275	Pakistan	Preeclampsia	Yes	Severe	No	Gradual	No	No	No	No	No	No	No	No	N/A (no visual disturbances)	Mild	No	No	No	No	No	No	No	No	No	No	No	No	No	No	No	No	No	No	Yes	Yes	No	No	No	No	No	No	No	No	No	No	No	No
276	Pakistan	Preeclampsia	No	No	No	No headache	Yes	Yes	No	No	No	No	No	No	Less than 6 hours before	Mild	No	Yes	No	No	No	No	No	No	No	No	No	No	No	Yes	No	No	Yes	No	Yes	Yes	Yes	No	No	Yes	No	Yes	Yes	Yes	No	No	No	No
277	Pakistan	Preeclampsia	No	No	No	No headache	Yes	Yes	No	No	No	No	No	No	Less than one hour before	No	Yes	No	No	No	No	No	No	No	No	No	No	No	No	Yes	No	No	Yes	No	No	No	No	No	No	No	No	No	No	No	No	Yes	No	No
278	Pakistan	Preeclampsia	No	No	No	No headache	No	No	No	No	No	No	No	No	N/A (no visual disturbances)	No	No	No	No	No	No	No	No	No	No	No	No	No	No	No	No	No	No	No	No	No	No	No	No	No	No	No	No	No	No	No	No	No
279	Pakistan	Preeclampsia	No	No	No	No headache	No	No	No	No	No	No	No	No	N/A (no visual disturbances)	No	Yes	No	No	No	No	No	No	No	No	No	No	No	No	No	No	No	No	No	Yes	Yes	Yes	No	No	No	No	No	No	No	No	No	No	No
280	Pakistan	Preeclampsia	Yes	Mild	No	Gradual	No	No	No	No	No	No	No	No	N/A (no visual disturbances)	Mild	No	No	No	No	No	No	No	No	No	No	No	No	No	No	No	No	No	No	No	No	No	No	No	No	No	No	No	No	No	No	No	No
281	Pakistan	Preeclampsia	No	No	No	No headache	No	No	No	No	No	No	No	No	N/A (no visual disturbances)	No	No	No	No	No	No	No	No	No	No	No	No	No	No	No	No	No	No	No	No	No	No	No	No	No	No	No	No	No	No	No	No	No
282	Pakistan	Preeclampsia	Yes	Mild	No	Gradual	No	No	No	No	No	No	No	No	N/A (no visual disturbances)	No	No	No	Yes	No	No	No	No	No	No	No	No	No	No	No	No	No	No	No	No	No	No	No	No	No	No	No	No	No	No	No	No	No
283	Pakistan	Preeclampsia	Yes	Mild	No	Gradual	No	No	No	No	No	No	No	No	N/A (no visual disturbances)	Moderate	No	No	Yes	Yes	No	No	No	No	No	No	No	No	No	No	No	No	No	No	Yes	Yes	No	No	No	No	No	No	No	Yes	No	No	No	No
284	Pakistan	Preeclampsia	No	No	No	No headache	No	No	No	No	No	No	No	No	N/A (no visual disturbances)	No	No	No	Yes	Yes	No	No	No	No	No	No	No	No	No	No	No	No	No	No	No	No	No	No	No	No	No	No	No	Yes	Yes	Yes	No	No
285	Pakistan	Preeclampsia	Yes	Mild	No	Gradual	No	No	No	No	No	No	No	No	N/A (no visual disturbances)	Mild	No	No	No	No	No	No	No	No	No	No	No	No	No	No	No	No	No	No	Yes	Yes	Yes	No	No	No	No	No	No	No	No	No	No	No
286	Pakistan	Preeclampsia	No	No	No	No headache	No	No	No	No	No	No	No	No	N/A (no visual disturbances)	No	No	No	No	No	No	No	No	No	No	No	No	No	No	No	No	No	No	No	No	No	No	No	No	No	No	No	No	No	No	No	No	No
287	Pakistan	Eclampsia	No	No	No	No headache	No	No	No	No	No	No	No	No	N/A (no visual disturbances)	No	Yes	Yes	Yes	No	No	No	No	No	No	No	No	No	No	No	No	No	No	No	Yes	Yes	Yes	Yes	Yes	Yes	No	Yes	No	No	No	Yes	No	Yes
288	Pakistan	Eclampsia	No	No	No	No headache	No	No	No	No	No	No	No	No	N/A (no visual disturbances)	No	No	No	No	No	No	No	No	No	No	No	No	No	No	No	No	No	No	No	Yes	Yes	Yes	No	No	No	No	No	No	No	No	No	No	No
289	Pakistan	Preeclampsia	Yes	Mild	No	Gradual	No	No	No	No	No	No	No	No	N/A (no visual disturbances)	No	No	Yes	Yes	No	No	No	No	No	No	No	No	No	No	No	No	No	No	No	Yes	Yes	No	No	No	No	No	No	No	No	No	No	No	No
290	Pakistan	Preeclampsia	Yes	Mild	No	Gradual	No	No	No	No	No	No	No	No	N/A (no visual disturbances)	Mild	No	No	Yes	Yes	No	No	No	No	No	No	No	No	No	No	No	No	No	No	Yes	Yes	No	No	No	No	No	No	No	No	No	No	No	No
291	Pakistan	Preeclampsia	No	No	No	No headache	No	No	No	No	No	No	No	No	N/A (no visual disturbances)	No	Yes	Yes	No	No	No	No	No	No	No	No	No	No	No	No	No	No	No	No	Yes	Yes	No	No	No	No	No	No	No	No	No	No	No	No
292	Pakistan	Preeclampsia	Yes	Mild	No	Gradual	No	No	No	No	No	No	No	No	N/A (no visual disturbances)	Mild	Yes	Yes	Yes	Yes	No	No	No	No	No	No	No	No	No	No	No	No	No	No	No	No	No	No	No	No	No	No	No	Yes	No	Yes	No	No
293	Pakistan	Preeclampsia	Yes	Mild	Yes	Gradual	No	No	No	No	No	No	No	No	N/A (no visual disturbances)	Mild	No	No	Yes	No	No	No	No	No	No	No	No	No	No	Yes	Yes	No	No	No	Yes	Yes	No	No	No	No	No	No	No	No	No	Yes	No	No
294	Pakistan	Preeclampsia	Yes	Mild	No	Gradual	No	No	No	No	No	No	No	No	N/A (no visual disturbances)	Mild	No	No	Yes	No	No	No	No	No	No	No	No	No	No	Yes	No	Yes	No	No	Yes	Yes	No	No	No	No	No	No	No	Yes	No	Yes	No	No
295	Pakistan	Preeclampsia	No	No	No	No headache	No	No	No	No	No	No	No	No	N/A (no visual disturbances)	No	No	No	Yes	Yes	No	No	No	No	No	No	No	No	No	No	No	No	No	No	No	No	No	No	No	No	No	No	No	No	No	No	No	No
296	Pakistan	Preeclampsia	Yes	Mild	No	Gradual	No	No	No	No	No	No	No	No	N/A (no visual disturbances)	Mild	No	No	Yes	Yes	No	No	No	No	No	No	No	No	No	No	No	No	No	No	No	No	No	No	No	No	No	No	No	No	No	No	No	No
297	Pakistan	Preeclampsia	Yes	Mild	No	Gradual	No	No	No	No	No	No	No	No	N/A (no visual disturbances)	Mild	No	No	Yes	Yes	No	No	No	No	No	No	No	No	No	No	No	No	No	No	No	No	No	No	No	No	No	No	No	No	No	No	No	No
298	Pakistan	Preeclampsia	Yes	Mild	No	Gradual	No	No	No	No	No	No	No	No	N/A (no visual disturbances)	No	No	No	No	No	No	No	No	No	No	No	No	No	No	Yes	Yes	No	No	No	No	No	No	No	No	No	No	No	No	No	No	No	No	No
299	Pakistan	Eclampsia	Yes	Severe	Yes	Gradual	No	No	No	No	No	No	No	No	N/A (no visual disturbances)	Moderate	No	Yes	Yes	Yes	No	No	No	No	No	No	No	No	No	Yes	No	No	Yes	No	Yes	Yes	Yes	No	No	Yes	No	No	No	No	No	Yes	Yes	No
300	Pakistan	Preeclampsia	No	No	No	No headache	No	No	No	No	No	No	No	No	N/A (no visual disturbances)	Mild	Yes	Yes	No	No	No	No	No	No	No	No	No	No	No	Yes	No	Yes	No	No	Yes	Yes	Yes	No	No	No	No	No	No	Yes	No	Yes	Yes	No
301	Pakistan	Preeclampsia	No	No	No	No headache	No	No	No	No	No	No	No	No	N/A (no visual disturbances)	No	No	No	No	No	No	No	No	No	No	No	No	No	No	No	No	No	No	No	No	No	No	No	No	No	No	No	No	No	No	No	No	No
302	Pakistan	Preeclampsia	Yes	Mild	No	Gradual	No	No	No	No	No	No	No	No	N/A (no visual disturbances)	No	No	No	No	No	No	No	No	No	No	No	No	No	No	No	No	No	No	No	Yes	Yes	No	No	No	No	No	No	No	No	No	No	No	No
303	Pakistan	Preeclampsia	Yes	Mild	No	Sudden	No	No	No	No	No	No	No	No	N/A (no visual disturbances)	No	Yes	Yes	No	No	No	No	No	No	No	No	No	No	No	Yes	No	Yes	No	No	Yes	Yes	Yes	No	No	No	No	No	No	No	No	No	No	No
304	Pakistan	Preeclampsia	Yes	Moderate	No	Sudden	Yes	Yes	No	No	No	No	No	No	Less than one hour before	No	Yes	Yes	Yes	Yes	No	No	No	No	No	No	No	No	No	Yes	No	Yes	No	No	Yes	Yes	Yes	No	No	No	No	No	No	Yes	No	No	No	No
305	Pakistan	Preeclampsia	Yes	Mild	No	Gradual	Yes	Yes	No	No	No	No	No	No	Less than one hour before	No	No	No	No	No	No	No	No	No	No	No	No	No	No	Yes	No	Yes	No	No	Yes	Yes	No	No	No	No	No	No	No	No	No	No	No	No
306	Pakistan	Eclampsia	No	No	No	No headache	No	No	No	No	No	No	No	No	N/A (no visual disturbances)	No	No	No	No	No	No	No	No	No	No	No	No	No	No	No	No	No	No	No	Yes	Yes	No	No	No	Yes	No	No	No	No	No	No	No	Yes
307	Pakistan	Preeclampsia	Yes	Mild	No	Sudden	Yes	Yes	No	No	No	No	No	No	Less than one hour before	No	No	Yes	Yes	No	No	No	No	No	No	No	No	No	No	Yes	Yes	No	No	No	Yes	Yes	Yes	No	Yes	Yes	No	Yes	No	Yes	Yes	No	No	No
308	Pakistan	Eclampsia	Yes	Moderate	No	Gradual	No	No	No	No	No	No	No	No	N/A (no visual disturbances)	Mild	No	No	No	No	No	No	No	No	No	No	No	No	No	Yes	Yes	No	No	No	Yes	Yes	No	No	Yes	No	No	Yes	No	Yes	Yes	Yes	Yes	No
309	Pakistan	Eclampsia	Yes	Mild	No	Sudden	Yes	Yes	No	No	No	No	No	No	Less than one hour before	No	No	No	No	No	No	No	No	No	No	No	No	No	No	Yes	No	Yes	No	No	Yes	Yes	Yes	No	Yes	No	No	No	No	Yes	No	No	No	No
310	Pakistan	Preeclampsia	Yes	Severe	No	Sudden	Yes	Yes	No	No	No	No	No	No	Less than one hour before	Mild	No	No	No	No	No	No	No	No	No	No	No	No	No	Yes	No	Yes	No	No	Yes	Yes	Yes	No	No	No	No	No	No	Yes	No	Yes	No	No
311	Pakistan	Preeclampsia	Yes	Severe	Yes	Gradual	No	No	No	No	No	No	No	No	N/A (no visual disturbances)	No	Yes	Yes	Yes	No	No	No	No	No	No	No	No	No	No	No	No	No	No	No	Yes	Yes	Yes	No	No	No	No	No	No	Yes	No	Yes	No	No
312	Pakistan	Preeclampsia	No	No	No	No headache	No	No	No	No	No	No	No	No	N/A (no visual disturbances)	No	No	No	Yes	No	No	No	No	No	No	No	No	No	No	Yes	No	Yes	No	No	No	No	No	No	No	No	No	No	No	Yes	No	No	Yes	No
313	Pakistan	Preeclampsia	Yes	Mild	No	Gradual	No	No	No	No	No	No	No	No	N/A (no visual disturbances)	No	No	No	No	No	No	No	No	No	No	No	No	No	No	No	No	No	No	No	Yes	Yes	No	No	No	No	No	No	No	No	No	No	No	No
314	Pakistan	Preeclampsia	Yes	Mild	No	Gradual	Yes	Yes	No	No	No	No	No	No	Less than one hour before	No	No	Yes	No	No	No	No	No	No	No	No	No	No	No	Yes	No	Yes	No	No	Yes	Yes	Yes	No	No	No	No	No	No	No	No	No	No	No
315	Pakistan	Preeclampsia	No	No	No	No headache	Yes	Yes	No	No	No	No	No	No	Less than one hour before	No	Yes	Yes	Yes	Yes	No	No	No	No	No	No	No	No	No	No	No	No	No	No	Yes	Yes	Yes	No	No	No	No	No	No	Yes	No	Yes	No	No
316	Pakistan	Preeclampsia	No	No	No	No headache	No	No	No	No	No	No	No	No	N/A (no visual disturbances)	No	No	Yes	No	No	No	No	No	No	No	No	No	No	No	No	No	No	No	No	No	No	No	No	No	No	No	No	No	No	No	No	No	No
317	Pakistan	Preeclampsia	Yes	Mild	No	Gradual	No	No	No	No	No	No	No	No	N/A (no visual disturbances)	No	No	Yes	Yes	Yes	No	No	No	No	No	No	No	No	No	No	No	No	No	No	Yes	Yes	No	No	Yes	No	No	No	No	Yes	No	No	No	No
318	Pakistan	Preeclampsia	Yes	Mild	No	Gradual	No	No	No	No	No	No	No	No	N/A (no visual disturbances)	Mild	No	No	Yes	Yes	No	No	No	No	No	No	No	No	No	No	No	No	No	No	No	No	No	No	No	No	No	No	No	Yes	Yes	Yes	Yes	No
319	Pakistan	Preeclampsia	No	No	No	No headache	No	No	No	No	No	No	No	No	N/A (no visual disturbances)	No	No	No	No	No	No	No	No	No	No	No	No	No	No	No	No	No	No	No	No	No	No	No	No	No	No	No	No	No	No	No	No	No
320	Pakistan	Preeclampsia	Yes	Mild	No	Gradual	No	No	No	No	No	No	No	No	N/A (no visual disturbances)	Mild	Yes	Yes	No	No	No	No	No	No	No	No	No	No	No	No	No	No	No	No	Yes	Yes	No	No	Yes	No	No	No	No	Yes	No	No	No	No
321	Pakistan	Eclampsia	Yes	Mild	Yes	Gradual	Yes	Yes	No	No	No	No	No	No	Less than one hour before	No	No	No	No	No	No	No	No	No	No	No	No	No	No	No	No	No	No	No	Yes	Yes	Yes	Yes	Yes	Yes	Yes	Yes	Yes	No	Yes	No	No	Yes
322	Pakistan	Eclampsia	Yes	Severe	No	Sudden	Yes	Yes	Yes	No	No	No	No	No	Less than 6 hours before	No	No	No	Yes	Yes	No	No	No	No	No	No	No	No	No	Yes	No	No	Yes	No	Yes	Yes	Yes	Yes	Yes	Yes	Yes	Yes	Yes	Yes	Yes	Yes	No	No
323	Pakistan	Eclampsia	No	No	No	No headache	No	No	No	No	No	No	No	No	N/A (no visual disturbances)	No	No	No	No	No	No	No	No	No	No	No	No	No	No	No	No	No	No	No	Yes	Yes	No	No	No	No	Yes	No	No	Yes	No	No	No	No
324	Pakistan	Eclampsia	Yes	Moderate	Yes	Sudden	Yes	No	No	No	No	No	Yes	No	Less than 6 hours before	No	No	No	No	No	No	No	No	No	No	No	No	No	No	Yes	No	Yes	No	No	Yes	Yes	No	No	No	No	Yes	Yes	No	No	Yes	No	No	No
325	Pakistan	Eclampsia	Yes	Mild	No	Gradual	No	No	No	No	No	No	No	No	N/A (no visual disturbances)	No	No	No	No	No	No	No	No	No	No	No	No	No	No	No	No	No	No	No	Yes	Yes	Yes	No	No	No	Yes	No	No	Yes	No	No	No	No
326	Pakistan	Eclampsia	Yes	Moderate	Yes	Sudden	No	No	No	No	No	No	No	No	N/A (no visual disturbances)	Mild	No	No	Yes	Yes	No	No	No	No	No	No	No	No	No	Yes	No	No	Yes	No	Yes	Yes	Yes	Yes	Yes	Yes	Yes	Yes	No	Yes	Yes	No	No	Yes
327	Pakistan	Eclampsia	Yes	Mild	No	Gradual	No	No	No	No	No	No	No	No	N/A (no visual disturbances)	No	No	No	No	No	No	No	No	No	No	No	No	No	No	Yes	No	No	Yes	No	Yes	No	Yes	No	No	No	No	No	No	Yes	Yes	No	No	No
328	Pakistan	Eclampsia	No	No	No	No headache	Yes	Yes	No	No	No	No	No	No	Less than one hour before	Mild	No	No	Yes	No	No	No	No	No	No	No	No	No	No	No	No	No	No	No	Yes	Yes	Yes	No	No	No	Yes	Yes	No	No	Yes	No	No	No
329	Pakistan	Eclampsia	Yes	Moderate	No	Sudden	Yes	Yes	No	No	No	No	No	No	Less than one hour before	Mild	No	No	Yes	Yes	No	No	No	No	No	No	No	No	No	Yes	No	Yes	No	No	Yes	Yes	Yes	No	Yes	Yes	Yes	Yes	No	Yes	Yes	No	No	Yes
330	Pakistan	Eclampsia	Yes	Worst headache ever experienced	Yes	Sudden	Yes	Yes	No	No	No	No	No	No	Less than 6 hours before	Moderate	Yes	Yes	Yes	Yes	Yes	No	No	No	Yes	No	No	No	No	Yes	No	No	Yes	No	Yes	Yes	Yes	No	Yes	Yes	Yes	No	No	Yes	Yes	Yes	Yes	Yes
331	Pakistan	Preeclampsia	Yes	Mild	No	Gradual	No	No	No	No	No	No	No	No	N/A (no visual disturbances)	No	No	No	No	No	No	No	No	No	No	No	No	No	No	No	No	No	No	No	No	No	No	No	No	No	No	No	No	No	No	No	No	No
332	Pakistan	Preeclampsia	Yes	Mild	No	Gradual	No	No	No	No	No	No	No	No	N/A (no visual disturbances)	No	No	No	No	No	No	No	No	No	No	No	No	No	No	No	No	No	No	No	No	No	No	No	No	No	No	No	No	No	No	No	No	No
333	Pakistan	Preeclampsia	Yes	Moderate	No	Gradual	No	No	No	No	No	No	No	No	N/A (no visual disturbances)	No	No	No	Yes	Yes	No	No	No	No	No	No	No	No	No	No	No	No	No	No	Yes	Yes	No	No	No	No	No	No	No	No	No	No	No	No
334	Pakistan	Preeclampsia	Yes	Mild	No	Gradual	Yes	Yes	No	No	No	No	No	No	Less than one hour before	Moderate	No	Yes	Yes	Yes	No	No	No	No	No	No	No	No	No	No	No	No	No	No	Yes	Yes	Yes	No	No	No	No	No	No	No	No	No	No	No
335	Pakistan	Preeclampsia	Yes	Moderate	No	Gradual	No	No	No	No	No	No	No	No	N/A (no visual disturbances)	No	No	No	No	No	No	No	No	No	No	No	No	No	No	Yes	Yes	No	No	No	Yes	Yes	Yes	No	Yes	No	No	No	No	Yes	Yes	Yes	No	No
336	Pakistan	Preeclampsia	Yes	Severe	Yes	Sudden	No	No	No	No	No	No	No	No	N/A (no visual disturbances)	Mild	No	No	No	No	No	No	No	No	No	No	No	No	No	Yes	No	No	Yes	No	Yes	Yes	Yes	No	No	No	No	No	No	Yes	No	No	No	No
337	Pakistan	Preeclampsia	Yes	Severe	No	Sudden	Yes	No	No	No	No	Yes	No	No	Less than one hour before	Moderate	Yes	Yes	Yes	Yes	No	No	No	No	No	No	No	No	No	Yes	Yes	No	No	No	Yes	Yes	Yes	No	Yes	No	No	Yes	No	Yes	Yes	Yes	No	No
338	Pakistan	Preeclampsia	Yes	Mild	No	Gradual	No	No	No	No	No	No	No	No	N/A (no visual disturbances)	No	Yes	Yes	Yes	No	No	No	No	No	No	No	No	No	No	No	No	No	No	No	Yes	Yes	Yes	No	No	No	No	No	No	Yes	No	Yes	No	No
339	Pakistan	Preeclampsia	Yes	Severe	No	Gradual	Yes	Yes	No	No	No	No	No	No	Less than one hour before	No	No	No	No	No	No	No	No	No	No	No	No	No	No	No	No	No	No	No	Yes	Yes	Yes	No	No	No	No	Yes	No	No	No	No	No	No
340	Pakistan	Eclampsia	Yes	Mild	No	Gradual	Yes	Yes	No	No	No	No	No	No	Less than one hour before	No	Yes	No	No	No	No	No	No	No	No	No	No	No	No	Yes	No	Yes	No	No	Yes	Yes	Yes	No	No	Yes	Yes	Yes	No	Yes	Yes	No	No	Yes
341	Pakistan	Eclampsia	Yes	Severe	Yes	Sudden	Yes	No	No	Yes	No	No	No	No	Less than one hour before	No	No	No	No	No	No	No	No	No	No	No	No	No	No	Yes	No	Yes	No	No	Yes	Yes	Yes	No	No	Yes	Yes	Yes	Yes	Yes	Yes	No	No	Yes
342	Pakistan	Preeclampsia	No	No	No	No headache	No	No	No	No	No	No	No	No	N/A (no visual disturbances)	No	No	No	No	No	No	No	No	No	No	No	No	No	No	No	No	No	No	No	Yes	Yes	Yes	No	No	No	No	No	No	No	No	No	No	No
343	Pakistan	Preeclampsia	Yes	Mild	No	Sudden	No	No	No	No	No	No	No	No	N/A (no visual disturbances)	No	No	No	No	No	No	No	No	No	No	No	No	No	No	No	No	No	No	No	Yes	Yes	Yes	No	No	No	No	No	No	No	No	No	No	No
344	Pakistan	Preeclampsia	Yes	Mild	No	Gradual	No	No	No	No	No	No	No	No	N/A (no visual disturbances)	Mild	No	No	No	No	No	No	No	No	No	No	No	No	No	No	No	No	No	No	Yes	Yes	Yes	No	No	No	No	No	No	No	No	No	No	No
345	Pakistan	Eclampsia	No	No	No	No headache	No	No	No	No	No	No	No	No	N/A (no visual disturbances)	No	No	Yes	Yes	Yes	No	No	No	No	No	No	No	No	No	No	No	No	No	No	Yes	Yes	Yes	No	Yes	Yes	No	Yes	No	No	No	No	No	No
347	Pakistan	Preeclampsia	Yes	Moderate	No	Sudden	No	No	No	No	No	No	No	No	N/A (no visual disturbances)	No	No	No	No	No	No	No	No	No	No	No	No	No	No	Yes	No	Yes	No	No	Yes	Yes	Yes	No	No	No	No	No	No	Yes	No	No	No	Yes
348	Pakistan	Preeclampsia	Yes	Severe	Yes	Gradual	No	No	No	No	No	No	No	No	N/A (no visual disturbances)	Mild	No	No	Yes	No	No	No	No	No	No	No	No	No	No	No	No	No	No	No	Yes	Yes	Yes	No	No	No	No	Yes	No	Yes	Yes	No	No	Yes
349	Pakistan	Preeclampsia	Yes	Moderate	No	Sudden	Yes	Yes	No	No	No	No	No	No	Less than one hour before	Mild	Yes	Yes	No	No	No	No	No	No	No	No	No	No	No	Yes	Yes	No	No	No	Yes	Yes	Yes	No	No	No	No	No	No	No	No	No	No	No
350	Pakistan	Eclampsia	Yes	Severe	Yes	Sudden	Yes	Yes	No	No	No	No	No	No	Less than one hour before	Moderate	Yes	Yes	Yes	Yes	No	No	No	No	No	No	No	No	No	Yes	Yes	No	No	No	Yes	Yes	No	No	Yes	No	No	Yes	Yes	Yes	Yes	No	No	No
351	Pakistan	Eclampsia	Yes	Severe	Yes	Sudden	No	No	No	No	No	No	No	No	N/A (no visual disturbances)	Moderate	No	No	Yes	Yes	No	No	No	No	No	No	No	No	No	Yes	No	Yes	No	No	Yes	Yes	No	No	No	No	No	No	No	No	No	No	No	No
352	Pakistan	Eclampsia	No	No	No	No headache	No	No	No	No	No	No	No	No	N/A (no visual disturbances)	No	No	No	Yes	Yes	No	No	No	No	No	No	No	No	No	Yes	No	Yes	Yes	No	Yes	Yes	Yes	No	No	No	No	No	No	No	No	No	No	No
353	Pakistan	Preeclampsia	No	No	No	No headache	No	No	No	No	No	No	No	No	N/A (no visual disturbances)	No	No	No	No	No	No	No	No	No	No	No	No	No	No	No	No	No	No	No	Yes	Yes	No	No	No	No	No	No	No	No	No	No	No	No
354	Pakistan	Preeclampsia	Yes	Moderate	No	Gradual	No	No	No	No	No	No	No	No	N/A (no visual disturbances)	No	No	No	No	No	No	No	No	No	No	No	No	No	No	No	No	No	No	No	No	No	No	No	No	No	No	No	No	No	No	No	No	No
355	Pakistan	Eclampsia	Yes	Mild	No	Gradual	Yes	Yes	No	No	No	No	No	No	Less than one hour before	No	No	No	No	No	No	No	No	No	No	No	No	No	No	Yes	Yes	No	No	No	Yes	Yes	No	No	No	No	No	No	No	Yes	No	No	No	No
356	Pakistan	Preeclampsia	Yes	Severe	Yes	Sudden	Yes	Yes	No	No	No	No	No	No	More than 3 days ago	No	No	No	No	No	No	No	No	No	No	No	No	No	No	No	No	No	No	No	No	No	No	No	No	No	No	No	No	Yes	Yes	No	No	No
357	Pakistan	Eclampsia	Yes	Moderate	No	Gradual	No	No	No	No	No	No	No	No	N/A (no visual disturbances)	No	No	No	No	No	No	No	No	No	No	No	No	No	No	Yes	Yes	No	No	No	No	No	No	No	No	No	No	No	No	Yes	Yes	Yes	Yes	No
358	Pakistan	Eclampsia	Yes	Mild	No	Sudden	No	No	No	No	No	No	No	No	N/A (no visual disturbances)	Mild	No	No	No	No	No	No	No	No	No	No	No	No	No	Yes	No	No	Yes	No	Yes	Yes	Yes	No	No	No	No	No	No	No	No	No	No	No
359	Pakistan	Eclampsia	Yes	Moderate	No	Gradual	Yes	Yes	No	No	No	No	No	No	Less than one hour before	Mild	No	No	No	No	No	No	No	No	No	No	No	No	No	Yes	No	No	Yes	No	Yes	Yes	No	No	No	No	No	No	No	Yes	Yes	Yes	No	No
360	Pakistan	Eclampsia	No	No	No	No headache	No	No	No	No	No	No	No	No	N/A (no visual disturbances)	No	No	No	Yes	Yes	No	No	No	No	No	No	No	No	No	No	No	No	No	No	Yes	Yes	Yes	No	No	No	No	No	No	No	No	No	No	No
361	Pakistan	Preeclampsia	Yes	Mild	No	Gradual	No	No	No	No	No	No	No	No	N/A (no visual disturbances)	Mild	No	No	No	No	No	No	No	No	No	No	No	No	No	No	No	No	No	No	Yes	Yes	Yes	No	No	No	No	No	No	No	No	No	No	No
362	Pakistan	Preeclampsia	Yes	Mild	No	Gradual	No	No	No	No	No	No	No	No	N/A (no visual disturbances)	Mild	No	No	Yes	Yes	No	No	No	No	No	No	No	No	No	Yes	No	Yes	No	No	Yes	Yes	Yes	No	No	No	No	No	No	Yes	No	No	No	No
363	Pakistan	Preeclampsia	No	No	No	No headache	No	No	No	No	No	No	No	No	N/A (no visual disturbances)	Mild	No	No	Yes	No	No	No	No	No	No	No	No	No	No	Yes	No	Yes	No	No	No	No	No	No	No	No	No	No	No	Yes	No	No	No	No
364	Pakistan	Eclampsia	Yes	Moderate	No	Gradual	No	No	No	No	No	No	No	No	N/A (no visual disturbances)	No	No	No	No	No	No	No	No	No	No	No	No	No	No	Yes	No	No	Yes	No	Yes	Yes	Yes	No	No	No	No	No	No	No	Yes	Yes	No	No
365	Pakistan	Eclampsia	No	No	No	No headache	No	No	No	No	No	No	No	No	N/A (no visual disturbances)	No	No	No	No	No	No	No	No	No	No	No	No	No	No	Yes	No	Yes	No	No	No	No	No	No	No	No	No	No	No	Yes	No	No	No	No
366	Pakistan	Eclampsia	No	No	No	No headache	No	No	No	No	No	No	No	No	N/A (no visual disturbances)	No	No	No	No	No	No	No	No	No	No	No	No	No	No	Yes	No	No	Yes	No	No	No	No	No	Yes	No	Yes	No	No	No	No	No	No	No
367	Pakistan	Preeclampsia	Yes	Severe	No	Gradual	Yes	Yes	No	No	No	No	No	No	Less than one hour before	Moderate	Yes	Yes	Yes	Yes	No	No	No	No	No	No	No	No	No	Yes	No	Yes	No	No	Yes	Yes	Yes	No	No	No	No	No	Yes	No	No	Yes	No	No
368	Pakistan	Preeclampsia	Yes	Mild	No	Gradual	No	No	No	No	No	No	No	No	N/A (no visual disturbances)	No	No	No	Yes	Yes	No	No	No	No	No	No	No	No	No	No	No	No	No	No	Yes	Yes	Yes	No	No	No	No	No	No	No	No	No	No	No
369	Pakistan	Preeclampsia	Yes	Severe	Yes	Gradual	Yes	Yes	No	No	No	No	No	No	Less than one hour before	Moderate	Yes	Yes	Yes	Yes	No	No	No	No	No	No	No	No	No	Yes	Yes	No	No	No	Yes	Yes	Yes	Yes	Yes	No	No	Yes	Yes	Yes	No	No	Yes	No
370	Pakistan	Preeclampsia	Yes	Mild	No	Gradual	No	No	No	No	No	No	No	No	N/A (no visual disturbances)	No	Yes	Yes	Yes	No	No	No	No	No	No	No	No	No	No	Yes	No	Yes	No	No	Yes	Yes	No	No	No	No	No	No	No	Yes	No	No	Yes	No
371	Pakistan	Preeclampsia	Yes	Mild	No	Gradual	No	No	No	No	No	No	No	No	N/A (no visual disturbances)	Mild	Yes	Yes	Yes	Yes	No	No	No	No	No	No	No	No	No	Yes	No	Yes	No	No	Yes	Yes	No	No	No	No	No	No	No	Yes	No	Yes	Yes	No
372	Pakistan	Preeclampsia	No	No	No	No headache	No	No	No	No	No	No	No	No	N/A (no visual disturbances)	No	No	No	No	No	No	No	No	No	No	No	No	No	No	Yes	Yes	No	No	No	No	No	No	No	No	No	No	No	No	No	No	No	No	No
373	Pakistan	Preeclampsia	No	No	No	No headache	No	No	No	No	No	No	No	No	N/A (no visual disturbances)	Mild	No	Yes	No	No	No	No	No	No	No	No	No	No	No	No	No	No	No	No	Yes	Yes	Yes	No	No	No	No	No	No	No	No	No	No	No
374	Pakistan	Preeclampsia	Yes	Mild	Yes	Gradual	No	No	No	No	No	No	No	No	N/A (no visual disturbances)	No	No	No	No	No	No	No	No	No	No	No	No	No	No	Yes	No	Yes	No	No	Yes	Yes	Yes	No	No	No	No	No	No	No	No	No	No	No
375	Pakistan	Eclampsia	No	No	No	No headache	No	No	No	No	No	No	No	No	N/A (no visual disturbances)	No	No	No	No	No	No	No	No	No	No	No	No	No	No	No	No	No	No	No	No	No	No	No	No	No	No	No	No	No	No	No	No	No
376	Pakistan	Eclampsia	No	No	No	No headache	No	No	No	No	No	No	No	No	N/A (no visual disturbances)	No	No	No	No	No	No	No	No	No	No	No	No	No	No	No	No	No	No	No	No	No	No	No	No	No	No	No	No	No	No	No	No	No
377	Pakistan	Preeclampsia	No	No	No	No headache	No	No	No	No	No	No	No	No	N/A (no visual disturbances)	No	No	No	No	No	No	No	No	No	No	No	No	No	No	Yes	Yes	No	No	No	Yes	Yes	Yes	No	No	No	No	No	No	No	No	No	No	No
378	Pakistan	Eclampsia	Yes	Severe	No	Sudden	No	No	No	No	No	No	No	No	N/A (no visual disturbances)	No	No	No	No	No	No	No	No	No	No	No	No	No	No	Yes	No	No	Yes	No	No	No	No	No	No	No	No	Yes	No	No	No	No	No	No
379	Pakistan	Preeclampsia	Yes	Mild	No	Gradual	No	No	No	No	No	No	No	No	N/A (no visual disturbances)	Mild	Yes	Yes	Yes	No	No	No	No	No	No	No	No	No	No	No	No	No	No	No	Yes	Yes	No	No	No	No	No	No	No	Yes	No	No	No	No
380	Pakistan	Preeclampsia	No	No	No	No headache	No	No	No	No	No	No	No	No	N/A (no visual disturbances)	No	No	No	No	No	No	No	No	No	No	No	No	No	No	No	No	No	No	No	Yes	Yes	No	No	No	No	No	No	No	No	No	No	No	No
381	Pakistan	Preeclampsia	No	No	No	No headache	No	No	No	No	No	No	No	No	N/A (no visual disturbances)	No	No	No	No	No	No	No	No	No	No	No	No	No	No	No	No	No	No	No	No	No	No	No	No	No	No	No	No	No	No	No	No	No
382	Pakistan	Preeclampsia	Yes	Moderate	No	Gradual	No	No	No	No	No	No	No	No	N/A (no visual disturbances)	No	No	No	No	No	No	No	No	No	No	No	No	No	No	No	No	No	No	No	Yes	Yes	Yes	No	No	No	No	No	No	No	No	No	No	No
383	Pakistan	Preeclampsia	No	No	No	No headache	No	No	No	No	No	No	No	No	N/A (no visual disturbances)	No	No	No	No	No	No	No	No	No	No	No	No	No	No	No	No	No	No	No	Yes	Yes	No	No	No	No	No	No	No	No	No	No	No	No
384	Pakistan	Eclampsia	No	No	No	No headache	No	No	No	No	No	No	No	No	N/A (no visual disturbances)	Worst abdominal pain of my life	No	No	No	No	No	No	No	No	No	No	No	No	No	No	No	No	No	No	Yes	Yes	No	No	No	No	No	No	Yes	No	No	No	No	No
385	Pakistan	Preeclampsia	No	No	No	No headache	No	No	No	No	No	No	No	No	N/A (no visual disturbances)	No	No	No	No	No	No	No	No	No	No	No	No	No	No	No	No	No	No	No	Yes	Yes	No	No	No	No	No	No	No	No	No	No	No	No
386	Pakistan	Eclampsia	Yes	Severe	Yes	Sudden	No	No	No	No	No	No	No	No	N/A (no visual disturbances)	No	No	No	No	No	No	No	No	No	No	No	No	No	No	No	No	No	No	No	Yes	Yes	No	No	No	No	No	No	No	No	No	No	No	No
387	Pakistan	Preeclampsia	No	No	No	No headache	No	No	No	No	No	No	No	No	N/A (no visual disturbances)	No	No	No	No	No	No	No	No	No	No	No	No	No	No	No	No	No	No	No	Yes	Yes	No	No	No	No	No	No	No	No	No	No	No	No
388	Pakistan	Preeclampsia	No	No	No	No headache	No	No	No	No	No	No	No	No	N/A (no visual disturbances)	No	No	No	No	No	No	No	No	No	No	No	No	No	No	No	No	No	No	No	Yes	Yes	No	No	No	No	No	No	No	No	No	No	No	No
389	Pakistan	Preeclampsia	No	No	No	No headache	No	No	No	No	No	No	No	No	N/A (no visual disturbances)	No	No	No	No	No	No	No	No	No	No	No	No	No	No	No	No	No	No	No	Yes	Yes	No	No	No	No	No	No	No	No	No	No	No	No
390	Pakistan	Eclampsia	Yes	Severe	Yes	Sudden	No	No	No	No	No	No	No	No	N/A (no visual disturbances)	No	No	No	No	No	No	No	No	No	No	No	No	No	No	No	No	No	No	No	Yes	Yes	No	No	No	No	No	No	No	No	No	No	No	No
391	Pakistan	Preeclampsia	No	No	No	No headache	No	No	No	No	No	No	No	No	N/A (no visual disturbances)	No	No	No	No	No	No	No	No	No	No	No	No	No	No	No	No	No	No	No	No	No	No	No	No	No	No	No	No	No	No	No	No	No
392	Pakistan	Preeclampsia	No	No	No	No headache	No	No	No	No	No	No	No	No	N/A (no visual disturbances)	No	No	No	Yes	No	No	No	No	No	No	No	No	No	No	No	No	No	No	No	Yes	Yes	No	No	No	No	No	No	No	No	No	No	No	No
393	Pakistan	Preeclampsia	Yes	Mild	No	Gradual	No	No	No	No	No	No	No	No	N/A (no visual disturbances)	No	No	No	No	No	No	No	No	No	No	No	No	No	No	Yes	No	Yes	No	No	Yes	Yes	Yes	No	No	No	No	No	No	Yes	No	Yes	No	No
394	Pakistan	Preeclampsia	Yes	Moderate	No	Gradual	No	No	No	No	No	No	No	No	N/A (no visual disturbances)	Mild	No	Yes	Yes	Yes	No	No	No	No	No	No	No	No	No	Yes	No	Yes	No	No	No	No	No	No	No	No	No	No	No	Yes	No	No	No	No
395	Pakistan	Preeclampsia	No	No	No	No headache	No	No	No	No	No	No	No	No	N/A (no visual disturbances)	No	No	No	No	No	No	No	No	No	No	No	No	No	No	No	No	No	No	No	No	No	No	No	No	No	No	No	No	No	No	No	No	No
396	Pakistan	Preeclampsia	Yes	Severe	Yes	Sudden	Yes	Yes	No	No	No	No	No	No	Less than one hour before	No	No	No	Yes	Yes	No	No	No	No	No	No	No	No	No	No	No	No	No	No	Yes	Yes	Yes	No	No	No	No	No	No	No	No	No	No	No
397	Pakistan	Preeclampsia	Yes	Severe	Yes	Gradual	Yes	Yes	No	No	No	No	No	No	Less than one hour before	Moderate	No	No	Yes	Yes	No	No	No	No	No	No	No	No	No	Yes	No	Yes	No	No	Yes	Yes	Yes	No	No	Yes	No	No	No	Yes	No	Yes	No	No
398	Pakistan	Preeclampsia	Yes	Severe	Yes	Sudden	Yes	No	No	No	Yes	No	No	No	1-3 days ago	No	No	No	No	No	No	No	No	No	No	No	No	No	No	No	No	No	No	No	Yes	Yes	Yes	No	No	No	No	Yes	No	No	No	Yes	No	No
399	Pakistan	Preeclampsia	No	No	No	No headache	No	No	No	No	No	No	No	No	N/A (no visual disturbances)	No	No	No	No	No	No	No	No	No	No	No	No	No	No	No	No	No	No	No	No	No	No	No	No	No	No	No	No	No	No	No	No	No
400	Pakistan	Preeclampsia	No	No	No	No headache	Yes	No	Yes	No	No	No	No	No	Less than one hour before	Moderate	No	No	No	No	No	No	No	No	No	No	No	No	No	No	No	No	No	No	Yes	Yes	Yes	No	No	No	No	No	No	Yes	No	Yes	No	No
401	Pakistan	Preeclampsia	Yes	Severe	No	Gradual	Yes	Yes	No	No	No	No	No	No	1-3 days ago	Moderate	No	No	No	No	No	No	No	No	No	No	No	No	No	Yes	No	Yes	No	No	Yes	Yes	Yes	No	No	No	No	Yes	No	Yes	No	No	No	No
402	Pakistan	Eclampsia	Yes	Severe	Yes	Sudden	Yes	Yes	No	No	No	No	No	No	Less than one hour before	Moderate	Yes	Yes	Yes	Yes	No	No	No	No	No	No	No	No	No	Yes	Yes	No	No	No	Yes	Yes	Yes	No	Yes	No	No	Yes	No	Yes	Yes	Yes	No	No
403	Pakistan	Eclampsia	Yes	Severe		Sudden	Yes	No	Yes	No	No	No	No	No	Less than one hour before	No	No	No	No	No	No	No	No	No	No	No	No	No	No	No	No	No	No	No	Yes	Yes	Yes	No	No	No	No	No	No	No	Yes	No	No	No
404	Pakistan	Preeclampsia	No	No	No	No headache	No	No	No	No	No	No	No	No	N/A (no visual disturbances)	No	No	No	No	No	No	No	No	No	No	No	No	No	No	No	No	No	No	No	Yes	Yes	No	No	No	No	No	No	No	No	No	No	No	No
405	Pakistan	Preeclampsia	Yes	Mild	Yes	Gradual	No	No	No	No	No	No	No	No	N/A (no visual disturbances)	No	No	No	No	No	No	No	No	No	No	No	No	No	No	Yes	No	Yes	No	No	No	No	No	No	No	No	No	No	No	No	No	Yes	No	No
406	Pakistan	Preeclampsia	Yes	Severe	No	Sudden	No	No	No	No	No	No	No	No	N/A (no visual disturbances)	Mild	No	No	No	No	No	No	No	No	No	No	No	No	No	Yes	No	No	Yes	No	Yes	Yes	No	No	No	No	No	No	No	No	No	No	No	No
407	Pakistan	Preeclampsia	Yes	Mild	No	Gradual	No	No	No	No	No	No	No	No	N/A (no visual disturbances)	No	No	No	No	No	No	No	No	No	No	No	No	No	No	No	No	No	No	No	Yes	Yes	No	No	No	No	No	No	No	No	No	No	No	No
408	Pakistan	Eclampsia	Yes	Moderate	Yes	Sudden	Yes	Yes	No	No	No	No	No	No	Less than 24 hours ago	Mild	Yes	No	No	No	No	No	No	No	No	No	No	No	No	Yes	Yes	No	No	No	Yes	Yes	Yes	No	Yes	No	No	Yes	No	Yes	Yes	No	No	No
409	Pakistan	Preeclampsia	No	No	No	No headache	No	No	No	No	No	No	No	No	N/A (no visual disturbances)	No	No	No	No	No	No	No	No	No	No	No	No	No	No	Yes	Yes	No	No	No	Yes	Yes	No	No	No	No	No	No	No	Yes	No	No	No	No
410	Pakistan	Preeclampsia	Yes	Severe	Yes	Gradual	No	No	No	No	No	No	No	No	N/A (no visual disturbances)	No	No	No	No	No	No	No	No	No	No	No	No	No	No	Yes	No	No	Yes	No	Yes	Yes	No	No	No	No	No	No	No	Yes	No	No	No	No
411	Pakistan	Preeclampsia	Yes	Severe	Yes	Sudden	Yes	Yes	No	No	No	No	No	No	1-3 days ago	Mild	No	No	No	No	No	No	No	No	No	No	No	No	No	No	No	No	No	No	Yes	Yes	No	No	No	No	No	Yes	No	Yes	No	No	No	No
412	Pakistan	Preeclampsia	Yes	Moderate	No	Gradual	No	No	No	No	No	No	No	No	N/A (no visual disturbances)	Moderate	No	No	No	No	No	No	No	No	No	No	No	No	No	Yes	Yes	No	No	No	Yes	Yes	No	No	Yes	No	No	Yes	No	Yes	Yes	No	No	Yes
413	Pakistan	Eclampsia	Yes	Severe	Yes	Sudden	Yes	Yes	No	No	No	No	No	No	Less than 6 hours before	Moderate	No	Yes	Yes	Yes	No	No	No	No	No	No	No	No	No	Yes	Yes	No	No	No	Yes	Yes	No	No	Yes	Yes	Yes	Yes	Yes	Yes	Yes	Yes	No	Yes
414	Pakistan	Eclampsia	Yes	Severe	Yes	Sudden	Yes	Yes	No	No	No	No	No	No	Less than 6 hours before	Moderate	No	No	No	No	No	No	No	No	No	No	No	No	No	Yes	No	No	Yes	No	Yes	Yes	Yes	No	Yes	No	No	Yes	No	Yes	Yes	Yes	No	No
415	Pakistan	Preeclampsia	No	No	No	No headache	No	No	No	No	No	No	No	No	N/A (no visual disturbances)	No	No	No	No	No	No	No	No	No	No	No	No	No	No	No	No	No	No	No	Yes	Yes	No	No	No	No	No	No	No	No	No	No	No	No
416	Pakistan	Preeclampsia	No	No	No	No headache	No	No	No	No	No	No	No	No	N/A (no visual disturbances)	No	No	No	No	No	No	No	No	No	No	No	No	No	No	No	No	No	No	No	Yes	Yes	No	No	No	No	No	No	No	No	No	No	No	No
417	Pakistan	Eclampsia	Yes	Mild	No	Sudden	Yes	Yes	No	No	No	No	No	No	1-3 days ago	Mild	No	No	No	No	No	No	No	No	No	No	No	No	No	Yes	Yes	No	No	No	Yes	Yes	Yes	No	No	No	Yes	No	No	Yes	Yes	Yes	No	No
418	Pakistan	Eclampsia	Yes	Moderate	Yes	Gradual	Yes	Yes	No	No	No	No	No	No	More than 3 days ago	Severe	No	Yes	Yes	Yes	No	No	No	No	No	No	No	No	No	Yes	No	No	Yes	No	Yes	Yes	Yes	No	Yes	Yes	Yes	Yes	Yes	Yes	Yes	Yes	No	Yes
419	Pakistan	Preeclampsia	No	No	No	No headache	No	No	No	No	No	No	No	No	N/A (no visual disturbances)	No	No	No	No	No	No	No	No	No	No	No	No	No	No	Yes	Yes	No	No	No	Yes	Yes	No	No	No	No	No	Yes	No	Yes	No	Yes	No	No
420	Pakistan	Eclampsia	Yes	Severe	No	Sudden	Yes	Yes	No	No	No	No	No	No	Less than 6 hours before	No	No	No	No	Yes	No	No	No	No	No	No	No	No	No	Yes	Yes	No	No	No	Yes	Yes	No	No	Yes	Yes	No	No	No	Yes	No	No	No	No
421	Pakistan	Preeclampsia	No	No	No	No headache	No	No	No	No	No	No	No	No	N/A (no visual disturbances)	No	No	No	No	No	No	No	No	No	No	No	No	No	No	No	No	No	No	No	No	No	No	No	No	No	No	No	No	No	No	No	No	No
422	Pakistan	Preeclampsia	Yes	Severe	Yes	Sudden	Yes	Yes	No	No	No	No	No	No	Less than 12 hours before	Moderate	No	No	No	No	No	No	No	No	No	No	No	No	No	Yes	No	Yes	No	No	Yes	Yes	Yes	No	No	No	No	Yes	No	Yes	No	Yes	No	No
423	Pakistan	Eclampsia	Yes	Severe	Yes	Sudden	Yes	Yes	No	No	No	No	No	No	Less than 12 hours before	No	No	No	No	No	No	No	No	No	No	No	No	No	No	Yes	No	No	Yes	No	Yes	Yes	Yes	No	Yes	Yes	Yes	Yes	No	Yes	No	Yes	No	Yes
424	Pakistan	Eclampsia	Yes	Severe	Yes	Sudden	Yes	Yes	No	No	No	No	No	No	Less than 24 hours ago	No	No	No	No	Yes	No	No	No	No	No	No	No	No	No	Yes	No	Yes	No	No	Yes	Yes	No	No	Yes	No	No	Yes	No	Yes	No	No	No	No
425	Pakistan	Preeclampsia	Yes	Moderate	No	Gradual	No	No	No	No	No	No	No	No	N/A (no visual disturbances)	No	No	No	No	No	No	No	No	No	No	No	No	No	No	Yes	No	Yes	No	No	Yes	Yes	Yes	No	No	No	No	No	No	Yes	No	No	No	No
426	Pakistan	Preeclampsia	Yes	Moderate	No	Gradual	No	No	No	No	No	No	No	No	N/A (no visual disturbances)	No	No	No	Yes	Yes	No	No	No	No	No	No	No	No	No	No	No	No	No	No	Yes	Yes	Yes	No	No	No	No	No	No	No	No	No	No	No
427	Pakistan	Preeclampsia	No	No	No	No headache	No	No	No	No	No	No	No	No	N/A (no visual disturbances)	No	No	No	No	No	No	No	No	No	No	No	No	No	No	No	No	No	No	No	No	No	No	No	No	No	No	No	No	No	No	No	No	No
428	Pakistan	Eclampsia	Yes	Severe	Yes	Gradual	No	No	No	No	No	No	No	No	N/A (no visual disturbances)	No	No	No	No	Yes	No	No	No	No	No	No	No	No	No	No	No	No	No	No	Yes	Yes	Yes	No	No	No	No	No	No	No	No	No	No	No
429	Pakistan	Eclampsia	Yes	Severe	Yes	Sudden	No	No	No	No	No	No	No	No	N/A (no visual disturbances)	Moderate	No	No	No	No	No	No	No	No	No	No	No	No	No	No	No	No	No	No	Yes	Yes	Yes	No	No	No	No	No	No	No	No	No	No	No
430	Pakistan	Preeclampsia	Yes	Severe	Yes	Gradual	Yes	Yes	No	No	No	No	No	No	Less than one hour before	No	No	No	No	No	No	No	No	No	No	No	No	No	No	Yes	No	No	Yes	No	Yes	Yes	Yes	No	No	No	No	No	No	No	No	No	No	No
431	Pakistan	Preeclampsia	Yes	Severe	Yes	Gradual	No	No	No	No	No	No	No	No	N/A (no visual disturbances)	Moderate	No	No	No	No	No	No	No	No	No	No	No	No	No	No	No	No	No	No	Yes	Yes	Yes	No	No	No	No	No	No	No	No	No	No	No
432	Pakistan	Eclampsia	Yes	Moderate	No	Gradual	No	No	No	No	No	No	No	No	N/A (no visual disturbances)	Severe	No	No	No	No	No	No	No	No	No	No	No	No	No	Yes	No	Yes	No	No	Yes	Yes	Yes	No	No	No	No	No	No	No	No	No	No	No
433	Pakistan	Eclampsia	Yes	Severe	Yes	Gradual	Yes	Yes	No	No	No	No	No	No	Less than one hour before	Moderate	No	No	No	No	No	No	No	No	No	No	No	No	No	No	No	No	No	No	Yes	Yes	Yes	No	No	No	No	No	No	No	No	No	No	No
434	Pakistan	Preeclampsia	Yes	Severe	No	Gradual	No	No	No	No	No	No	No	No	N/A (no visual disturbances)	No	No	No	No	No	No	No	No	No	No	No	No	No	No	Yes	No	Yes	No	No	Yes	Yes	Yes	No	No	No	No	No	No	No	No	No	No	No
435	Pakistan	Eclampsia	Yes	Severe	Yes	Gradual	No	No	No	No	No	No	No	No	N/A (no visual disturbances)	Moderate	No	No	No	No	No	No	No	No	No	No	No	No	No	No	No	No	No	No	Yes	Yes	Yes	No	No	No	No	No	No	No	No	No	No	No
436	Pakistan	Eclampsia	Yes	Severe	No	Gradual	No	No	No	No	No	No	No	No	N/A (no visual disturbances)	No	No	No	No	No	No	No	No	No	No	No	No	No	No	No	No	No	No	No	Yes	Yes	Yes	No	No	No	No	No	No	No	No	No	No	No
437	Pakistan	Preeclampsia	No	No	No	No headache	No	No	No	No	No	No	No	No	N/A (no visual disturbances)	No	No	Yes	No	No	No	No	No	No	No	No	No	No	No	No	No	No	No	No	Yes	Yes	Yes	No	No	No	No	No	No	Yes	No	Yes	No	No
438	Pakistan	Preeclampsia	Yes	Moderate	Yes	Sudden	Yes	Yes	No	No	No	No	No	No	Less than one hour before	Moderate	No	No	No	No	No	No	No	No	No	No	No	No	No	Yes	No	Yes	No	No	Yes	Yes	Yes	No	Yes	No	No	Yes	No	Yes	No	No	No	No
439	Pakistan	Eclampsia	Yes	Severe	Yes	Gradual	Yes	Yes	No	No	No	No	No	No	Less than one hour before	Moderate	No	No	No	No	No	No	No	No	No	No	No	No	No	Yes	No	Yes	No	No	Yes	Yes	Yes	No	Yes	No	Yes	Yes	No	Yes	Yes	No	No	Yes
440	Pakistan	Eclampsia	Yes	Severe	Yes	Gradual	Yes	Yes	No	No	No	No	No	No	Less than one hour before	Moderate	No	No	No	No	No	No	No	No	No	No	No	No	No	Yes	No	Yes	No	No	Yes	Yes	Yes	Yes	Yes	No	Yes	Yes	Yes	Yes	Yes	No	No	No
441	Pakistan	Eclampsia	Yes	Moderate	No	Gradual	Yes	No	Yes	No	No	No	No	No	Less than one hour before	No	No	No	No	No	No	No	No	No	No	No	No	No	No	Yes	No	Yes	No	No	Yes	Yes	Yes	No	No	No	Yes	Yes	No	Yes	No	No	No	No
442	Pakistan	Preeclampsia	No	No	No	No headache	No	No	No	No	No	No	No	No	N/A (no visual disturbances)	No	No	No	No	No	No	No	No	No	No	No	No	No	No	Yes	No	Yes	No	No	Yes	Yes	Yes	No	No	No	No	Yes	No	Yes	No	No	No	No
443	Pakistan	Preeclampsia	Yes	Moderate	Yes	Gradual	Yes	Yes	No	No	No	No	No	No	Less than one hour before	Mild	Yes	No	Yes	Yes	No	No	No	No	No	No	No	No	No	Yes	No	Yes	No	No	Yes	Yes	No	No	Yes	Yes	Yes	Yes	No	Yes	Yes	Yes	No	No
444	Pakistan	Eclampsia	Yes	Severe	Yes	Sudden	Yes	Yes	No	No	No	No	No	No	Less than one hour before	Moderate	No	No	No	No	No	No	No	No	No	No	No	No	No	Yes	No	Yes	No	No	Yes	Yes	Yes	Yes	No	No	Yes	Yes	Yes	Yes	Yes	No	Yes	No
445	Pakistan	Eclampsia	Yes	Severe	Yes	Sudden	Yes	Yes	No	No	No	No	No	No	Less than one hour before	No	No	No	No	No	No	No	No	No	No	No	No	No	No	Yes	No	Yes	No	No	Yes	Yes	Yes	No	Yes	No	No	Yes	No	Yes	Yes	No	No	No
446	Pakistan	Eclampsia	Yes	Mild	No	Gradual	No	No	No	No	No	No	No	No	N/A (no visual disturbances)	No	No	No	No	No	No	No	No	No	No	No	No	No	No	No	No	No	No	No	Yes	Yes	Yes	No	Yes	No	No	Yes	No	No	Yes	No	No	No
448	Pakistan	Preeclampsia	Yes	Mild	Yes	Sudden	Yes	Yes	No	No	No	No	No	No	Less than one hour before	Moderate	No	No	No	Yes	No	No	No	No	No	No	No	No	No	No	No	No	No	No	Yes	Yes	Yes	No	Yes	No	No	Yes	No	Yes	Yes	No	No	No
449	Pakistan	Eclampsia	Yes	Severe	Yes	Sudden	Yes	No	No	Yes	No	No	No	No	Less than 12 hours before	No	No	No	No	No	No	No	No	No	No	No	No	No	No	Yes	No	Yes	No	No	Yes	Yes	Yes	No	No	Yes	No	Yes	Yes	Yes	Yes	Yes	Yes	Yes
450	Pakistan	Preeclampsia	Yes	Moderate	Yes	Sudden	Yes	Yes	No	No	No	No	No	No	Less than 6 hours before	Mild	No	No	Yes	Yes	No	No	No	No	No	No	No	No	No	No	No	No	No	No	Yes	Yes	Yes	No	No	No	No	No	No	No	No	No	No	No
451	Pakistan	Preeclampsia	Yes	Mild	Yes	Gradual	Yes	Yes	No	No	No	No	No	No	1-3 days ago	No	No	No	No	No	No	No	No	No	No	No	No	No	No	Yes	No	Yes	No	No	Yes	Yes	Yes	No	No	No	No	No	No	Yes	No	No	No	No
452	Pakistan	Preeclampsia	Yes	Severe	Yes	Sudden	No	No	No	No	No	No	No	No	N/A (no visual disturbances)	No	No	No	Yes	Yes	No	No	No	No	No	No	No	No	No	No	No	No	No	No	Yes	Yes	Yes	No	No	No	No	No	No	No	No	No	No	No
453	Pakistan	Preeclampsia	Yes	Severe	Yes	Gradual	No	No	No	No	No	No	No	No	N/A (no visual disturbances)	Mild	No	No	Yes	Yes	No	No	No	No	No	No	No	No	No	Yes	No	Yes	No	No	Yes	Yes	Yes	No	No	No	No	No	No	Yes	No	No	No	No
454	Pakistan	Eclampsia	Yes	Severe	Yes	Sudden	Yes	Yes	No	No	No	No	No	No	Less than 6 hours before	Moderate	Yes	Yes	Yes	Yes	Yes	No	No	No	No	No	No	Yes	No	Yes	No	Yes	No	No	Yes	Yes	Yes	Yes	Yes	Yes	Yes	Yes	Yes	Yes	Yes	Yes	Yes	Yes
455	Pakistan	Eclampsia	Yes	Severe	Yes	Gradual	No	No	No	No	No	No	No	No	N/A (no visual disturbances)	Mild	No	No	No	No	No	No	No	No	No	No	No	No	No	Yes	No	Yes	No	No	Yes	Yes	Yes	No	No	Yes	No	Yes	No	Yes	No	No	Yes	Yes
456	Pakistan	Eclampsia	Yes	Severe	Yes	Sudden	Yes	Yes	No	No	No	No	No	No	Less than 6 hours before	Moderate	Yes	Yes	Yes	Yes	Yes	No	No	No	No	No	No	Yes	No	Yes	No	Yes	No	No	Yes	Yes	Yes	Yes	Yes	Yes	Yes	Yes	Yes	Yes	Yes	Yes	Yes	Yes
457	Pakistan	Eclampsia	Yes	Moderate	Yes	Sudden	Yes	Yes	No	No	No	No	No	No	More than 3 days ago	Mild	Yes	No	No	No	No	No	No	No	No	No	No	No	No	Yes	No	No	Yes	No	Yes	Yes	Yes	No	Yes	Yes	No	No	No	Yes	Yes	No	No	No
458	Pakistan	Eclampsia	Yes	Moderate	Yes	Sudden	No	No	No	No	No	No	No	No	N/A (no visual disturbances)	No	No	No	No	No	No	No	No	No	No	No	No	No	No	Yes	No	No	Yes	No	Yes	Yes	Yes	Yes	Yes	No	Yes	Yes	Yes	Yes	No	Yes	Yes	Yes
459	Pakistan	Preeclampsia	Yes	Mild	No	Sudden	No	No	No	No	No	No	No	No	N/A (no visual disturbances)	No	No	No	No	No	No	No	No	No	No	No	No	No	No	Yes	Yes	No	No	No	Yes	Yes	Yes	No	No	No	No	No	No	Yes	No	No	No	No
461	Pakistan	Preeclampsia	Yes	Severe	Yes	Sudden	Yes	Yes	No	No	No	No	No	No	Less than one hour before	Mild	No	No	Yes	Yes	No	No	No	No	No	No	No	No	No	Yes	Yes	No	No	No	Yes	Yes	No	No	Yes	No	No	Yes	No	No	No	Yes	Yes	No
462	Pakistan	Preeclampsia	Yes	Severe	Yes	Sudden	Yes	Yes	No	No	No	No	No	No	Less than one hour before	Moderate	No	No	Yes	No	No	No	No	No	No	No	No	No	No	Yes	Yes	No	No	No	Yes	Yes	Yes	No	No	No	No	No	No	No	No	No	Yes	No
463	Pakistan	Eclampsia	Yes	Severe	Yes	Sudden	Yes	Yes	No	No	No	No	No	No	Less than one hour before	Severe	No	No	Yes	No	No	No	No	No	No	No	No	No	No	Yes	No	No	Yes	No	Yes	Yes	Yes	No	No	No	No	No	No	Yes	No	Yes	Yes	No
464	Pakistan	Eclampsia	Yes	Severe	Yes	Gradual	Yes	Yes	No	No	No	No	No	No	Less than one hour before	Severe	Yes	Yes	Yes	Yes	No	No	No	No	No	No	No	No	No	Yes	Yes	No	No	No	Yes	Yes	Yes	No	No	No	No	No	No	Yes	No	No	Yes	Yes
465	Pakistan	Eclampsia	Yes	Severe	Yes	Sudden	Yes	Yes	No	No	No	No	No	No	Less than 6 hours before	Mild	Yes	Yes	Yes	Yes	Yes	No	No	No	No	No	No	Yes	No	Yes	No	Yes	No	No	Yes	Yes	Yes	No	No	No	No	Yes	No	Yes	Yes	Yes	Yes	Yes
466	Pakistan	Preeclampsia	Yes	Mild	No	Gradual	No	No	No	No	No	No	No	No	N/A (no visual disturbances)	No	No	No	No	No	No	No	No	No	No	No	No	No	No	No	No	No	No	No	Yes	Yes	Yes	No	No	No	No	No	No	No	No	No	No	No
467	Pakistan	Eclampsia	Yes	Severe	Yes	Gradual	Yes	Yes	No	No	No	No	No	No	Less than 12 hours before	Mild	Yes	Yes	Yes	Yes	Yes	No	No	No	No	No	No	Yes	No	Yes	No	No	Yes	No	Yes	Yes	Yes	No	Yes	Yes	No	Yes	Yes	Yes	Yes	Yes	Yes	Yes
468	Pakistan	Preeclampsia	No	No	No	No headache	No	No	No	No	No	No	No	No	N/A (no visual disturbances)	No	No	No	No	No	No	No	No	No	No	No	No	No	No	No	No	No	No	No	Yes	Yes	No	No	No	No	No	No	No	No	No	No	No	No
469	Pakistan	Preeclampsia	Yes	Severe	Yes	Sudden	Yes	Yes	No	No	No	No	No	No	Less than one hour before	Mild	Yes	Yes	No	No	No	No	No	No	No	No	No	No	No	No	No	No	No	No	Yes	Yes	Yes	No	No	No	No	No	No	Yes	No	Yes	No	No
470	Pakistan	Preeclampsia	No	No	No	No headache	No	No	No	No	No	No	No	No	N/A (no visual disturbances)	No	No	No	No	No	No	No	No	No	No	No	No	No	No	No	No	No	No	No	Yes	Yes	Yes	No	No	No	No	No	No	No	No	No	No	No
471	Pakistan	Preeclampsia	No	No	No	No headache	No	No	No	No	No	No	No	No	N/A (no visual disturbances)	No	No	No	No	No	No	No	No	No	No	No	No	No	No	No	No	No	No	No	Yes	Yes	No	No	No	No	No	No	No	No	No	No	No	No
472	Pakistan	Preeclampsia	Yes	Moderate	No	Sudden	No	No	No	No	No	No	No	No	N/A (no visual disturbances)	No	No	No	Yes	Yes	No	No	No	No	No	No	No	No	No	Yes	Yes	No	No	No	Yes	Yes	No	No	No	No	No	Yes	No	No	No	No	No	No
473	Pakistan	Preeclampsia	Yes	Mild	No	Gradual	No	No	No	No	No	No	No	No	N/A (no visual disturbances)	No	No	No	Yes	Yes	No	No	No	No	No	No	No	No	No	No	No	No	No	No	Yes	Yes	No	No	No	No	No	No	No	No	No	No	No	No
474	Pakistan	Preeclampsia	Yes	Mild	No	Sudden	No	No	No	No	No	No	No	No	N/A (no visual disturbances)	Mild	No	No	Yes	Yes	No	No	No	No	No	No	No	No	No	Yes	Yes	No	No	No	Yes	Yes	Yes	No	No	No	No	No	No	No	No	No	No	No
475	Pakistan	Eclampsia	No	No	No	No headache	No	No	No	No	No	No	No	No	N/A (no visual disturbances)	No	No	No	Yes	Yes	No	No	No	No	No	No	No	No	No	No	No	No	No	No	Yes	Yes	Yes	No	No	No	No	No	No	No	No	No	No	No
476	Pakistan	Eclampsia	Yes	Mild	No	Sudden	No	No	No	No	No	No	No	No	N/A (no visual disturbances)	Mild	No	No	Yes	Yes	No	No	No	No	No	No	No	No	No	Yes	Yes	No	No	No	Yes	Yes	No	No	No	No	No	No	No	No	No	No	Yes	Yes
477	Pakistan	Preeclampsia	Yes	Mild	No	Gradual	No	No	No	No	No	No	No	No	N/A (no visual disturbances)	No	No	No	Yes	No	No	No	No	No	No	No	No	No	No	Yes	No	Yes	No	No	Yes	Yes	No	No	No	No	No	No	No	Yes	No	No	No	Yes
478	Pakistan	Eclampsia	Yes	Severe	No	Sudden	Yes	Yes	No	No	No	No	No	No	Less than one hour before	No	No	No	Yes	No	Yes	No	No	No	No	No	No	Yes	No	No	No	No	No	No	No	No	No	No	Yes	Yes	Yes	Yes	No	Yes	No	Yes	Yes	Yes
479	Pakistan	Eclampsia	Yes	Severe	Yes	Sudden	No	No	No	No	No	No	No	No	N/A (no visual disturbances)	No	No	No	No	No	No	No	No	No	No	No	No	No	No	Yes	Yes	No	No	No	Yes	Yes	Yes	No	Yes	No	No	Yes	No	Yes	No	No	No	No
480	Pakistan	Preeclampsia	Yes	Mild	No	Gradual	Yes	Yes	No	No	No	No	No	No	Less than one hour before	Mild	No	No	No	No	No	No	No	No	No	No	No	No	No	Yes	Yes	No	No	No	No	No	No	No	No	No	No	No	No	Yes	Yes	No	No	No
481	Pakistan	Preeclampsia	Yes	Mild	No	Sudden	Yes	Yes	No	No	No	No	No	No	Less than one hour before	No	No	No	Yes	No	No	No	No	No	No	No	No	No	No	Yes	No	Yes	No	No	No	No	No	No	Yes	No	No	No	No	Yes	No	No	No	Yes
482	Pakistan	Preeclampsia	No	No	No	No headache	No	No	No	No	No	No	No	No	N/A (no visual disturbances)	No	No	No	No	No	No	No	No	No	No	No	No	No	No	No	No	No	No	No	No	No	No	No	No	No	No	No	No	No	No	No	No	No
483	Pakistan	Preeclampsia	No	No	No	No headache	No	No	No	No	No	No	No	No	N/A (no visual disturbances)	No	No	Yes	No	No	No	No	No	No	No	No	No	No	No	No	No	No	No	No	Yes	Yes	Yes	No	No	No	No	No	No	No	No	No	No	No
484	Pakistan	Eclampsia	Yes	Severe	Yes	Gradual	No	No	No	No	No	No	No	No	N/A (no visual disturbances)	No	No	No	Yes	Yes	No	No	No	No	No	No	No	No	No	No	No	No	No	No	Yes	Yes	Yes	No	No	No	No	No	No	No	No	No	No	No
485	Pakistan	Preeclampsia	No	No	No	No headache	No	No	No	No	No	No	No	No	N/A (no visual disturbances)	No	No	No	Yes	No	No	No	No	No	No	No	No	No	No	Yes	No	Yes	No	No	Yes	Yes	Yes	No	No	No	No	No	No	No	No	Yes	No	No
486	Pakistan	Eclampsia	Yes	Severe	Yes	Sudden	Yes	Yes	No	No	No	No	No	No	Less than 12 hours before	Moderate	No	No	Yes	No	No	No	No	No	No	No	No	No	No	Yes	No	Yes	No	No	Yes	Yes	Yes	No	No	Yes	No	Yes	Yes	Yes	Yes	No	Yes	Yes
487	Pakistan	Eclampsia	Yes	Severe	Yes	Gradual	Yes	Yes	No	No	No	No	No	No	Less than 12 hours before	Mild	Yes	No	Yes	Yes	Yes	No	No	No	No	No	No	Yes	No	Yes	No	Yes	No	No	Yes	Yes	Yes	Yes	No	Yes	No	Yes	Yes	Yes	Yes	Yes	Yes	Yes
488	Pakistan	Preeclampsia	Yes	Mild	No	Gradual	No	No	No	No	No	No	No	No	N/A (no visual disturbances)	No	No	No	No	No	No	No	No	No	No	No	No	No	No	No	No	No	No	No	Yes	Yes	No	No	No	No	No	No	No	No	No	No	No	No
489	Pakistan	Eclampsia	Yes	Severe	Yes	Sudden	Yes	Yes	No	No	No	No	No	No	Less than 6 hours before	Mild	No	No	Yes	No	No	No	No	No	No	No	No	No	No	Yes	Yes	No	No	No	Yes	Yes	Yes	Yes	Yes	Yes	No	Yes	Yes	Yes	Yes	Yes	Yes	Yes
490	Pakistan	Eclampsia	Yes	Severe	Yes	Sudden	Yes	Yes	No	No	No	No	No	No	Less than 12 hours before	No	No	No	Yes	Yes	No	No	No	No	No	No	No	No	No	Yes	No	Yes	No	No	Yes	Yes	Yes	Yes	Yes	Yes	Yes	Yes	Yes	Yes	Yes	Yes	Yes	Yes
491	Pakistan	Eclampsia	Yes	Severe	Yes	Sudden	Yes	No	No	No	No	No	Yes	No	Less than 6 hours before	Moderate	Yes	Yes	No	No	No	No	No	No	No	No	No	No	No	Yes	No	Yes	No	No	Yes	Yes	Yes	Yes	No	Yes	Yes	Yes	Yes	Yes	Yes	Yes	Yes	Yes
492	Pakistan	Eclampsia	Yes	Severe	Yes	Sudden	Yes	Yes	No	No	No	No	No	No	Less than 6 hours before	Mild	Yes	No	Yes	No	Yes	No	No	No	No	No	No	Yes	No	Yes	Yes	No	No	No	Yes	Yes	Yes	Yes	Yes	Yes	Yes	Yes	Yes	Yes	Yes	Yes	Yes	Yes
493	Pakistan	Eclampsia	Yes	Severe	Yes	Sudden	Yes	Yes	No	No	No	No	No	No	Less than 6 hours before	Moderate	Yes	No	No	No	No	No	No	No	No	No	No	No	No	Yes	No	No	Yes	No	Yes	Yes	Yes	Yes	No	Yes	No	Yes	Yes	Yes	Yes	Yes	Yes	Yes
494	Pakistan	Eclampsia	Yes	Severe	Yes	Gradual	Yes	No	No	No	No	No	Yes	No	Less than 24 hours ago	Severe	Yes	Yes	Yes	Yes	No	No	No	No	No	No	No	No	No	Yes	No	No	Yes	No	Yes	Yes	Yes	Yes	No	Yes	No	Yes	Yes	Yes	Yes	Yes	Yes	Yes
495	Pakistan	Preeclampsia	Yes	Severe	Yes	Sudden	Yes	Yes	No	No	No	No	No	No	Less than 6 hours before	Mild	Yes	Yes	Yes	No	No	No	No	No	No	No	No	No	No	Yes	Yes	No	No	No	Yes	Yes	Yes	No	Yes	No	Yes	Yes	Yes	Yes	Yes	Yes	No	Yes
496	Pakistan	Preeclampsia	Yes	Mild	No	Sudden	Yes	Yes	No	No	No	No	No	No	Less than one hour before	Mild	No	No	Yes	Yes	No	No	No	No	No	No	No	No	No	Yes	No	Yes	No	No	Yes	Yes	Yes	No	Yes	Yes	No	Yes	No	Yes	Yes	No	No	Yes
497	Pakistan	Eclampsia	Yes	Severe	Yes	Gradual	Yes	Yes	No	No	No	No	No	No	Less than one hour before	Mild	No	No	No	No	No	No	No	No	No	No	No	No	No	Yes	Yes	No	No	No	Yes	Yes	Yes	No	Yes	No	No	Yes	No	Yes	Yes	No	No	Yes
498	Pakistan	Eclampsia	Yes	Severe	Yes	Sudden	Yes	Yes	No	No	No	No	No	No	Less than one hour before	Mild	No	No	No	No	No	No	No	No	No	No	No	No	No	Yes	No	Yes	No	No	Yes	Yes	Yes	No	No	No	No	Yes	No	Yes	Yes	No	No	Yes
499	Pakistan	Eclampsia	Yes	Severe	Yes	Gradual	Yes	No	No	No	No	Yes	No	No	Less than one hour before	No	No	No	No	No	No	No	No	No	No	No	No	No	No	No	No	No	No	No	Yes	Yes	Yes	No	No	No	No	No	No	No	No	No	No	No
500	Pakistan	Eclampsia	Yes	Severe	Yes	Gradual	Yes	No	Yes	No	No	No	No	No	Less than one hour before	No	No	No	No	No	No	No	No	No	No	No	No	No	No	No	No	No	No	No	Yes	Yes	Yes	No	No	No	No	No	No	No	No	No	No	No
501	Pakistan	Preeclampsia	Yes	Severe	Yes	Sudden	No	No	No	No	No	No	No	No	N/A (no visual disturbances)	Severe	No	No	No	No	No	No	No	No	No	No	No	No	No	No	No	No	No	No	Yes	Yes	Yes	No	No	No	No	No	No	No	No	No	No	No
502	Pakistan	Eclampsia	Yes	Severe	Yes	Sudden	Yes	Yes	No	No	No	No	No	No	Less than 6 hours before	Mild	Yes	Yes	Yes	Yes	Yes	No	No	No	No	No	No	Yes	No	Yes	Yes	No	No	No	Yes	Yes	Yes	Yes	Yes	Yes	Yes	Yes	Yes	Yes	Yes	Yes	Yes	Yes
503	Pakistan	Eclampsia	Yes	Moderate	Yes	Gradual	Yes	No	No	No	No	No	Yes	No	Less than 6 hours before	Moderate	No	No	Yes	No	No	No	No	No	No	No	No	No	No	Yes	No	No	Yes	No	Yes	Yes	Yes	No	No	Yes	Yes	Yes	Yes	Yes	Yes	Yes	Yes	Yes
504	Pakistan	Eclampsia	Yes	Mild	No	Gradual	Yes	Yes	No	No	No	No	No	No	Less than one hour before	No	No	No	No	No	No	No	No	No	No	No	No	No	No	Yes	Yes	No	No	No	Yes	Yes	Yes	No	No	No	No	Yes	No	Yes	Yes	No	No	No
505	Pakistan	Eclampsia	Yes	Severe	Yes	Sudden	Yes	Yes	No	No	No	No	No	No	Less than one hour before	No	No	No	No	No	No	No	No	No	No	No	No	No	No	Yes	No	No	Yes	No	Yes	Yes	Yes	No	Yes	No	Yes	Yes	No	Yes	Yes	No	No	No
506	Pakistan	Eclampsia	Yes	Severe	Yes	Gradual	Yes	Yes	No	No	No	No	No	No	Less than one hour before	Mild	Yes	Yes	No	No	No	No	No	No	No	No	No	No	No	Yes	No	Yes	No	No	Yes	Yes	Yes	Yes	Yes	Yes	Yes	Yes	Yes	Yes	Yes	Yes	No	No
507	Pakistan	Preeclampsia	No	No	No	No headache	Yes	Yes	No	No	No	No	No	No	Less than 6 hours before	No	No	No	No	No	No	No	No	No	No	No	No	No	No	No	No	No	No	No	Yes	Yes	No	No	No	No	No	No	No	No	No	No	No	No
508	Pakistan	Eclampsia	Yes	Severe	Yes	Sudden	Yes	Yes	No	No	No	No	No	No	Less than one hour before	Moderate	No	No	No	No	No	No	No	No	No	No	No	No	No	Yes	No	Yes	No	No	Yes	Yes	Yes	No	Yes	Yes	Yes	Yes	Yes	Yes	Yes	Yes	Yes	No
509	Pakistan	Preeclampsia	Yes	Worst headache ever experienced	Yes	Sudden	Yes	Yes	No	No	No	No	No	No	Less than 6 hours before	No	No	No	No	No	No	No	No	No	No	No	No	No	No	No	No	No	No	No	Yes	Yes	Yes	No	No	No	No	Yes	No	Yes	No	No	No	No
510	Pakistan	Preeclampsia	Yes	Mild	No	Gradual	No	No	No	No	No	No	No	No	N/A (no visual disturbances)	No	No	No	No	No	No	No	No	No	No	No	No	No	No	No	No	No	No	No	Yes	Yes	No	No	No	No	No	No	No	No	No	No	No	No
511	Pakistan	Preeclampsia	Yes	Moderate	Yes	Sudden	No	No	No	No	No	No	No	No	N/A (no visual disturbances)	No	No	No	Yes	No	No	No	No	No	No	No	No	No	No	Yes	Yes	No	No	No	Yes	Yes	Yes	No	No	No	No	No	No	Yes	No	No	No	No
512	Pakistan	Preeclampsia	Yes	Mild	No	Gradual	No	No	No	No	No	No	No	No	N/A (no visual disturbances)	No	No	No	No	No	No	No	No	No	No	No	No	No	No	Yes	No	No	Yes	No	Yes	Yes	Yes	No	No	No	No	No	No	Yes	No	No	No	No
513	Pakistan	Eclampsia	Yes	Worst headache ever experienced	Yes	Sudden	Yes	No	No	No	No	No	Yes	No	Less than 6 hours before	Mild	No	No	No	No	No	No	No	No	No	No	No	No	No	Yes	Yes	No	No	No	Yes	Yes	No	Yes	No	Yes	Yes	Yes	Yes	Yes	Yes	Yes	No	Yes
514	Pakistan	Eclampsia	Yes	Severe	Yes	Sudden	Yes	No	No	No	No	No	Yes	No	Less than 12 hours before	Worst abdominal pain of my life	Yes	Yes	Yes	Yes	Yes	No	No	No	No	No	No	Yes	No	Yes	Yes	No	No	No	Yes	Yes	No	Yes	Yes	Yes	Yes	Yes	Yes	Yes	Yes	Yes	No	Yes
515	Pakistan	Preeclampsia	Yes	Mild	No	Gradual	No	No	No	No	No	No	No	No	N/A (no visual disturbances)	No	No	No	No	No	No	No	No	No	No	No	No	No	No	No	No	No	No	No	Yes	Yes	No	No	No	No	No	No	No	No	No	No	No	No
516	Pakistan	Eclampsia	Yes	Moderate	Yes	Sudden	Yes	Yes	No	No	No	No	No	No	Less than 12 hours before	Mild	No	No	No	No	No	No	No	No	No	No	No	No	No	Yes	Yes	No	No	No	Yes	Yes	No	No	No	Yes	Yes	Yes	Yes	Yes	Yes	No	No	No
517	Pakistan	Preeclampsia	No	No	No	No headache	No	No	No	No	No	No	No	No	N/A (no visual disturbances)	No	No	No	No	No	No	No	No	No	No	No	No	No	No	No	No	No	No	No	Yes	Yes	No	No	No	No	No	No	No	No	No	No	No	No
518	Pakistan	Preeclampsia	No	No	No	No headache	No	No	No	No	No	No	No	No	N/A (no visual disturbances)	No	No	No	No	No	No	No	No	No	No	No	No	No	No	No	No	No	No	No	Yes	Yes	No	No	No	No	No	No	No	No	No	No	No	No
519	Pakistan	Eclampsia	Yes	Severe	Yes		Yes	Yes	No	No	No	No	No	No	Less than 24 hours ago	Mild	Yes	Yes	Yes	Yes	Yes	No	No	No	No	No	No	Yes	No	Yes	Yes	No	No	No	Yes	Yes	No	Yes	Yes	Yes	Yes	Yes	Yes	Yes	Yes	Yes	Yes	Yes
520	Pakistan	Eclampsia	Yes	Severe	Yes	Sudden	Yes	Yes	No	No	No	No	No	No	Less than 12 hours before	Mild	No	No	Yes	No	No	No	No	No	No	No	No	No	No	Yes	Yes	No	No	No	Yes	Yes	Yes	No	No	Yes	No	Yes	No	Yes	No	Yes	Yes	No
521	Pakistan	Preeclampsia	No	No	No	No headache	No	No	No	No	No	No	No	No	N/A (no visual disturbances)	No	No	No	No	No	No	No	No	No	No	No	No	No	No	No	No	No	No	No	No	No	No	No	No	No	No	No	No	No	No	No	No	No
522	Pakistan	Eclampsia	Yes	Moderate	Yes	Sudden	Yes	Yes	No	No	No	No	No	No	Less than 6 hours before	No	No	No	Yes	No	No	No	No	No	No	No	No	No	No	Yes	Yes	No	No	No	Yes	Yes	Yes	No	No	No	No	No	No	No	No	No	No	No
523	Pakistan	Preeclampsia	No	No	No	No headache	No	No	No	No	No	No	No	No	N/A (no visual disturbances)	No	No	No	No	No	No	No	No	No	No	No	No	No	No	No	No	No	No	No	No	No	No	No	No	No	No	No	No	No	No	No	No	No
524	Pakistan	Preeclampsia	Yes	Mild	Yes	Gradual	Yes	Yes	No	No	No	No	No	No	Less than 6 hours before	Mild	No	No	No	No	No	No	No	No	No	No	No	No	No	Yes	Yes	No	No	No	No	No	No	No	No	No	No	No	No	No	No	No	No	No
525	Pakistan	Eclampsia	Yes	Severe	Yes	Sudden	Yes	Yes	No	No	No	No	No	No	Less than 12 hours before	Moderate	No	No	Yes	Yes	No	No	No	No	No	No	No	No	No	Yes	Yes	No	No	No	Yes	Yes	Yes	No	No	Yes	No	Yes	No	Yes	No	No	No	No
526	Pakistan	Preeclampsia	No	No	No	No headache	No	No	No	No	No	No	No	No	N/A (no visual disturbances)	No	No	No	No	No	No	No	No	No	No	No	No	No	No	No	No	No	No	No	Yes	Yes	No	No	No	No	No	No	No	No	No	No	No	No
527	Pakistan	Preeclampsia	Yes	Mild	No	Gradual	No	No	No	No	No	No	No	No	N/A (no visual disturbances)	No	No	No	No	No	No	No	No	No	No	No	No	No	No	No	No	No	No	No	Yes	Yes	No	No	No	No	No	No	No	No	No	No	No	No
528	Pakistan	Preeclampsia	Yes	Moderate			No	No	No	No	No	No	No	No	N/A (no visual disturbances)	No	No	No	No	No	No	No	No	No	No	No	No	No	No	No	No	No	No	No	Yes	Yes	No	No	No	No	No	No	No	No	No	No	No	No
529	Pakistan	Preeclampsia	Yes	Moderate	Yes	Gradual	No	No	No	No	No	No	No	No	N/A (no visual disturbances)	No	No	No	No	No	No	No	No	No	No	No	No	No	No	No	No	No	No	No	Yes	Yes	Yes	No	No	No	No	No	No	No	No	No	No	No
530	Pakistan	Eclampsia	Yes	Severe	Yes	Sudden	Yes	Yes	No	No	No	No	No	No	Less than one hour before	No	No	No	No	No	No	No	No	No	No	No	No	No	No	Yes	No	Yes	No	No	Yes	Yes	Yes	No	No	No	No	No	Yes	No	No	No	No	No
531	Pakistan	Eclampsia	Yes	Severe	Yes	Sudden	Yes	Yes	No	No	No	No	No	No	Less than one hour before	Mild	No	No	No	No	No	No	No	No	No	No	No	No	No	Yes	No	No	Yes	No	Yes	Yes	Yes	No	No	No	No	No	Yes	No	No	No	No	No
532	Pakistan	Preeclampsia	No	No	No	No headache	No	No	No	No	No	No	No	No	N/A (no visual disturbances)	No	No	No	No	No	No	No	No	No	No	No	No	No	No	No	No	No	No	No	Yes	Yes	No	No	No	No	No	No	No	No	No	No	No	No
533	Pakistan	Preeclampsia	Yes	Mild	No	Gradual	No	No	No	No	No	No	No	No	N/A (no visual disturbances)	No	No	No	No	No	No	No	No	No	No	No	No	No	No	No	No	No	No	No	Yes	Yes	No	No	No	No	No	No	No	No	No	No	No	No
534	Pakistan	Preeclampsia	Yes	Mild	No	Gradual	No	No	No	No	No	No	No	No	N/A (no visual disturbances)	No	No	Yes	Yes	Yes	No	No	No	No	No	No	No	No	No	No	No	No	No	No	Yes	Yes	No	No	No	No	No	No	No	No	No	No	No	No
536	Pakistan	Preeclampsia	Yes	Mild	No	Gradual	No	No	No	No	No	No	No	No	N/A (no visual disturbances)	No	No	No	No	No	No	No	No	No	No	No	No	No	No	No	No	No	No	No	Yes	Yes	No	No	No	No	No	No	No	No	No	No	No	No
537	Pakistan	Eclampsia	Yes	Severe	Yes	Sudden	No	No	No	No	No	No	No	No	N/A (no visual disturbances)	No	No	No	Yes	No	No	No	No	No	No	No	No	No	No	Yes	Yes	No	No	No	Yes	Yes	No	No	No	Yes	No	Yes	No	Yes	No	No	No	Yes
538	Pakistan	Eclampsia	Yes	Moderate	Yes	Sudden	No	No	No	No	No	No	No	No	N/A (no visual disturbances)	No	No	No	No	No	No	No	No	No	No	No	No	No	No	Yes	Yes	No	No	No	Yes	Yes	No	No	No	Yes	No	No	No	No	No	No	No	Yes
539	Pakistan	Eclampsia	Yes	Severe	Yes	Sudden	No	No	No	No	No	No	No	No	N/A (no visual disturbances)	Moderate	No	Yes	Yes	No	No	No	No	No	No	No	No	No	No	Yes	No	Yes	No	No	Yes	Yes	Yes	No	No	No	No	Yes	No	No	No	No	No	No
540	Pakistan	Preeclampsia	Yes	Mild	Yes	Gradual	No	No	No	No	No	No	No	No	N/A (no visual disturbances)	No	No	No	No	No	No	No	No	No	No	No	No	No	No	Yes	No	Yes	No	No	Yes	Yes	Yes	No	No	No	No	No	No	No	No	No	No	No
542	Pakistan	Preeclampsia	No	No	No	No headache	No	No	No	No	No	No	No	No	N/A (no visual disturbances)	No	No	No	No	No	No	No	No	No	No	No	No	No	No	No	No	No	No	No	Yes	Yes	No	No	No	No	No	No	No	No	No	No	No	No
542	Pakistan	Preeclampsia	Yes	Mild	No	Sudden	No	No	No	No	No	No	No	No	N/A (no visual disturbances)	No	No	No	No	No	No	No	No	No	No	No	No	No	No	No	No	No	No	No	Yes	Yes	No	No	No	No	No	No	No	No	No	No	No	No
543	Pakistan	Preeclampsia	No	No	No	No headache	No	No	No	No	No	No	No	No	N/A (no visual disturbances)	Moderate	Yes	Yes	No	No	No	No	No	No	No	No	No	No	No	Yes	No	Yes	No	No	Yes	Yes	Yes	No	No	No	No	No	No	No	No	No	No	No
544	Pakistan	Preeclampsia	No	No	No	No headache	No	No	No	No	No	No	No	No	N/A (no visual disturbances)	No	No	No	No	No	No	No	No	No	No	No	No	No	No	No	No	No	No	No	No	No	No	No	No	No	No	No	No	No	No	No	No	No
545	Pakistan	Preeclampsia	Yes	Severe	Yes	Sudden	Yes	Yes	No	No	No	No	No	No	Less than 12 hours before	No	No	No	No	No	No	No	No	No	No	No	No	No	No	Yes	No	Yes	No	No	Yes	Yes	No	No	Yes	No	No	Yes	No	Yes	No	No	No	No
546	Pakistan	Eclampsia	Yes	Moderate	Yes	Sudden	Yes	Yes	No	No	No	No	No	No	Less than 6 hours before	Moderate	Yes	Yes	No	No	No	No	No	No	No	No	No	No	No	Yes	Yes	No	No	No	Yes	Yes	Yes	Yes	Yes	Yes	Yes	Yes	Yes	Yes	Yes	Yes	No	Yes
547	Pakistan	Eclampsia	Yes	Severe	Yes	Sudden	Yes	Yes	No	No	No	No	No	No	Less than 12 hours before	No	Yes	No	No	No	No	No	No	No	No	No	No	No	No	Yes	Yes	No	No	No	Yes	Yes	No	Yes	Yes	Yes	Yes	Yes	Yes	Yes	No	Yes	No	No
548	Pakistan	Eclampsia	Yes	Severe	Yes	Sudden	Yes	Yes	No	No	No	No	No	No	Less than 6 hours before	No	Yes	Yes	Yes	Yes	No	No	No	No	No	No	No	No	No	Yes	No	No	Yes	No	Yes	Yes	Yes	Yes	Yes	No	Yes	Yes	Yes	Yes	Yes	Yes	No	No
549	Pakistan	Eclampsia	Yes	Mild	No	Gradual	No	No	No	No	No	No	No	No	N/A (no visual disturbances)	No	No	No	No	No	No	No	No	No	No	No	No	No	No	Yes	Yes	No	No	No	Yes	Yes	Yes	No	Yes	Yes	Yes	Yes	No	Yes	Yes	Yes	Yes	Yes
550	Pakistan	Preeclampsia	Yes	Severe	Yes	Gradual	Yes	Yes	No	No	No	No	No	No	Less than 12 hours before	No	No	No	No	No	No	No	No	No	No	No	No	No	No	Yes	Yes	No	No	No	Yes	Yes	No	No	Yes	No	No	No	No	Yes	No	No	No	No
551	Pakistan	Preeclampsia	Yes	Mild	Yes	Sudden	Yes	Yes	No	No	No	No	No	No	Less than 6 hours before	No	No	No	No	No	No	No	No	No	No	No	No	No	No	Yes	No	Yes	No	No	Yes	Yes	No	No	No	No	No	No	No	Yes	No	No	No	No
552	Pakistan	Eclampsia	Yes	Moderate	No	Sudden	No	No	No	No	No	No	No	No	N/A (no visual disturbances)	No	No	No	No	No	No	No	No	No	No	No	No	No	No	No	No	No	No	No	Yes	Yes	No	No	No	Yes	No	Yes	No	Yes	No	No	No	No
553	Pakistan	Eclampsia	Yes	Severe	Yes	Gradual	No	No	No	No	No	No	No	No	N/A (no visual disturbances)	No	No	No	No	No	No	No	No	No	No	No	No	No	No	No	No	No	No	No	Yes	Yes	Yes	No	Yes	Yes	No	No	No	Yes	No	No	No	No
554	Pakistan	Preeclampsia	Yes	Moderate	No	Gradual	No	No	No	No	No	No	No	No	N/A (no visual disturbances)	Moderate	No	No	No	No	No	No	No	No	No	No	No	No	No	Yes	Yes	No	No	No	Yes	Yes	No	No	No	No	No	No	No	No	No	No	No	No
555	Pakistan	Eclampsia	Yes	Mild	Yes	Sudden	No	No	No	No	No	No	No	No	N/A (no visual disturbances)	No	No	No	No	No	No	No	No	No	No	No	No	No	No	No	No	No	No	No	Yes	Yes	No	No	Yes	Yes	No	Yes	No	No	No	No	No	No
556	Pakistan	Eclampsia	Yes	Severe	Yes	Sudden	Yes	Yes	No	No	No	No	No	No	Less than 6 hours before	No	No	No	No	No	No	No	No	No	No	No	No	No	No	Yes	Yes	No	No	No	Yes	Yes	No	No	Yes	Yes	No	Yes	No	No	No	No	No	No
557	Pakistan	Eclampsia	Yes	Severe	Yes	Sudden	Yes	Yes	No	No	No	No	No	No	Less than 12 hours before	Mild	Yes	No	Yes	No	No	No	No	No	No	No	No	No	No	Yes	Yes	No	No	No	Yes	Yes	No	Yes	No	Yes	No	Yes	Yes	Yes	No	Yes	No	Yes
558	Pakistan	Eclampsia	Yes	Worst headache ever experienced	Yes	Sudden	Yes	Yes	No	No	No	No	No	No	Less than 6 hours before	No	No	No	Yes	Yes	No	No	No	No	No	No	No	No	No	Yes	Yes	No	No	No	Yes	Yes	Yes	Yes	No	Yes	Yes	Yes	Yes	Yes	Yes	Yes	Yes	Yes
559	Pakistan	Eclampsia	Yes	Worst headache ever experienced	Yes	Sudden	Yes	No	No	No	No	Yes	No	No	Less than 6 hours before	Moderate	No	No	No	No	No	No	No	No	No	No	No	No	No	Yes	Yes	No	No	No	Yes	Yes	No	Yes	No	Yes	No	Yes	Yes	Yes	Yes	Yes	Yes	Yes
560	Pakistan	Preeclampsia	Yes	Mild	No	Gradual	No	No	No	No	No	No	No	No	N/A (no visual disturbances)	No	No	No	No	No	No	No	No	No	No	No	No	No	No	No	No	No	No	No	Yes	Yes	No	No	No	No	No	No	No	No	No	No	No	No
561	Pakistan	Preeclampsia	Yes	Moderate	Yes	Gradual	No	No	No	No	No	No	No	No	N/A (no visual disturbances)	No	No	No	No	No	No	No	No	No	No	No	No	No	No	Yes	No	No	Yes	No	Yes	Yes	Yes	No	No	No	No	No	No	No	No	No	No	No
563	Pakistan	Preeclampsia	No	No	Yes	No headache	No	No	No	No	No	No	No	No	N/A (no visual disturbances)	No	No	No	No	No	No	No	No	No	No	No	No	No	No	Yes	No	Yes	No	No	Yes	Yes	No	No	No	No	No	No	No	No	No	No	No	No
564	Pakistan	Preeclampsia	Yes	Moderate	Yes	Sudden	No	No	No	No	No	No	No	No	N/A (no visual disturbances)	No	No	No	Yes	No	No	No	No	No	No	No	No	No	No	No	No	No	No	No	Yes	Yes	Yes	No	No	No	No	No	No	Yes	No	Yes	No	No
565	Pakistan	Preeclampsia	Yes	Severe	Yes	Sudden	No	No	No	No	No	No	No	No	N/A (no visual disturbances)	No	No	No	No	No	No	No	No	No	No	No	No	No	No	Yes	No	Yes	No	No	Yes	Yes	No	No	No	No	No	No	No	Yes	No	No	No	No
566	Pakistan	Preeclampsia	Yes	Moderate	No	Sudden	No	No	No	No	No	No	No	No	N/A (no visual disturbances)	No	No	No	No	No	No	No	No	No	No	No	No	No	No	Yes	Yes	No	No	No	Yes	Yes	No	No	No	No	No	No	No	Yes	No	No	No	No
567	Pakistan	Preeclampsia	Yes	Mild	No	Sudden	No	No	No	No	No	No	No	No	N/A (no visual disturbances)	No	Yes	Yes	Yes	No	No	No	No	No	No	No	No	No	No	Yes	Yes	Yes	No	No	Yes	Yes	No	No	No	No	No	No	No	Yes	No	No	No	No
568	Pakistan	Eclampsia	Yes	Mild	Yes	Sudden	Yes	Yes	No	No	No	No	No	No	Less than 6 hours before	No	Yes	Yes	Yes	Yes	Yes	No	No	No	Yes	No	No	No	No	Yes	Yes	Yes	No	No	Yes	Yes	Yes	No	Yes	Yes	Yes	Yes	Yes	Yes	Yes	Yes	Yes	Yes
569	Pakistan	Eclampsia	Yes	Mild	No	Sudden	Yes	Yes	No	No	No	No	No	No	Less than 6 hours before	No	No	No	Yes	Yes	No	No	No	No	No	No	No	No	No	Yes	Yes	No	No	No	No	No	No	Yes	Yes	Yes	Yes	Yes	Yes	Yes	Yes	Yes	No	No
570	Pakistan	Eclampsia	Yes	Moderate	Yes	Sudden	Yes	Yes	No	No	No	No	No	No	Less than 12 hours before	No	No	No	No	No	No	No	No	No	No	No	No	No	No	Yes	Yes	No	No	No	Yes	Yes	No	Yes	Yes	Yes	No	Yes	Yes	Yes	Yes	Yes	No	Yes
571	Pakistan	Preeclampsia	Yes	Mild	Yes	Gradual	No	No	No	No	No	No	No	No	N/A (no visual disturbances)	No	No	No	No	No	No	No	No	No	No	No	No	No	No	Yes	No	Yes	No	No	Yes	Yes	No	No	No	No	No	Yes	No	Yes	No	No	No	Yes
572	Pakistan	Eclampsia	No	No	No	No headache	No	No	No	No	No	No	No	No	N/A (no visual disturbances)	No	No	No	Yes	No	No	No	No	No	No	No	No	No	No	Yes	Yes	No	No	No	Yes	Yes	No	Yes	Yes	Yes	No	No	No	Yes	No	Yes	Yes	No
573	Pakistan	Preeclampsia	Yes	Mild	No	Sudden	Yes	Yes	No	No	No	No	No	No	Less than 6 hours before	Mild	No	No	Yes	No	No	No	No	No	No	No	No	No	No	Yes	Yes	No	No	No	Yes	Yes	No	Yes	Yes	Yes	Yes	Yes	Yes	Yes	Yes	Yes	No	Yes
574	Pakistan	Preeclampsia	Yes	Severe	Yes	Sudden	No	No	No	No	No	No	No	No	N/A (no visual disturbances)	No	No	No	Yes	No	No	No	No	No	No	No	No	No	No	Yes	No	Yes	No	No	Yes	Yes	No	No	No	No	No	No	No	Yes	No	Yes	No	No
575	Pakistan	Preeclampsia	Yes	Mild	Yes	Sudden	No	No	No	No	No	No	No	No	N/A (no visual disturbances)	No	Yes	Yes	No	No	No	No	No	No	No	No	No	No	No	Yes	Yes	No	No	No	Yes	Yes	No	No	No	No	No	No	No	Yes	No	No	No	No
576	Pakistan	Preeclampsia	No	No	No	No headache	No	No	No	No	No	No	No	No	N/A (no visual disturbances)	No	No	No	No	No	No	No	No	No	No	No	No	No	No	No	No	No	No	No	Yes	Yes	No	No	No	No	No	No	No	No	No	No	No	No
577	Pakistan	Preeclampsia	Yes	Moderate	Yes	Sudden	Yes	Yes	No	No	No	No	No	No	Less than 6 hours before	Mild	No	No	Yes	No	No	No	No	No	No	No	No	No	No	Yes	No	Yes	No	No	Yes	Yes	No	No	No	No	No	No	No	Yes	Yes	No	No	No
578	Pakistan	Preeclampsia	Yes	Moderate	Yes	Sudden	No	No	No	No	No	No	No	No	N/A (no visual disturbances)	No	No	No	Yes	No	No	No	No	No	No	No	No	No	No	Yes	Yes	Yes	No	No	Yes	Yes	No	No	No	No	No	No	No	Yes	No	No	No	No
579	Pakistan	Preeclampsia	No	No	No	No headache	No	No	No	No	No	No	No	No	N/A (no visual disturbances)	Mild	No	No	Yes	No	No	No	No	No	No	No	No	No	No	No	No	No	No	No	Yes	Yes	No	No	No	No	No	No	No	No	No	No	No	No
580	Pakistan	Preeclampsia	Yes	Mild	No	Gradual	No	No	No	No	No	No	No	No	N/A (no visual disturbances)	No	No	No	Yes	No	No	No	No	No	No	No	No	No	No	Yes	Yes	No	No	No	Yes	Yes	No	No	No	No	No	No	No	Yes	No	No	No	No
581	Pakistan	Eclampsia	Yes	Severe	No	Sudden	No	Yes	No	No	No	No	No	No	N/A (no visual disturbances)	No	No	No	Yes	No	No	No	No	No	No	No	No	No	No	No	No	No	No	No	Yes	Yes	Yes	Yes	Yes	Yes	No	Yes	Yes	No	Yes	No	No	No
582	Pakistan	Preeclampsia	Yes	Severe	No	Sudden	No	No	No	No	No	No	No	No	N/A (no visual disturbances)	No	Yes	Yes	No	No	No	No	No	No	No	No	No	No	No	Yes	No	Yes	No	No	Yes	Yes	Yes	No	No	No	No	No	No	No	No	No	Yes	No
583	Pakistan	Preeclampsia	No	No	No	No headache	No	No	No	No	No	No	No	No	N/A (no visual disturbances)	No	No	No	No	No	No	No	No	No	No	No	No	No	No	No	No	No	No	No	Yes	Yes	No	No	No	No	No	No	No	No	No	No	No	No
584	Pakistan	Preeclampsia	Yes	Mild	No	Gradual	No	No	No	No	No	No	No	No	N/A (no visual disturbances)	No	No	No	Yes	No	No	No	No	No	No	No	No	No	No	Yes	No	Yes	No	No	Yes	Yes	Yes	No	No	No	No	Yes	No	No	No	No	No	No
585	Pakistan	Preeclampsia	Yes	Moderate	No	Sudden	Yes	Yes	No	No	No	No	No	No	Less than 6 hours before	Mild	No	No	Yes	No	No	No	No	No	No	No	No	No	No	Yes	No	Yes	No	No	Yes	Yes	No	No	No	No	No	No	No	No	No	No	No	No
586	Pakistan	Preeclampsia	Yes	Severe	No	Sudden	No	No	No	No	No	No	No	No	N/A (no visual disturbances)	No	No	No	Yes	No	No	No	No	No	No	No	No	No	No	Yes	Yes	Yes	No	No	Yes	Yes	No	No	No	No	No	No	No	No	No	No	No	No
587	Pakistan	Preeclampsia	Yes	Moderate	Yes	Sudden	No	No	No	No	No	No	No	No	N/A (no visual disturbances)	Mild	No	No	Yes	No	No	No	No	No	No	No	No	No	No	No	No	No	No	No	Yes	Yes	No	No	No	No	No	No	No	No	No	No	No	No
588	Pakistan	Preeclampsia	No	No	No	No headache	No	No	No	No	No	No	No	No	N/A (no visual disturbances)	No	No	No	Yes	No	No	No	No	No	No	No	No	No	No	No	No	No	No	No	Yes	Yes	No	No	No	No	No	No	No	No	No	No	No	No
589	Pakistan	Eclampsia	Yes	Severe	No	Sudden	Yes	Yes	No	No	No	No	No	No	Less than 6 hours before	Moderate	No	No	Yes	Yes	No	No	No	No	No	No	No	No	No	No	No	No	No	No	Yes	Yes	Yes	Yes	Yes	Yes	No	Yes	Yes	No	Yes	No	No	No
590	Pakistan	Preeclampsia	Yes	Severe	No	Gradual	No	No	No	No	No	No	No	No	N/A (no visual disturbances)	Moderate	No	No	No	No	No	No	No	No	No	No	No	No	No	Yes	Yes	No	No	No	Yes	Yes	No	No	No	No	No	No	No	Yes	No	No	No	No
591	Pakistan	Preeclampsia	Yes	Mild	Yes	Sudden	Yes	Yes	No	No	No	No	No	No	Less than 6 hours before	No	No	No	Yes	No	No	No	No	No	No	No	No	No	No	Yes	No	Yes	No	No	Yes	Yes	No	No	No	No	No	No	No	Yes	No	No	No	No
592	Pakistan	Preeclampsia	No	No	No	No headache	No	No	No	No	No	No	No	No	N/A (no visual disturbances)	No	No	No	No	No	No	No	No	No	No	No	No	No	No	Yes	Yes	Yes	No	No	Yes	Yes	No	No	No	No	No	No	No	Yes	No	No	No	No
593	Pakistan	Preeclampsia	Yes	Moderate	No	Sudden	No	Yes	No	No	No	No	No	No	N/A (no visual disturbances)	No	No	No	No	No	No	No	No	No	No	No	No	No	No	No	No	No	No	No	Yes	Yes	No	No	No	No	No	No	No	Yes	No	No	No	No
594	Pakistan	Preeclampsia	No	No	No	No headache	No	No	No	No	No	No	No	No	N/A (no visual disturbances)	No	No	No	Yes	No	No	No	No	No	No	No	No	No	No	Yes	No	Yes	No	No	Yes	Yes	No	No	No	No	No	No	No	No	No	No	No	No
595	Pakistan	Preeclampsia	No	No	No	No headache	No	No	No	No	No	No	No	No	N/A (no visual disturbances)	Moderate	No	No	No	No	No	No	No	No	No	No	No	No	No	No	No	No	No	No	Yes	No	Yes	No	No	No	No	No	No	No	No	No	No	No
596	Pakistan	Preeclampsia	Yes	Severe	No	Sudden	Yes	Yes	No	No	No	No	No	No	Less than one hour before	No	No	No	Yes	No	No	No	No	No	No	No	No	No	No	Yes	Yes	No	No	No	Yes	Yes	No	No	No	No	No	No	No	Yes	No	No	No	No
597	Pakistan	Preeclampsia	Yes	Moderate	No	Sudden	No	No	No	No	No	No	No	No	N/A (no visual disturbances)	No	No	No	No	No	No	No	No	No	No	No	No	No	No	Yes	No	Yes	No	No	Yes	Yes	No	No	No	No	No	No	No	No	No	No	No	No
598	Pakistan	Preeclampsia	Yes	Mild	No	Gradual	Yes	Yes	No	No	No	No	No	No	Less than one hour before	No	No	No	Yes	No	No	No	No	No	No	No	No	No	No	No	No	No	No	No	Yes	Yes	No	No	No	No	No	No	No	No	No	No	No	No
599	Pakistan	Eclampsia	Yes	Severe	Yes	Sudden	Yes	Yes	No	No	No	No	No	No	Less than 6 hours before	Severe	Yes	Yes	Yes	Yes	No	No	No	No	No	No	No	No	No	Yes	Yes	No	No	No	Yes	Yes	No	Yes	Yes	Yes	Yes	Yes	Yes	Yes	Yes	No	No	No
600	Pakistan	Eclampsia	Yes	Severe	Yes	Sudden	No	No	No	No	No	No	Yes	No	N/A (no visual disturbances)	Moderate	Yes	Yes	Yes	Yes	No	No	No	No	No	No	No	No	No	Yes	Yes	No	No	No	Yes	Yes	No	No	Yes	Yes	No	Yes	No	Yes	No	Yes	Yes	Yes
601	Pakistan	Eclampsia	Yes	Mild	No	Sudden	No	Yes	No	No	No	No	Yes	No	N/A (no visual disturbances)	Moderate	No	No	Yes	Yes	No	No	No	No	No	No	No	No	No	Yes	Yes	No	No	No	Yes	Yes	No	Yes	Yes	Yes	No	Yes	No	Yes	No	No	No	No
603	Pakistan	Preeclampsia	Yes	Mild	Yes	Sudden	No	No	No	No	No	No	No	No	N/A (no visual disturbances)	No	No	No	No	No	No	No	No	No	No	No	No	No	No	No	No	No	No	No	Yes	Yes	No	No	No	No	No	No	No	Yes	No	No	No	No
604	Pakistan	Eclampsia	Yes	Moderate	Yes	Sudden	Yes	Yes	No	No	No	No	No	No	Less than 6 hours before	No	No	Yes	Yes	No	No	No	No	No	No	No	No	No	No	Yes	Yes	No	No	No	Yes	Yes	No	No	Yes	Yes	No	Yes	No	No	No	Yes	No	No
607	Pakistan	Preeclampsia	Yes	Moderate	Yes	Gradual	Yes	Yes	No	No	No	No	No	No	Less than 6 hours before	Moderate	Yes	No	Yes	No	No	No	No	No	No	No	No	No	No	Yes	Yes	No	No	No	Yes	Yes	No	No	No	No	No	No	No	Yes	No	No	No	No
608	Pakistan	Eclampsia	Yes	Moderate	Yes	Sudden	Yes	Yes	No	No	No	No	No	No	Less than 6 hours before	Severe	Yes	Yes	Yes	Yes	No	No	No	No	No	No	No	No	No	Yes	Yes	No	No	No	Yes	Yes	No	No	Yes	Yes	No	Yes	Yes	Yes	No	Yes	No	No
609	Pakistan	Preeclampsia	Yes	Mild	No	Sudden	Yes	Yes	No	No	No	No	No	No	Less than 6 hours before	No	Yes	No	Yes	No	No	No	No	No	No	No	No	No	No	Yes	Yes	No	No	No	Yes	Yes	No	No	No	No	No	No	No	Yes	No	Yes	No	No
610	Pakistan	Preeclampsia	Yes	Moderate	Yes	Sudden	Yes	Yes	No	No	No	No	No	No	Less than 12 hours before	Mild	Yes	Yes	Yes	Yes	Yes	No	No	No	No	No	No	Yes	No	Yes	No	Yes	No	No	Yes	Yes	No	No	No	No	No	Yes	No	Yes	No	No	No	No
611	Pakistan	Preeclampsia	Yes	Mild	Yes	Sudden	Yes	Yes	No	No	No	No	No	No	Less than 6 hours before	Moderate	No	No	No	No	No	No	No	No	No	No	No	No	No	Yes	Yes	No	No	No	Yes	Yes	No	No	No	No	No	No	No	Yes	No	No	No	No
612	Pakistan	Preeclampsia	Yes	Mild	Yes	Gradual	No	No	No	No	No	No	No	No	N/A (no visual disturbances)	Mild	No	No	Yes	No	No	No	No	No	No	No	No	No	No	Yes	No	Yes	No	No	Yes	Yes	No	No	No	No	No	No	No	No	No	Yes	No	No
613	Pakistan	Preeclampsia	No	No	No	No headache	No	No	No	No	No	No	No	No	N/A (no visual disturbances)	No	No	No	No	No	No	No	No	No	No	No	No	No	No	No	No	No	No	No	Yes	Yes	No	No	No	No	No	No	No	Yes	No	No	No	No
614	Pakistan	Preeclampsia	No	No	No	No headache	No	No	No	No	No	No	No	No	N/A (no visual disturbances)	No	No	No	No	No	No	No	No	No	No	No	No	No	No	Yes	No	Yes	No	No	Yes	Yes	No	No	No	No	No	No	No	Yes	No	No	No	No
615	Pakistan	Preeclampsia	Yes	Mild	No	Gradual	No	No	No	No	No	No	No	No	N/A (no visual disturbances)	No	No	No	No	No	No	No	No	No	No	No	No	No	No	Yes	No	Yes	No	No	Yes	Yes	No	No	No	No	No	No	No	Yes	No	No	No	No
616	Pakistan	Preeclampsia	Yes	Severe	Yes	Sudden	Yes	Yes	No	No	No	No	No	No	Less than 12 hours before	No	No	No	Yes	No	No	No	No	No	No	No	No	No	No	Yes	No	Yes	No	No	Yes	Yes	Yes	No	No	No	No	No	No	Yes	No	No	No	No
617	Pakistan	Preeclampsia	Yes	Mild	Yes	Sudden	No	Yes	No	No	No	No	No	No	N/A (no visual disturbances)	No	No	No	Yes	Yes	No	No	No	No	No	No	No	No	No	No	No	No	No	No	Yes	Yes	No	No	No	No	No	No	No	Yes	No	No	No	No
618	Pakistan	Eclampsia	Yes	Mild	No	Sudden	Yes	Yes	No	No	No	No	Yes	No	Less than 12 hours before	No	No	No	Yes	No	No	No	No	No	No	No	No	No	No	Yes	Yes	No	No	No	Yes	Yes	No	No	Yes	Yes	No	No	No	Yes	No	No	No	No
619	Pakistan	Preeclampsia	Yes	Severe	No	Sudden	No	No	No	No	No	No	No	No	N/A (no visual disturbances)	Mild	Yes	Yes	Yes	Yes	No	No	No	No	No	No	No	No	No	Yes	Yes	No	No	No	Yes	Yes	No	No	No	No	No	No	No	Yes	No	No	No	No
620	Pakistan	Preeclampsia	Yes	Mild	Yes	Gradual	No	No	No	No	No	No	No	No	N/A (no visual disturbances)	Mild	No	No	Yes	No	No	No	No	No	No	No	No	No	No	Yes	No	Yes	No	No	Yes	Yes	No	No	No	No	No	No	No	No	No	No	No	No
621	Pakistan	Preeclampsia	No	No	No	No headache	No	No	No	No	No	No	No	No	N/A (no visual disturbances)	No	No	No	No	No	No	No	No	No	No	No	No	No	No	Yes	Yes	No	No	No	Yes	Yes	No	No	No	No	No	No	No	Yes	No	No	No	No
622	Pakistan	Eclampsia	Yes	Moderate	Yes	Sudden	Yes	Yes	No	No	No	No	No	No	Less than 6 hours before	Mild	No	No	Yes	No	No	No	No	No	No	No	No	No	No	Yes	No	Yes	No	No	Yes	Yes	No	No	Yes	Yes	No	Yes	No	Yes	No	No	No	No
623	Pakistan	Preeclampsia	Yes	Moderate	Yes	Sudden	No	No	No	No	No	No	No	No	N/A (no visual disturbances)	No	No	No	Yes	No	No	No	No	No	No	No	No	No	No	No	No	No	No	No	Yes	Yes	No	No	No	No	No	No	No	No	No	No	No	No
624	Pakistan	Eclampsia	Yes	Moderate	Yes	Sudden	Yes	Yes	No	No	No	No	No	No	Less than 12 hours before	No	No	No	Yes	Yes	No	No	No	No	No	No	No	No	No	No	No	No	No	No	Yes	Yes	Yes	No	Yes	Yes	No	No	No	Yes	No	No	No	No
625	Pakistan	Preeclampsia	Yes	Severe	Yes	Sudden	No	Yes	No	No	No	No	No	No	N/A (no visual disturbances)	No	No	No	Yes	No	No	No	No	No	No	No	No	No	No	No	No	No	No	No	Yes	Yes	No	No	No	No	No	No	No	No	No	No	No	No
626	Pakistan	Eclampsia	Yes	Severe	Yes	Sudden	Yes	Yes	No	No	No	No	Yes	No	Less than 12 hours before	No	No	No	Yes	Yes	No	No	No	No	No	No	No	No	No	Yes	Yes	No	No	No	Yes	Yes	Yes	No	Yes	Yes	No	Yes	No	Yes	Yes	Yes	Yes	Yes
627	Pakistan	Preeclampsia	Yes	Moderate	No	Sudden	Yes	Yes	No	No	No	No	No	No	Less than 12 hours before	No	No	No	No	No	No	No	No	No	No	No	No	No	No	No	No	No	No	No	Yes	Yes	No	No	No	No	No	No	No	No	No	No	No	No
628	Pakistan	Preeclampsia	No	No	No	No headache	No	No	No	No	No	No	No	No	N/A (no visual disturbances)	No	No	No	No	No	No	No	No	No	No	No	No	No	No	No	No	No	No	No	Yes	Yes	No	No	No	No	No	No	No	No	No	No	No	No
629	Pakistan	Eclampsia	Yes	Severe	No	Sudden	Yes	No	No	No	No	No	Yes	No	Less than 12 hours before	No	No	No	Yes	Yes	No	No	No	No	No	No	No	No	No	Yes	Yes	No	No	No	Yes	Yes	Yes	No	Yes	Yes	No	Yes	No	Yes	No	No	No	Yes
630	Pakistan	Eclampsia	Yes	Mild	No	Gradual	No	No	No	No	No	No	No	No	N/A (no visual disturbances)	No	No	No	No	No	No	No	No	No	No	No	No	No	No	No	No	No	No	No	Yes	Yes	Yes	No	No	No	No	No	No	No	Yes	No	No	No
632	Pakistan	Eclampsia	Yes	Mild	No	Gradual	No	No	No	No	No	No	No	No	N/A (no visual disturbances)	No	No	No	Yes	No	Yes	No	No	No	No	No	No	No	Yes	No	No	No	No	No	Yes	No	Yes	No	No	No	No	No	No	No	No	No	No	No
634	Pakistan	Preeclampsia	Yes	Moderate	Yes	Sudden	No	No	No	No	No	No	No	No	N/A (no visual disturbances)	No	No	No	No	No	No	No	No	No	No	No	No	No	No	No	No	No	No	No	Yes	Yes	No	No	No	No	No	No	No	Yes	No	No	No	No
635	Pakistan	Preeclampsia	Yes	Severe	No	Sudden	Yes	Yes	No	No	No	No	No	No	Less than 6 hours before	No	No	No	Yes	No	No	No	No	No	No	No	No	No	No	Yes	No	Yes	No	No	Yes	Yes	No	No	No	No	No	No	No	Yes	No	No	No	No
639	Pakistan	Eclampsia	Yes	Moderate	No	Sudden	No	Yes	No	No	No	No	No	No	N/A (no visual disturbances)	Mild	No	No	Yes	Yes	No	No	No	No	No	No	No	No	No	Yes	Yes	No	No	No	Yes	Yes	No	No	No	No	No	Yes	No	Yes	No	No	No	No
640	Pakistan	Eclampsia	Yes	Mild	No	Sudden	No	Yes	No	No	No	Yes	No	No	N/A (no visual disturbances)	Mild	No	No	No	Yes	No	No	No	No	No	No	No	No	No	Yes	Yes	No	No	No	Yes	Yes	Yes	No	Yes	Yes	Yes	Yes	No	Yes	Yes	No	No	No
641	Pakistan	Preeclampsia	Yes	Severe	No	Sudden	No	Yes	No	No	No	No	No	No	N/A (no visual disturbances)	No	No	No	Yes	Yes	No	No	No	No	No	No	No	No	No	Yes	No	Yes	No	No	Yes	Yes	Yes	No	No	No	No	No	No	Yes	No	Yes	No	No
642	Pakistan	Eclampsia	Yes	Worst headache ever experienced	No	Gradual	Yes	Yes	No	No	No	No	No	No	1-3 days ago	Mild	Yes	Yes	Yes	Yes	No	No	No	No	No	No	No	No	No	No	No	No	No	No	Yes	Yes	Yes	No	Yes	Yes	No	Yes	No	Yes	No	No	No	No
647	Pakistan	Preeclampsia	Yes	Severe	No	Gradual	No	No	No	No	No	No	No	No	N/A (no visual disturbances)	No	No	No	No	No	No	No	No	No	No	No	No	No	No	No	No	No	No	No	Yes	Yes	Yes	No	No	No	No	No	No	No	No	No	No	No
648	Pakistan	Preeclampsia	Yes	Mild	No	Gradual	No	No	No	No	No	No	No	No	N/A (no visual disturbances)	No	No	No	No	No	No	No	No	No	No	No	No	No	No	No	No	No	No	No	Yes	Yes	Yes	No	No	No	No	No	No	No	No	No	No	No
649	Pakistan	Preeclampsia	Yes	Severe	No	Gradual	Yes	Yes	No	No	No	No	No	No	More than 3 days ago	Mild	No	No	No	No	No	No	No	No	No	No	No	No	No	No	No	No	No	No	Yes	Yes	No	No	No	No	No	No	No	Yes	No	No	No	No
650	Pakistan	Preeclampsia	Yes	Severe	No	Gradual	Yes	Yes	No	No	No	No	No	No	More than 3 days ago	No	No	No	Yes	No	Yes	No	No	No	No	No	No	No	Yes	No	No	No	No	No	Yes	Yes	No	No	No	No	No	No	No	No	No	No	No	No
651	Pakistan	Preeclampsia	No	No		No headache	No	No	No	No	No	No	No	No	N/A (no visual disturbances)	No	No	No	No	No	No	No	No	No	No	No	No	No	No	No	No	No	No	No	No	No	No	No	No	No	No	No	No	No	No	No	No	No
653	Pakistan	Eclampsia	Yes	Mild	Yes	Gradual	Yes	Yes	No	No	No	No	No	No	Less than 6 hours before	No	No	No	No	No	No	No	No	No	No	No	No	No	No	No	No	No	No	No	Yes	Yes	No	No	No	No	No	No	No	No	No	No	No	No
654	Pakistan	Eclampsia	No	No	No	No headache	No	No	No	No	No	No	No	No	N/A (no visual disturbances)	No	No	No	Yes	No	No	No	No	No	No	No	No	No	No	Yes	Yes	No	No	No	Yes	Yes	Yes	No	Yes	Yes	Yes	Yes	Yes	Yes	Yes	Yes	No	No
655	Pakistan	Eclampsia	Yes	Mild	Yes	Sudden	Yes	Yes	No	No	No	No	No	No	1-3 days ago	No	No	No	Yes	No	No	No	No	No	No	No	No	No	No	No	No	No	No	No	Yes	Yes	No	No	No	No	No	No	No	No	No	No	No	No
659	Pakistan	Eclampsia	Yes	Severe	No	Gradual	Yes	Yes	No	No	No	No	No	No	1-3 days ago	Mild	Yes	Yes	Yes	Yes	No	No	No	No	No	No	No	No	No	No	No	No	No	No	No	No	No	No	No	No	No	Yes	No	No	No	Yes	No	No
660	Pakistan	Eclampsia	Yes	Moderate	No	Sudden	Yes	Yes	No	No	No	No	No	No	Less than 6 hours before	Mild	No	No	No	Yes	No	No	No	No	No	No	No	No	No	No	No	No	No	No	Yes	No	Yes	No	No	No	No	No	No	No	No	No	No	No
661	Pakistan	Eclampsia	Yes	Severe	No	Sudden	No	No	No	No	No	No	No	No	N/A (no visual disturbances)	Mild	Yes	No	Yes	No	No	No	No	No	No	No	No	No	No	Yes	Yes	No	No	No	Yes	Yes	No	No	No	No	Yes	Yes	No	No	No	No	No	No
662	Pakistan	Eclampsia	Yes	Moderate	Yes	Gradual	Yes	Yes	No	No	No	No	No	No	Less than one hour before	No	No	No	No	No	No	No	No	No	No	No	No	No	No	No	No	No	No	No	Yes	Yes	No	No	Yes	No	No	No	No	Yes	No	No	No	No
1	Cape Town	Preeclampsia	Yes	Mild		Gradual	Yes	Yes	No	Yes	No	No	No	No	1-3 days ago	Moderate	Yes	Yes	No	No	No	No	No	No	No	No	No	No	No	No	No	No	No	No	Yes	Yes	Yes	No	No	No	No	No	No	No	No	No	No	No
2	Cape Town	Eclampsia	Yes	Worst headache ever experienced			No	No	No	No	No	No	No	No	N/A (no visual disturbances)	No	No	No	No	No	No	No	No	No	No	No	No	No	No	Yes	Yes	No	No	No	Yes	Yes	Yes	No	No	No	No	No	No	No	No	No	No	No
3	Cape Town	Eclampsia	Yes	Mild			No	No	No	No	No	No	No	No	N/A (no visual disturbances)	No	No	Yes	No	No	No	No	No	No	No	No	No	No	No	No	No	No	No	No	Yes	Yes	Yes	No	No	No	No	No	No	No	No	No	No	No
4	Cape Town	Eclampsia	Yes	Mild		Gradual	Yes	Yes	Yes	No	Yes	No	Yes	No	1-3 days ago	No	No	No	No	No	Yes	No	No	No	No	No	No	Yes	No	Yes	Yes	No	No	No	Yes	Yes	No	No	No	No	Yes	Yes	No	No	No	No	No	No
5	Cape Town	Preeclampsia	Yes	Moderate		Gradual	Yes	Yes	No	No	No	Yes	No	No	Less than 24 hours ago	Moderate	No	No	No	No	Yes	No	No	No	Yes	No	Yes	Yes	No	No	No	No	No	No	Yes	Yes	No	No	Yes	Yes	Yes	Yes	Yes	No	No	Yes	Yes	Yes
6	Cape Town	Eclampsia	No	No		No headache	Yes	Yes	No	No	No	No	No	No	Less than 24 hours ago	Mild	Yes	Yes	No	No	No	No	No	No	No	No	No	No	No	No	No	No	No	No	Yes	Yes	Yes	No	No	No	No	No	No	No	No	No	No	No
7	Cape Town	Eclampsia	Yes	Worst headache ever experienced		Gradual	Yes	Yes	No	No	Yes	No	No	No	Less than 12 hours before	Worst abdominal pain of my life	Yes	Yes	No	No	No	No	No	No	No	No	No	No	No	Yes	Yes	No	No	No	Yes	Yes	Yes	Yes	Yes	No	Yes	Yes	Yes	No	Yes	Yes	Yes	No
8	Cape Town	Eclampsia	Yes	Worst headache ever experienced		Gradual	Yes	Yes	No	No	Yes	No	No	No	Less than 6 hours before	Mild	No	No	Yes	No	No	No	No	No	No	No	No	No	No	Yes	Yes	No	No	No	Yes	Yes	Yes	No	No	No	No	No	No	No	No	Yes	No	No
9	Cape Town	Eclampsia	Yes	Mild		Gradual	No	No	No	No	No	No	No	No	N/A (no visual disturbances)	Mild	Yes	Yes	No	Yes	No	No	No	No	No	No	No	No	No	Yes	No	Yes	No	No	No	No	No	No	No	No	Yes	Yes	No	No	No	Yes	Yes	No
10	Cape Town	Eclampsia	No	No		No headache	No	No	No	No	No	No	No	No	N/A (no visual disturbances)	Moderate	No	No	Yes	Yes	Yes	No	No	No	No	No	No	Yes	No	Yes	Yes	No	No	No	Yes	No	Yes	No	Yes	Yes	Yes	Yes	Yes	Yes	Yes	Yes	No	Yes
11	Cape Town	Eclampsia	Yes	Worst headache ever experienced		Gradual	Yes	No	No	Yes	No	No	No	No	Less than one hour before	Severe	No	No	No	No	No	No	No	No	No	No	No	No	No	Yes	Yes	No	No	No	Yes	Yes	Yes	Yes	Yes	No	Yes	Yes	Yes	Yes	Yes	Yes	Yes	No
12	Cape Town	Eclampsia	Yes	Worst headache ever experienced		Sudden	Yes	Yes	No	No	No	No	No	No	Less than 6 hours before	No	Yes	Yes	No	No	No	No	No	No	No	No	No	No	No	Yes	Yes	No	No	No	Yes	Yes	Yes	No	No	No	No	Yes	No	Yes	Yes	Yes	No	No
13	Cape Town	Eclampsia	Yes	Worst headache ever experienced		Gradual	Yes	Yes	No	No	Yes	No	No	No	Less than 24 hours ago	Severe	Yes	Yes	Yes	Yes	No	No	No	No	No	No	No	No	No	Yes	Yes	Yes	No	No	Yes	Yes	Yes	No	Yes	Yes	Yes	Yes	Yes	Yes	Yes	Yes	Yes	Yes
14	Cape Town	Eclampsia	Yes	Worst headache ever experienced		Gradual	Yes	Yes	No	No	No	No	Yes	No	More than 3 days ago	No	No	No	No	No	No	No	No	No	No	No	No	No	No	No	No	No	No	No	No	No	No	No	No	No	No	Yes	No	No	Yes	Yes	No	No
15	Cape Town	Eclampsia	Yes	Worst headache ever experienced		Gradual	Yes	Yes	No	No	No	No	No	No	Less than 24 hours ago	No	No	No	Yes	Yes	No	No	No	No	No	No	No	No	No	Yes	Yes	No	No	No	Yes	Yes	Yes	Yes	Yes	No	Yes	Yes	Yes	Yes	Yes	Yes	No	No
16	Cape Town	Eclampsia	Yes	Worst headache ever experienced		Gradual	Yes	Yes	No	No	Yes	No	No	No	Less than 24 hours ago	No	No	No	No	No	No	No	No	No	No	No	No	No	No	Yes	Yes	No	No	No	Yes	Yes	Yes	No	Yes	No	No	Yes	Yes	No	Yes	Yes	No	No
17	Cape Town	Healthy control	No	No		No headache	No	No	No	No	No	No	No	No	N/A (no visual disturbances)	No	No	No	No	No	No	No	No	No	No	No	No	No	No	No	No	No	No	No	No	No	No	No	No	No	No	No	No	No	No	No	No	No
18	Cape Town	Eclampsia	No	No		No headache	Yes	Yes	No	No	No	No	No	No	Less than 6 hours before	No	No	No	Yes	Yes	No	No	No	No	No	No	No	No	No	Yes	No	Yes	No	No	Yes	Yes	Yes	No	No	No	No	No	No	No	No	No	No	No
19	Cape Town	Eclampsia	Yes	Worst headache ever experienced		Gradual	Yes	No	Yes	No	No	No	Yes	No	1-3 days ago	No	No	No	No	No	No	No	No	No	No	No	No	No	No	Yes	Yes	No	No	No	Yes	Yes	Yes	No	Yes	No	Yes	Yes	No	No	Yes	Yes	No	No
20	Cape Town	Eclampsia	Yes	Severe		Gradual	Yes	Yes	No	No	Yes	No	Yes	No	1-3 days ago	No	No	No	No	No	No	No	No	No	No	No	No	No	No	Yes	Yes	No	No	No	Yes	Yes	Yes	No	Yes	Yes	Yes	Yes	No	Yes	Yes	Yes	No	No
21	Cape Town	Eclampsia	Yes	Severe		Gradual	Yes	Yes	No	No	Yes	No	Yes	No	Less than 24 hours ago	Moderate	No	No	Yes	Yes	Yes	No	No	No	No	No	No	No	Yes	Yes	Yes	No	No	No	Yes	Yes	Yes	No	Yes	No	Yes	Yes	No	No	Yes	Yes	No	No
23	Cape Town	Preeclampsia	No	No		No headache	No	No	No	No	No	No	No	No	N/A (no visual disturbances)	No	No	No	No	No	No	No	No	No	No	No	No	No	No	No	No	No	No	No	No	No	No	No	No	No	No	No	No	No	No	No	No	No
24	Cape Town	Preeclampsia	Yes	Worst headache ever experienced		Sudden	Yes	Yes	No	No	No	No	No	No	Less than 24 hours ago	No	No	No	Yes	Yes	Yes	No	Yes	No	No	No	No	No	No	Yes	Yes	No	No	No	Yes	Yes	Yes	No	Yes	No	No	Yes	No	No	No	Yes	No	Yes
25	Cape Town	Preeclampsia	Yes	Moderate		Gradual	Yes	Yes	No	No	No	No	No	No	Less than 6 hours before	No	No	No	No	No	No	No	No	No	No	No	No	No	No	Yes	Yes	No	No	No	Yes	Yes	Yes	No	No	No	No	No	No	Yes	No	No	No	No
26	Cape Town	Preeclampsia	No	No		No headache	Yes	Yes	No	No	No	No	Yes	No	Less than 6 hours before	No	No	No	Yes	Yes	No	No	No	No	No	No	No	No	No	Yes	Yes	No	No	No	No	No	No	No	No	No	No	Yes	No	No	No	Yes	No	No
28	Cape Town	Preeclampsia	Yes	Moderate		Gradual	No	No	No	No	No	No	No	No	N/A (no visual disturbances)	No	Yes	Yes	No	No	No	No	No	No	No	No	No	No	No	Yes	Yes	No	No	No	Yes	Yes	No	No	No	No	No	No	No	No	No	No	No	No
29	Cape Town	Eclampsia	No	No		No headache	No	No	No	No	No	No	No	No	N/A (no visual disturbances)	Moderate	Yes	Yes	No	No	No	No	No	No	No	No	No	No	No	Yes	Yes	No	No	No	No	No	No	Yes	No	No	No	No	No	No	No	No	No	No
30	Cape Town	Preeclampsia	Yes	Moderate		Gradual	Yes	Yes	No	No	No	No	No	No	Less than 12 hours before	Mild	No	No	No	No	No	No	No	No	No	No	No	No	No	Yes	Yes	No	No	No	Yes	Yes	No	No	No	No	No	No	No	No	No	No	No	No
31	Cape Town	Preeclampsia	Yes	Mild		Sudden	No	No	No	No	No	No	No	No	N/A (no visual disturbances)	No	No	No	No	No	No	No	No	No	No	No	No	No	No	Yes	Yes	No	No	No	Yes	Yes	Yes	No	No	No	No	No	No	No	No	No	No	No
32	Cape Town	Preeclampsia	Yes	Worst headache ever experienced		Gradual	Yes	Yes	No	No	No	No	No	No	Less than 6 hours before	Moderate	No	No	No	No	No	No	No	No	No	No	No	No	No	Yes	Yes	No	No	No	Yes	Yes	No	No	No	No	No	No	No	No	No	No	No	No
33	Cape Town	Preeclampsia	Yes	Moderate		Gradual	Yes	Yes	No	No	No	No	No	No	1-3 days ago	No	No	No	No	No	No	No	No	No	No	No	No	No	No	Yes	Yes	No	No	No	Yes	Yes	No	No	No	No	No	No	No	No	No	No	No	No
34	Cape Town	Preeclampsia	Yes	Worst headache ever experienced		Gradual	Yes	Yes	No	No	No	No	Yes	No	1-3 days ago	No	Yes	Yes	No	No	No	No	No	No	No	No	No	No	No	Yes	Yes	No	No	No	Yes	Yes	Yes	No	No	No	No	No	No	No	Yes	No	No	No
35	Cape Town	Eclampsia	Yes	Worst headache ever experienced		Gradual	Yes	Yes	No	No	No	No	No	No	Less than 12 hours before	Moderate	No	No	Yes	Yes	Yes	No	No	No	No	No	No	Yes	No	Yes	Yes	No	No	No	Yes	Yes	Yes	No	Yes	No	Yes	Yes	No	No	Yes	Yes	No	No
36	Cape Town	Preeclampsia	Yes	Worst headache ever experienced		Sudden	Yes	No	No	Yes	No	Yes	No	No	Less than one hour before	Severe	Yes	Yes	No	No	No	No	No	No	No	No	No	No	No	Yes	No	Yes	No	No	Yes	Yes	Yes	No	No	No	Yes	Yes	No	Yes	Yes	Yes	Yes	No
37	Cape Town	Eclampsia	Yes	Moderate		Sudden	No	No	No	No	No	No	No	No	N/A (no visual disturbances)	No	No	No	No	No	Yes	No	No	No	No	Yes	No	No	No	Yes	Yes	No	No	No	Yes	Yes	No	No	Yes	No	Yes	Yes	Yes	No	Yes	Yes	No	Yes
38	Cape Town	Eclampsia	Yes	Worst headache ever experienced		Gradual	Yes	Yes	No	No	No	No	Yes	No	Less than 24 hours ago	Moderate	No	No	Yes	Yes	No	No	No	No	No	No	No	No	No	Yes	Yes	No	No	No	Yes	Yes	Yes	No	Yes	No	Yes	Yes	No	No	Yes	Yes	No	No
39	Cape Town	Eclampsia	Yes	Worst headache ever experienced		Gradual	Yes	Yes	No	No	No	No	No	No	Less than 12 hours before	Severe	Yes	Yes	Yes	Yes	No	No	No	No	No	No	No	No	No	Yes	Yes	No	No	No	Yes	Yes	Yes	No	Yes	No	Yes	Yes	No	Yes	Yes	Yes	No	No
40	Cape Town	Eclampsia	Yes	Worst headache ever experienced		Gradual	Yes	Yes	No	No	No	No	No	No	1-3 days ago	Mild	No	No	No	No	No	No	No	No	No	No	No	No	No	Yes	Yes	No	No	No	Yes	Yes	Yes	Yes	Yes	No	Yes	Yes	Yes	Yes	Yes	Yes	Yes	No
41	Cape Town	Eclampsia	Yes	Moderate		Sudden	Yes	No	No	No	No	No	Yes	No	Less than 24 hours ago	No	Yes	Yes	Yes	No	No	No	No	No	No	No	No	No	No	Yes	Yes	No	No	No	Yes	Yes	Yes	No	No	No	No	Yes	No	No	No	No	Yes	No
42	Cape Town	Eclampsia	Yes	Worst headache ever experienced		Gradual	Yes	Yes	No	No	Yes	No	Yes	No	Less than 12 hours before	No	No	No	Yes	Yes	Yes	No	Yes	No	No	No	No	No	No	No	No	No	No	No	Yes	Yes	No	Yes	Yes	Yes	Yes	Yes	Yes	Yes	Yes	Yes	Yes	Yes
43	Cape Town	Preeclampsia	No	No		No headache	No	No	No	No	No	No	No	No	N/A (no visual disturbances)	Mild	Yes	Yes	No	No	No	No	No	No	No	No	No	No	No	Yes	Yes	No	No	No	Yes	Yes	No	No	No	No	No	No	No	Yes	No	No	No	No
44	Cape Town	Eclampsia	Yes	Worst headache ever experienced		Gradual	Yes	Yes	No	No	Yes	No	Yes	No	1-3 days ago	No	No	No	Yes	Yes	Yes	Yes	No	No	No	No	No	No	No	Yes	Yes	No	No	No	Yes	Yes	No	Yes	Yes	Yes	Yes	Yes	Yes	Yes	Yes	Yes	Yes	Yes
45	Cape Town	Eclampsia	Yes	Worst headache ever experienced		Sudden	Yes	No	Yes	No	No	No	No	No	More than 3 days ago	No	No	No	No	No	No	No	No	No	No	No	No	No	No	Yes	No	No	No	Yes	Yes	Yes	No	No	Yes	Yes	No	Yes	No	No	Yes	Yes	No	No
46	Cape Town	Preeclampsia	No	No		No headache	Yes	Yes	No	No	Yes	No	No	No	Less than 24 hours ago	No	Yes	Yes	No	No	No	No	No	No	No	No	No	No	No	Yes	Yes	No	No	No	No	No	No	No	No	No	No	No	No	Yes	No	No	No	No
47	Cape Town	Preeclampsia	Yes	Moderate		Gradual	No	No	No	No	No	No	No	No	N/A (no visual disturbances)	No	Yes	Yes	No	No	No	No	No	No	No	No	No	No	No	Yes	Yes	No	No	No	Yes	Yes	Yes	No	No	No	No	No	No	No	No	No	No	No
48	Cape Town	Eclampsia	Yes	Severe		Gradual	Yes	Yes	No	No	No	No	No	No	Less than 24 hours ago	No	No	No	Yes	No	No	No	No	No	No	No	No	No	No	Yes	Yes	No	No	No	Yes	Yes	Yes	No	No	No	Yes	Yes	No	No	Yes	No	No	No
49	Cape Town	Preeclampsia	Yes	Mild		Gradual	Yes	Yes	No	No	No	No	No	No	More than 3 days ago	No	No	No	No	No	No	No	No	No	No	No	No	No	No	No	No	No	No	No	Yes	Yes	Yes	No	No	No	No	No	No	No	No	No	No	No
50	Cape Town	Healthy control	Yes	Mild		Gradual	No	No	No	No	No	No	No	No	N/A (no visual disturbances)	Mild	No	No	No	Yes	No	No	No	No	No	No	No	No	No	No	No	No	No	No	No	No	No	No	No	No	No	No	No	Yes	No	No	No	No
51	Cape Town	Eclampsia	Yes	Moderate		Gradual	Yes	Yes	No	No	No	No	Yes	No	1-3 days ago	No	No	No	No	No	No	No	No	No	No	No	No	No	No	Yes	Yes	No	No	No	Yes	Yes	Yes	No	No	No	Yes	Yes	No	No	No	No	No	No
52	Cape Town	Preeclampsia	Yes	Moderate		Gradual	No	No	No	No	No	No	No	No	N/A (no visual disturbances)	No	No	No	No	No	No	No	No	No	No	No	No	No	No	Yes	No	No	No	Yes	No	No	No	No	No	No	No	No	No	No	No	No	No	No
53	Cape Town	Preeclampsia	Yes	Mild		Sudden	No	No	No	No	No	No	No	No	N/A (no visual disturbances)	Mild	Yes	Yes	No	No	Yes	Yes	No	No	No	No	No	No	No	Yes	Yes	No	No	No	Yes	Yes	Yes	No	No	Yes	No	No	No	No	No	No	Yes	No
54	Cape Town	Preeclampsia	Yes	Worst headache ever experienced		Sudden	No	No	No	No	No	No	No	No	N/A (no visual disturbances)	Moderate	Yes	No	Yes	No	No	No	No	No	No	No	No	No	No	No	No	No	No	No	Yes	Yes	Yes	No	No	No	No	No	No	No	No	No	No	No
55	Cape Town	Eclampsia	Yes	Worst headache ever experienced		Sudden	Yes	Yes	No	No	No	No	Yes	No	Less than 6 hours before	No	Yes	Yes	No	No	No	No	No	No	No	No	No	No	No	Yes	Yes	No	No	No	Yes	Yes	Yes	No	No	No	Yes	Yes	No	Yes	Yes	Yes	No	No
56	Cape Town	Eclampsia	Yes	Moderate		Gradual	Yes	Yes	No	No	Yes	No	Yes	No	Less than one hour before	No	Yes	No	No	No	No	No	No	No	No	No	No	No	No	Yes	No	No	No	Yes	Yes	Yes	Yes	No	No	No	No	Yes	No	Yes	No	Yes	No	No
57	Cape Town	Preeclampsia	Yes	Worst headache ever experienced		Sudden	No	No	No	No	No	No	No	No	N/A (no visual disturbances)	No	No	No	Yes	Yes	No	No	No	No	No	No	No	No	No	No	No	No	No	No	No	No	No	No	No	No	No	No	No	No	No	Yes	No	Yes
58	Cape Town	Healthy control	No	No		No headache	No	No	No	No	No	No	No	No	N/A (no visual disturbances)	Mild	No	No	No	No	No	No	No	No	No	No	No	No	No	No	No	No	No	No	No	No	No	No	No	No	No	No	No	No	No	No	No	No
59	Cape Town	Preeclampsia	Yes	Severe		Gradual	No	No	No	No	No	No	No	No	N/A (no visual disturbances)	Severe	Yes	Yes	Yes	No	No	No	No	No	No	No	No	No	No	Yes	Yes	No	No	No	Yes	Yes	No	No	Yes	No	No	Yes	No	Yes	Yes	No	No	No
60	Cape Town	Healthy control	No	No		No headache	No	No	No	No	No	No	No	No	N/A (no visual disturbances)	No	No	No	No	No	No	No	No	No	No	No	No	No	No	No	No	No	No	No	No	No	No	No	No	No	No	No	No	No	No	No	No	No
61	Cape Town	Healthy control	No	No		No headache	No	No	No	No	No	No	No	No	N/A (no visual disturbances)	No	No	No	No	No	No	No	No	No	No	No	No	No	No	No	No	No	No	No	No	No	No	No	No	No	No	No	No	No	No	No	No	No
62	Cape Town	Healthy control	No	No		No headache	No	No	No	No	No	No	No	No	N/A (no visual disturbances)	No	No	No	No	No	No	No	No	No	No	No	No	No	No	No	No	No	No	No	No	No	No	No	No	No	No	No	No	No	No	No	No	No
63	Cape Town	Eclampsia	Yes	Worst headache ever experienced		Gradual	Yes	Yes	No	No	No	No	Yes	No	Less than one hour before	No	No	No	No	No	No	No	No	No	No	No	No	No	No	Yes	Yes	No	No	No	Yes	Yes	Yes	No	No	Yes	No	Yes	No	Yes	Yes	Yes	No	No
64	Cape Town	Healthy control	No	No		No headache	No	No	No	No	No	No	No	No	N/A (no visual disturbances)	No	No	No	No	No	No	No	No	No	No	No	No	No	No	No	No	No	No	No	No	No	No	No	No	No	No	No	No	No	No	No	No	No
65	Cape Town	Healthy control	No	No		No headache	No	No	No	No	No	No	No	No	N/A (no visual disturbances)	No	No	No	No	No	No	No	No	No	No	No	No	No	No	No	No	No	No	No	No	No	No	No	No	No	No	No	No	No	No	No	No	No
66	Cape Town	Healthy control	No	No		No headache	No	No	No	No	No	No	No	No	N/A (no visual disturbances)	No	No	No	No	No	No	No	No	No	No	No	No	No	No	No	No	No	No	No	No	No	No	No	No	No	No	No	No	No	No	No	No	No
67	Cape Town	Healthy control	No	No		No headache	No	No	No	No	No	No	No	No	N/A (no visual disturbances)	No	No	No	No	No	No	No	No	No	No	No	No	No	No	No	No	No	No	No	No	No	No	No	No	No	No	No	No	No	No	No	No	No
68	Cape Town	Preeclampsia	Yes	Worst headache ever experienced		Sudden	No	No	No	No	No	No	No	No	N/A (no visual disturbances)	No	Yes	No	No	No	No	No	No	No	No	No	No	No	No	Yes	No	No	No	Yes	No	No	No	No	No	No	No	No	No	No	No	No	No	No
69	Cape Town	Preeclampsia	Yes	Worst headache ever experienced		Gradual	Yes	Yes	No	No	No	No	No	No	More than 3 days ago	Severe	No	No	No	Yes	No	No	No	No	No	No	No	No	No	Yes	No	Yes	No	Yes	Yes	Yes	Yes	No	No	No	No	No	No	No	No	Yes	Yes	No
70	Cape Town	Healthy control	No	No		No headache	No	No	No	No	No	No	No	No	N/A (no visual disturbances)	No	No	No	No	No	No	No	No	No	No	No	No	No	No	No	No	No	No	No	No	No	No	No	No	No	No	No	No	No	No	No	No	No
71	Cape Town	Preeclampsia	Yes	Severe		Gradual	Yes	No	No	No	No	No	Yes	No	1-3 days ago	Mild	No	Yes	Yes	No	No	No	No	No	No	No	No	No	No	No	No	No	No	No	Yes	Yes	Yes	No	No	No	Yes	Yes	No	No	No	Yes	Yes	No
72	Cape Town	Eclampsia	Yes	Worst headache ever experienced		Gradual	Yes	No	No	No	No	No	Yes	No	Less than 24 hours ago	Moderate	No	No	Yes	Yes	No	No	No	No	No	No	No	No	No	Yes	Yes	No	No	No	Yes	Yes	No	No	No	Yes	Yes	Yes	Yes	Yes	Yes	No	No	Yes
73	Cape Town	Eclampsia	Yes	Worst headache ever experienced		Sudden	No	No	No	No	No	No	No	No	N/A (no visual disturbances)	No	No	No	Yes	Yes	No	No	No	No	No	No	No	No	No	Yes	Yes	Yes	No	No	No	No	No	No	No	Yes	Yes	Yes	No	Yes	Yes	Yes	Yes	Yes
74	Cape Town	Healthy control	No	No		No headache	No	No	No	No	No	No	No	No	N/A (no visual disturbances)	No	No	No	No	No	No	No	No	No	No	No	No	No	No	No	No	No	No	No	No	No	No	No	No	No	No	No	No	No	No	No	No	No
75	Cape Town	Eclampsia	Yes	Worst headache ever experienced		Sudden	Yes	No	Yes	No	No	No	No	No	Less than one hour before	No	Yes	Yes	Yes	No	Yes	No	No	No	No	No	No	Yes	No	No	No	No	No	No	Yes	Yes	Yes	No	Yes	No	Yes	Yes	No	No	Yes	Yes	Yes	Yes
76	Cape Town	Healthy control	No	No		No headache	No	No	No	No	No	No	No	No	N/A (no visual disturbances)	No	No	No	No	No	No	No	No	No	No	No	No	No	No	No	No	No	No	No	No	No	No	No	No	No	No	No	No	No	No	No	No	No
77	Cape Town	Healthy control	No	No		No headache	No	No	No	No	No	No	No	No	N/A (no visual disturbances)	No	No	No	No	No	No	No	No	No	No	No	No	No	No	No	No	No	No	No	No	No	No	No	No	No	No	No	No	No	No	No	No	No
78	Cape Town	Healthy control	No	No		No headache	No	No	No	No	No	No	No	No	N/A (no visual disturbances)	No	No	No	No	No	No	No	No	No	No	No	No	No	No	No	No	No	No	No	Yes	Yes	No	No	No	No	No	No	No	No	No	No	No	No
79	Cape Town	Preeclampsia	No	No		No headache	No	No	No	No	No	No	No	No	N/A (no visual disturbances)	No	No	No	No	No	No	No	No	No	No	No	No	No	No	No	No	No	No	No	Yes	Yes	No	No	No	No	No	No	No	No	No	Yes	No	No
80	Cape Town	Eclampsia	Yes	Worst headache ever experienced		Gradual	Yes	Yes	No	No	No	No	Yes	No	Less than 12 hours before	No	No	No	No	No	No	No	No	No	No	No	No	No	No	Yes	Yes	No	No	No	Yes	Yes	Yes	No	No	No	No	No	No	Yes	Yes	Yes	No	No
81	Cape Town	Healthy control	No	No		No headache	No	No	No	No	No	No	No	No	N/A (no visual disturbances)	No	No	No	No	No	No	No	No	No	No	No	No	No	No	No	No	No	No	No	No	No	No	No	No	No	No	No	No	No	No	No	No	No
82	Cape Town	Healthy control	No	No		No headache	No	No	No	No	No	No	No	No	N/A (no visual disturbances)	No	No	No	No	No	No	No	No	No	No	No	No	No	No	No	No	No	No	No	No	No	No	No	No	No	No	No	No	No	No	No	No	No
83	Cape Town	Healthy control	Yes	Mild		Gradual	No	No	No	No	No	No	No	No	N/A (no visual disturbances)	No	No	No	No	No	No	No	No	No	No	No	No	No	No	No	No	No	No	No	Yes	Yes	Yes	No	No	No	No	No	No	No	No	No	No	No
84	Cape Town	Preeclampsia	Yes	Worst headache ever experienced		Gradual	Yes	Yes	No	No	No	No	Yes	No	Less than 12 hours before	No	Yes	Yes	No	No	No	No	No	No	No	No	No	No	No	Yes	Yes	No	No	No	Yes	Yes	Yes	No	No	No	No	No	No	Yes	Yes	No	No	No
85	Cape Town	Healthy control	No	No		No headache	No	No	No	No	No	No	No	No	N/A (no visual disturbances)	No	No	No	No	No	No	No	No	No	No	No	No	No	No	No	No	No	No	No	Yes	Yes	No	No	No	No	No	No	No	No	No	No	No	No
86	Cape Town	Healthy control	No	No		No headache	No	No	No	No	No	No	No	No	N/A (no visual disturbances)	No	No	No	No	No	No	No	No	No	No	No	No	No	No	No	No	No	No	No	Yes	Yes	No	No	No	No	No	No	No	No	No	No	No	No
87	Cape Town	Healthy control	No	No		No headache	No	No	No	No	No	No	No	No	N/A (no visual disturbances)	No	No	No	No	No	No	No	No	No	No	No	No	No	No	Yes	No	No	Yes	No	No	No	No	No	No	No	No	No	No	No	No	No	No	No
88	Cape Town	Eclampsia	Yes	Worst headache ever experienced		Sudden	No	No	No	No	No	No	No	No	N/A (no visual disturbances)	No	No	No	No	No	No	No	No	No	No	No	No	No	No	No	No	No	No	No	Yes	Yes	Yes	Yes	No	No	Yes	No	No	No	Yes	No	Yes	No
89	Cape Town	Healthy control	No	No		No headache	No	No	No	No	No	No	No	No	N/A (no visual disturbances)	No	No	No	No	No	No	No	No	No	No	No	No	No	No	No	No	No	No	No	No	No	No	No	No	No	No	No	No	No	No	No	No	No
91	Cape Town	Eclampsia	Yes	Worst headache ever experienced		Sudden	Yes	Yes	No	No	No	No	Yes	No	Less than 12 hours before	Moderate	No	No	Yes	Yes	No	No	No	No	No	No	No	No	No	Yes	Yes	No	No	No	Yes	Yes	No	No	No	No	No	No	No	Yes	Yes	Yes	No	No
92	Cape Town	Preeclampsia	Yes	Moderate		Gradual	No	No	No	No	No	No	No	No	N/A (no visual disturbances)	No	Yes	Yes	No	No	No	No	No	No	No	No	No	No	No	Yes	Yes	No	No	No	Yes	Yes	Yes	No	No	No	No	No	No	Yes	No	No	No	No
93	Cape Town	Eclampsia	Yes	Worst headache ever experienced		Gradual	Yes	Yes	No	No	No	No	No	No	Less than 24 hours ago	No	No	No	No	No	No	No	No	No	No	No	No	No	No	Yes	Yes	No	No	No	Yes	Yes	Yes	No	Yes	No	Yes	Yes	No	Yes	Yes	Yes	No	No
94	Cape Town	Eclampsia	Yes	Severe		Gradual	Yes	Yes	No	No	No	No	Yes	No	Less than 12 hours before	Worst abdominal pain of my life	No	No	Yes	Yes	No	No	No	No	No	No	No	No	No	Yes	Yes	No	No	No	Yes	Yes	Yes	No	No	No	Yes	No	No	Yes	Yes	Yes	No	No
95	Cape Town	Eclampsia	Yes	Severe		Sudden	No	No	No	No	No	No	No	No	N/A (no visual disturbances)	No	No	No	No	No	No	No	No	No	No	No	No	No	No	Yes	No	No	No	No	Yes	Yes	No	No	No	No	No	No	No	No	No	Yes	No	No
96	Cape Town	Preeclampsia	Yes	Worst headache ever experienced		Sudden	Yes	Yes	No	No	No	No	No	No	Less than one hour before	No	No	No	No	No	No	No	No	No	No	No	No	No	No	Yes	No	Yes	No	No	Yes	Yes	No	No	No	No	No	No	No	No	No	Yes	No	No
97	Cape Town	Preeclampsia	Yes	Worst headache ever experienced		Sudden	Yes	Yes	No	No	No	No	No	No	Less than one hour before	Mild	No	No	No	No	No	No	No	No	No	No	No	No	No	Yes	No	Yes	No	No	Yes	Yes	No	No	No	No	No	No	No	No	No	No	No	No
98	Cape Town	Healthy control	No	No		No headache	No	No	No	No	No	No	No	No	N/A (no visual disturbances)	No	No	No	No	No	No	No	No	No	No	No	No	No	No	No	No	No	No	No	No	No	No	No	No	No	No	No	No	No	No	No	No	No
99	Cape Town	Preeclampsia	Yes	Worst headache ever experienced		Sudden	Yes	Yes	No	No	No	No	No	No	Less than one hour before	No	No	No	Yes	Yes	No	No	No	No	No	No	No	No	No	No	No	No	No	No	Yes	Yes	Yes	Yes	No	No	Yes	Yes	No	No	No	Yes	No	No
100	Cape Town	Preeclampsia	No	No		No headache	Yes	No	Yes	No	No	No	No	No	Less than one hour before	Severe	No	No	No	No	No	No	No	No	No	No	No	No	No	No	No	No	No	No	Yes	Yes	No	Yes	No	No	Yes	Yes	No	No	Yes	Yes	No	No
101	Cape Town	Preeclampsia	Yes	Worst headache ever experienced		Sudden	No	No	No	No	No	No	No	No	N/A (no visual disturbances)	No	Yes	No	No	No	No	No	No	No	No	No	No	No	No	Yes	No	No	No	No	Yes	Yes	Yes	No	No	No	No	No	No	No	No	No	No	No
103	Cape Town	Eclampsia	No	No		No headache	No	No	No	No	No	No	No	No	N/A (no visual disturbances)	No	No	No	No	No	No	No	No	No	No	No	No	No	No	No	No	No	No	No	Yes	Yes	No	No	No	No	No	No	No	No	No	No	No	No
104	Cape Town	Healthy control	No	No		No headache	No	No	No	No	No	No	No	No	N/A (no visual disturbances)	No	No	No	No	No	No	No	No	No	No	No	No	No	No	Yes	No	No	No	No	No	No	No	No	No	No	No	No	No	No	No	No	No	No
105	Cape Town	Preeclampsia	Yes	Worst headache ever experienced		Sudden	Yes	Yes	No	No	No	No	No	No	Less than 24 hours ago	Moderate	No	Yes	Yes	Yes	No	No	No	No	No	No	No	No	No	Yes	Yes	No	No	No	Yes	Yes	No	No	No	No	No	No	No	No	No	No	No	No
106	Cape Town	Preeclampsia	Yes	Worst headache ever experienced		Gradual	Yes	Yes	No	No	No	No	No	No	1-3 days ago	No	Yes	Yes	Yes	Yes	No	No	No	No	No	No	No	No	No	Yes	Yes	No	No	No	Yes	Yes	No	No	Yes	No	Yes	Yes	No	Yes	Yes	Yes	No	No
107	Cape Town	Healthy control	No	No		No headache	No	No	No	No	No	No	No	No	N/A (no visual disturbances)	No	No	No	No	No	No	No	No	No	No	No	No	No	No	No	No	No	No	No	No	No	No	No	No	No	No	No	No	No	No	No	No	No
108	Cape Town	Healthy control	No	No		No headache	No	No	No	No	No	No	No	No	N/A (no visual disturbances)	No	No	No	No	No	No	No	No	No	No	No	No	No	No	No	No	No	No	No	No	No	No	No	No	No	No	No	No	No	No	No	No	No
109	Cape Town	Preeclampsia	Yes	Mild		Sudden	Yes	Yes	No	No	No	No	No	No	1-3 days ago	Severe	Yes	Yes	Yes	Yes	Yes	No	No	No	No	No	No	Yes	No	No	No	No	No	No	Yes	Yes	Yes	No	Yes	No	No	No	No	No	No	Yes	Yes	Yes
110	Cape Town	Preeclampsia	Yes	Moderate		Sudden	Yes	Yes	No	No	No	Yes	No	No	Less than 6 hours before	No	Yes	Yes	No	No	No	No	No	No	No	No	No	No	No	Yes	Yes	No	No	No	Yes	Yes	Yes	No	No	No	No	No	No	No	No	No	No	No
111	Cape Town	Healthy control	No	No		No headache	No	No	No	No	No	No	No	No	N/A (no visual disturbances)	No	No	No	No	No	No	No	No	No	No	No	No	No	No	No	No	No	No	No	No	No	No	No	No	No	No	No	No	No	No	No	No	No
112	Cape Town	Preeclampsia	No	No		No headache	No	No	No	No	No	No	No	No	N/A (no visual disturbances)	No	No	No	Yes	Yes	No	No	No	No	No	No	No	No	No	No	No	No	No	No	Yes	Yes	No	No	No	No	No	No	No	No	No	No	No	No
113	Cape Town	Preeclampsia	Yes	Severe		Sudden	No	No	No	No	No	No	No	No	N/A (no visual disturbances)	No	No	No	No	No	No	No	No	No	No	No	No	No	No	No	No	No	No	No	Yes	Yes	No	No	No	No	No	No	No	No	No	No	No	No
114	Cape Town	Preeclampsia	No	No		No headache	No	No	No	No	No	No	No	No	N/A (no visual disturbances)	No	No	No	No	No	No	No	No	No	No	No	No	No	No	No	No	No	No	No	Yes	Yes	No	No	No	No	No	No	No	No	No	No	No	No
115	Cape Town	Preeclampsia	No	No		No headache	No	No	No	No	No	No	No	No	N/A (no visual disturbances)	Mild	No	No	No	No	No	No	No	No	No	No	No	No	No	No	No	No	No	No	Yes	Yes	No	No	No	No	No	No	No	No	No	No	No	No
116	Cape Town	Eclampsia	Yes	Moderate		Gradual	Yes	Yes	No	No	No	No	No	No	1-3 days ago	Moderate	No	Yes	Yes	Yes	No	No	No	No	No	No	No	No	No	Yes	Yes	No	No	No	Yes	Yes	No	No	Yes	No	Yes	Yes	Yes	Yes	Yes	Yes	No	No
117	Cape Town	Eclampsia	Yes	Mild		Gradual	Yes	Yes	No	No	No	No	Yes	No	Less than 24 hours ago	No	No	No	No	No	No	No	No	No	No	No	No	No	No	Yes	Yes	No	No	No	Yes	Yes	No	No	Yes	No	Yes	Yes	Yes	Yes	Yes	Yes	No	No
118	Cape Town	Healthy control	No	No		No headache	No	No	No	No	No	No	No	No	N/A (no visual disturbances)	No	No	No	No	No	No	No	No	No	No	No	No	No	No	No	No	No	No	No	No	No	No	No	No	No	No	No	No	No	No	No	No	No
119	Cape Town	Preeclampsia	Yes	Severe		Sudden	No	No	No	No	No	No	No	No	N/A (no visual disturbances)	No	No	No	No	No	No	No	No	No	No	No	No	No	No	No	No	No	No	No	Yes	Yes	No	No	No	No	No	No	No	No	No	No	No	No
120	Cape Town	Preeclampsia	Yes	Moderate		Sudden	Yes	Yes	No	No	No	No	No	No	Less than 6 hours before	No	Yes	Yes	No	No	No	No	No	No	No	No	No	No	No	Yes	Yes	No	No	No	Yes	Yes	Yes	No	No	No	No	No	No	Yes	No	No	No	No
121	Cape Town	Preeclampsia	Yes	Worst headache ever experienced		Sudden	No	No	No	No	No	No	No	No	N/A (no visual disturbances)	Worst abdominal pain of my life	Yes	Yes	Yes	Yes	No	No	No	No	No	No	No	No	No	Yes	Yes	No	No	No	Yes	Yes	Yes	No	Yes	No	Yes	Yes	No	No	No	No	Yes	No
122	Cape Town	Preeclampsia	No	No		No headache	No	No	No	No	No	No	No	No	N/A (no visual disturbances)	Severe	No	No	No	No	No	No	No	No	No	No	No	No	No	Yes	Yes	No	No	No	Yes	Yes	Yes	No	No	No	No	No	No	No	No	No	No	No
123	Cape Town	Healthy control	No	No		No headache	No	No	No	No	No	No	No	No	N/A (no visual disturbances)	No	No	No	No	No	No	No	No	No	No	No	No	No	No	No	No	No	No	No	No	No	No	No	No	No	No	No	No	No	No	No	No	No
124	Cape Town	Eclampsia	Yes	Worst headache ever experienced		Sudden	No	No	No	No	No	No	No	No	N/A (no visual disturbances)	Worst abdominal pain of my life	No	No	Yes	Yes	No	No	No	No	No	No	No	No	No	Yes	Yes	No	No	No	Yes	Yes	Yes	No	Yes	No	Yes	Yes	No	No	No	Yes	No	No
125	Cape Town	Preeclampsia	No	No		No headache	No	No	No	No	No	No	No	No	N/A (no visual disturbances)	No	No	No	No	No	No	No	No	No	No	No	No	No	No	No	No	No	No	No	Yes	Yes	No	No	No	No	No	No	No	No	No	No	No	No
126	Cape Town	Eclampsia	Yes	Worst headache ever experienced		Gradual	No	No	No	No	No	No	No	No	N/A (no visual disturbances)	Moderate	No	No	No	No	No	No	No	No	No	No	No	No	No	Yes	Yes	No	No	No	Yes	Yes	Yes	No	No	No	Yes	Yes	No	Yes	Yes	No	No	No
127	Cape Town	Preeclampsia	Yes	Moderate		Gradual	No	No	No	No	No	No	No	No	N/A (no visual disturbances)	Moderate	No	No	Yes	No	No	No	No	No	No	No	No	No	No	Yes	No	No	Yes	No	Yes	Yes	Yes	No	No	No	No	Yes	No	No	No	Yes	No	No
128	Cape Town	Preeclampsia	Yes	Severe		Sudden	No	No	No	No	No	No	No	No	N/A (no visual disturbances)	No	No	No	No	No	No	No	No	No	No	No	No	No	No	No	No	No	No	No	Yes	Yes	Yes	No	No	No	No	No	No	No	No	No	No	No
129	Cape Town	Preeclampsia	No	No		No headache	No	No	No	No	No	No	No	No	N/A (no visual disturbances)	No	No	No	No	No	No	No	No	No	No	No	No	No	No	No	No	No	No	No	Yes	Yes	No	No	No	No	No	No	No	No	No	No	No	No
130	Cape Town	Preeclampsia	No	No		No headache	No	No	No	No	No	No	No	No	N/A (no visual disturbances)	Severe	Yes	Yes	Yes	Yes	No	No	No	No	No	No	No	No	No	No	No	No	No	No	Yes	Yes	No	No	No	No	No	No	No	No	No	No	No	No
131	Cape Town	Eclampsia	No	No		No headache	No	No	No	No	No	No	No	No	N/A (no visual disturbances)	No	No	No	No	No	No	No	No	No	No	No	No	No	No	No	No	No	No	No	No	No	No	No	No	No	No	No	No	No	No	No	No	No
132	Cape Town	Preeclampsia	Yes	Severe		Gradual	Yes	Yes	No	No	No	No	No	No	Less than 24 hours ago	No	No	No	Yes	No	No	No	No	No	No	No	No	No	No	No	No	No	No	No	No	No	No	No	No	No	No	No	No	No	No	No	No	No
133	Cape Town	Preeclampsia	Yes	Worst headache ever experienced		Gradual	No	No	No	No	No	No	No	No	N/A (no visual disturbances)	Severe	Yes	Yes	No	No	No	No	No	No	No	No	No	No	No	No	No	No	No	No	Yes	Yes	No	No	No	No	No	No	No	No	No	Yes	Yes	No
134	Cape Town	Preeclampsia	Yes	Worst headache ever experienced		Gradual	Yes	Yes	No	No	No	No	No	No	1-3 days ago	No	No	No	Yes	No	No	No	No	No	No	No	No	No	No	No	No	No	No	No	Yes	Yes	No	No	No	No	No	No	No	No	No	Yes	Yes	No
135	Cape Town	Preeclampsia	Yes	Severe		Gradual	No	No	No	No	No	No	No	No	N/A (no visual disturbances)	No	No	No	No	No	No	No	No	No	No	No	No	No	No	No	No	No	No	No	Yes	Yes	No	No	No	No	No	No	No	No	No	No	No	No
136	Cape Town	Preeclampsia	No	No		No headache	No	No	No	No	No	No	No	No	N/A (no visual disturbances)	No	No	No	Yes	Yes	No	No	No	No	No	No	No	No	No	No	No	No	No	No	No	No	No	No	No	No	No	No	No	No	No	No	No	No
137	Cape Town	Preeclampsia	No	No		No headache	No	No	No	No	No	No	No	No	N/A (no visual disturbances)	Worst abdominal pain of my life	No	No	Yes	Yes	No	No	No	No	No	No	No	No	No	Yes	No	Yes	No	No	Yes	Yes	No	No	No	No	No	No	No	No	No	Yes	No	No
138	Cape Town	Preeclampsia	Yes	Worst headache ever experienced		Gradual	No	No	No	No	No	No	No	No	N/A (no visual disturbances)	No	No	No	No	No	No	No	No	No	No	No	No	No	No	No	No	No	No	No	Yes	Yes	No	No	No	No	No	No	No	No	No	No	No	No
139	Cape Town	Preeclampsia	Yes	Mild		Gradual	No	No	No	No	No	No	No	No	N/A (no visual disturbances)	No	No	No	Yes	Yes	No	No	No	No	No	No	No	No	No	No	No	No	No	No	Yes	Yes	No	No	No	No	No	No	No	No	No	No	No	No
140	Cape Town	Preeclampsia	Yes	Mild		Gradual	No	No	No	No	No	No	No	No	N/A (no visual disturbances)	Moderate	Yes	Yes	No	No	No	No	No	No	No	No	No	No	No	Yes	Yes	No	No	No	Yes	Yes	Yes	No	No	No	No	No	No	No	No	No	No	No
141	Cape Town	Preeclampsia	No	No		No headache	No	No	No	No	No	No	No	No	N/A (no visual disturbances)	No	No	No	No	No	No	No	No	No	No	No	No	No	No	No	No	No	No	No	No	No	No	No	No	No	No	No	No	No	No	No	No	No
142	Cape Town	Preeclampsia	No	No		No headache	No	No	No	No	No	No	No	No	N/A (no visual disturbances)	No	No	No	No	No	Yes	No	No	No	No	No	No	No	Yes	No	No	No	No	No	Yes	Yes	Yes	No	No	No	No	No	No	No	No	No	No	No
143	Cape Town	Preeclampsia	Yes	Severe		Sudden	No	No	No	No	No	No	No	No	N/A (no visual disturbances)	Moderate	No	No	No	No	No	No	No	No	No	No	No	No	No	No	No	No	No	No	No	No	No	No	No	No	No	No	No	No	No	No	No	No
144	Cape Town	Eclampsia	Yes	Worst headache ever experienced		Gradual	Yes	Yes	No	No	No	No	No	No	More than 3 days ago	Severe	No	No	Yes	Yes	No	No	No	No	No	No	No	No	No	Yes	Yes	No	No	No	Yes	Yes	Yes	No	Yes	No	Yes	Yes	No	Yes	Yes	No	No	No
145	Cape Town	Preeclampsia	Yes	Severe		Gradual	Yes	Yes	No	No	No	No	No	No	Less than 6 hours before	Moderate	No	No	Yes	Yes	No	No	No	No	No	No	No	No	No	Yes	Yes	No	No	No	Yes	Yes	Yes	No	No	No	No	No	No	No	No	No	No	No
146	Cape Town	Preeclampsia	No	No		No headache	No	No	No	No	No	No	No	No	N/A (no visual disturbances)	No	No	No	No	No	No	No	No	No	No	No	No	No	No	No	No	No	No	No	No	No	No	No	No	No	No	No	No	No	No	No	No	No
147	Cape Town	Eclampsia	Yes	Worst headache ever experienced		Gradual	Yes	Yes	No	No	Yes	No	Yes	No	Less than 12 hours before	No	No	No	No	No	No	No	No	No	No	No	No	No	No	Yes	Yes	No	No	No	Yes	Yes	Yes	No	Yes	No	Yes	Yes	Yes	Yes	Yes	Yes	Yes	No
148	Cape Town	Eclampsia	Yes	Worst headache ever experienced		Gradual	Yes	Yes	No	No	No	No	No	No	Less than 24 hours ago	No	No	No	No	No	No	No	No	No	No	No	No	No	No	Yes	Yes	No	No	No	Yes	Yes	Yes	No	No	No	Yes	Yes	No	No	Yes	Yes	No	No
149	Cape Town	Eclampsia	Yes	Worst headache ever experienced		Gradual	Yes	Yes	No	No	No	No	No	No	Less than 24 hours ago	No	No	No	No	No	No	No	No	No	No	No	No	No	No	Yes	Yes	No	No	No	Yes	Yes	No	No	No	No	Yes	No	No	No	No	No	No	No
150	Cape Town	Eclampsia	Yes	Worst headache ever experienced		Gradual	Yes	No	No	Yes	No	No	No	No	Less than one hour before	No	Yes	Yes	Yes	Yes	No	No	No	No	No	No	No	No	No	Yes	Yes	No	No	No	Yes	Yes	Yes	Yes	Yes	Yes	Yes	Yes	Yes	No	Yes	Yes	No	No
151	Cape Town	Preeclampsia	No	No		No headache	No	No	No	No	No	No	No	No	N/A (no visual disturbances)	No	No	No	No	No	No	No	No	No	No	No	No	No	No	No	No	No	No	No	No	No	No	No	No	No	No	No	No	No	No	No	No	No
152	Cape Town	Healthy control	No	No		No headache	No	No	No	No	No	No	No	No	N/A (no visual disturbances)	No	No	No	No	No	No	No	No	No	No	No	No	No	No	No	No	No	No	No	No	No	No	No	No	No	No	No	No	No	No	No	No	No
153	Cape Town	Preeclampsia	No	No		No headache	No	No	No	No	No	No	No	No	N/A (no visual disturbances)	Moderate	No	No	No	No	No	No	No	No	No	No	No	No	No	Yes	Yes	No	No	No	Yes	Yes	Yes	No	No	No	No	No	No	No	No	No	No	No
154	Cape Town	Preeclampsia	Yes	Worst headache ever experienced		Gradual	Yes	Yes	No	No	No	No	No	No	Less than one hour before	Moderate	No	No	Yes	Yes	No	No	No	No	No	No	No	No	No	No	No	No	No	No	Yes	Yes	Yes	No	Yes	No	No	No	No	No	No	Yes	No	No
155	Cape Town	Preeclampsia	Yes	Mild		Gradual	Yes	Yes	No	No	No	No	No	No	Less than one hour before	No	Yes	Yes	No	No	No	No	No	No	No	No	No	No	No	No	No	No	No	No	Yes	Yes	Yes	No	No	No	No	No	No	No	No	No	No	No
156	Cape Town	Preeclampsia	No	No		No headache	Yes	No	No	Yes	No	Yes	No	No	Less than 12 hours before	Worst abdominal pain of my life	No	No	No	No	No	No	No	No	No	No	No	No	No	No	No	No	No	No	Yes	Yes	Yes	No	No	No	No	No	No	No	No	No	No	No
157	Cape Town	Eclampsia	No	No		No headache	No	No	No	No	No	No	No	No	N/A (no visual disturbances)	No	No	No	No	No	No	No	No	No	No	No	No	No	No	No	No	No	No	No	Yes	Yes	No	No	No	No	No	No	No	No	No	No	No	No
158	Cape Town	Preeclampsia	Yes	Severe		Gradual	Yes	Yes	No	No	Yes	No	No	No	Less than one hour before	No	No	No	No	No	No	No	No	No	No	No	No	No	No	No	No	No	No	No	Yes	Yes	Yes	No	No	No	No	No	No	No	No	Yes	No	No
159	Cape Town	Preeclampsia	No	No		No headache	No	No	No	No	No	No	No	No	N/A (no visual disturbances)	No	Yes	Yes	No	No	No	No	No	No	No	No	No	No	No	No	No	No	No	No	Yes	Yes	No	No	Yes	No	Yes	Yes	No	No	No	Yes	No	No
160	Cape Town	Healthy control	Yes	Mild		Gradual	No	No	No	No	No	No	No	No	N/A (no visual disturbances)	No	No	No	No	No	No	No	No	No	No	No	No	No	No	No	No	No	No	No	Yes	Yes	No	No	No	No	No	No	No	No	No	Yes	No	No
161	Cape Town	Preeclampsia	No	No		No headache	No	No	No	No	No	No	No	No	N/A (no visual disturbances)	Severe	No	No	Yes	Yes	No	No	No	No	No	No	No	No	No	Yes	Yes	No	No	No	No	No	No	No	No	No	No	No	No	Yes	No	No	No	No
162	Cape Town	Preeclampsia	Yes	Worst headache ever experienced		Gradual	Yes	No	No	No	Yes	No	Yes	No	1-3 days ago	No	Yes	Yes	Yes	Yes	No	No	No	No	No	No	No	No	No	Yes	Yes	No	No	No	Yes	Yes	Yes	No	No	No	Yes	Yes	No	Yes	Yes	No	No	No
163	Cape Town	Preeclampsia	No	No		No headache	No	No	No	No	No	No	No	No	N/A (no visual disturbances)	No	Yes	Yes	No	No	No	No	No	No	No	No	No	No	No	Yes	Yes	No	No	No	Yes	Yes	Yes	No	No	No	No	No	No	No	No	No	No	No
164	Cape Town	Eclampsia	Yes	Moderate		Gradual	Yes	Yes	No	No	No	No	No	No	1-3 days ago	No	No	No	No	No	No	No	No	No	No	No	No	No	No	Yes	Yes	No	No	No	Yes	Yes	Yes	No	No	No	No	No	Yes	No	No	Yes	Yes	No
165	Cape Town	Healthy control	No	No		No headache	No	No	No	No	No	No	No	No	N/A (no visual disturbances)	No	No	No	No	No	No	No	No	No	No	No	No	No	No	No	No	No	No	No	No	No	No	No	No	No	No	No	No	No	No	No	No	No
166	Cape Town	Preeclampsia	No	No		No headache	No	No	No	No	No	No	No	No	N/A (no visual disturbances)	No	No	No	No	No	No	No	No	No	No	No	No	No	No	No	No	No	No	No	Yes	Yes	No	No	No	No	No	No	No	No	No	No	No	No
167	Cape Town	Healthy control	No	No		No headache	No	No	No	No	No	No	No	No	N/A (no visual disturbances)	No	No	No	No	No	No	No	No	No	No	No	No	No	No	No	No	No	No	No	No	No	No	No	No	No	No	No	No	No	No	No	No	No
168	Cape Town	Preeclampsia	Yes	Worst headache ever experienced		Gradual	Yes	No	No	No	No	No	Yes	No	Less than 24 hours ago	Severe	Yes	Yes	Yes	Yes	No	No	No	No	No	No	No	No	No	Yes	Yes	No	No	No	Yes	Yes	Yes	No	No	No	No	Yes	No	Yes	Yes	Yes	No	No
169	Cape Town	Healthy control	No	No		No headache	No	No	No	No	No	No	No	No	N/A (no visual disturbances)	No	No	No	No	No	No	No	No	No	No	No	No	No	No	No	No	No	No	No	No	No	No	No	No	No	No	No	No	No	No	No	No	No
170	Cape Town	Healthy control	No	No		No headache	No	No	No	No	No	No	No	No	N/A (no visual disturbances)	No	No	No	No	No	No	No	No	No	No	No	No	No	No	No	No	No	No	No	No	No	No	No	No	No	No	No	No	No	No	No	No	No
171	Cape Town	Preeclampsia	No	No		No headache	No	No	No	No	No	No	No	No	N/A (no visual disturbances)	Moderate	Yes	Yes	No	No	No	No	No	No	No	No	No	No	No	Yes	Yes	No	No	No	Yes	Yes	Yes	No	No	No	No	Yes	No	Yes	Yes	No	No	No
172	Cape Town	Preeclampsia	Yes	Severe		Sudden	No	No	No	No	No	No	No	No	N/A (no visual disturbances)	Moderate	Yes	Yes	No	No	No	No	No	No	No	No	No	No	No	Yes	Yes	No	No	No	Yes	Yes	No	No	No	No	No	No	No	No	No	No	No	No
173	Cape Town	Preeclampsia	No	No		No headache	No	No	No	No	No	No	No	No	N/A (no visual disturbances)	Moderate	No	No	Yes	Yes	No	No	No	No	No	No	No	No	No	Yes	Yes	No	No	No	Yes	Yes	Yes	No	No	No	No	No	No	No	No	No	No	No
174	Cape Town	Preeclampsia	No	No		No headache	No	No	No	No	No	No	No	No	N/A (no visual disturbances)	Mild	No	No	No	No	No	No	No	No	No	No	No	No	No	No	No	No	No	No	No	No	No	No	No	No	No	No	No	No	No	No	No	No
175	Cape Town	Healthy control	No	No		No headache	No	No	No	No	No	No	No	No	N/A (no visual disturbances)	No	No	No	No	No	No	No	No	No	No	No	No	No	No	Yes	Yes	No	No	No	No	No	No	No	No	No	No	No	No	No	No	No	No	No
176	Cape Town	Preeclampsia	Yes	Severe		Gradual	Yes	Yes	No	No	Yes	No	No	No	1-3 days ago	Worst abdominal pain of my life	Yes	Yes	Yes	Yes	No	No	No	No	No	No	No	No	No	Yes	Yes	No	No	No	Yes	Yes	No	No	No	No	Yes	Yes	No	Yes	No	No	No	No
177	Cape Town	Eclampsia	Yes	Severe		Gradual	Yes	Yes	No	No	No	No	No	No	Less than 24 hours ago	Moderate	Yes	Yes	Yes	Yes	No	No	No	No	No	No	No	No	No	Yes	Yes	No	No	No	Yes	Yes	Yes	Yes	Yes	Yes	Yes	Yes	Yes	Yes	Yes	Yes	Yes	Yes
178	Cape Town	Preeclampsia	No	No		No headache	No	No	No	No	No	No	No	No	N/A (no visual disturbances)	No	Yes	Yes	No	No	No	No	No	No	No	No	No	No	No	Yes	Yes	No	No	No	Yes	Yes	No	No	No	No	Yes	Yes	No	Yes	Yes	No	No	No
179	Cape Town	Preeclampsia	Yes	Moderate		Gradual	No	No	No	No	No	No	No	No	N/A (no visual disturbances)	No	Yes	Yes	No	No	No	No	No	No	No	No	No	No	No	Yes	Yes	No	No	No	Yes	Yes	No	No	No	No	No	No	No	No	No	No	No	No
180	Cape Town	Eclampsia	No	No		No headache	No	No	No	No	No	No	No	No	N/A (no visual disturbances)	No	No	No	Yes	Yes	No	No	No	No	No	No	No	No	No	Yes	Yes	No	No	No	Yes	Yes	No	No	Yes	Yes	Yes	Yes	No	Yes	Yes	Yes	Yes	Yes
181	Cape Town	Preeclampsia	Yes	Severe		Gradual	Yes	Yes	No	No	No	No	No	No	Less than 12 hours before	Moderate	Yes	Yes	No	No	No	No	No	No	No	No	No	No	No	Yes	Yes	No	No	No	Yes	Yes	Yes	No	No	No	No	Yes	No	Yes	No	No	No	No
182	Cape Town	Eclampsia	No	No		No headache	No	No	No	No	No	No	No	No	N/A (no visual disturbances)	No	No	No	No	No	No	No	No	No	No	No	No	No	No	No	No	No	No	No	Yes	Yes	Yes	No	Yes	No	No	Yes	No	No	No	No	No	No
183	Cape Town	Eclampsia	Yes	Worst headache ever experienced		Gradual	Yes	Yes	No	No	Yes	No	No	No	Less than 12 hours before	Moderate	No	No	No	No	No	No	No	No	No	No	No	No	No	Yes	Yes	No	No	No	Yes	Yes	Yes	No	No	No	Yes	Yes	No	Yes	Yes	No	No	No
184	Cape Town	Preeclampsia	Yes	Worst headache ever experienced		Gradual	Yes	Yes	No	No	No	No	No	No	Less than 24 hours ago	Worst abdominal pain of my life	Yes	Yes	No	No	No	No	No	No	No	No	No	No	No	Yes	Yes	No	No	No	Yes	Yes	Yes	No	No	No	No	Yes	No	Yes	Yes	Yes	No	No
185	Cape Town	Preeclampsia	No	No		No headache	No	No	No	No	No	No	No	No	N/A (no visual disturbances)	No	No	No	No	No	No	No	No	No	No	No	No	No	No	Yes	Yes	No	No	No	Yes	Yes	No	No	No	No	No	No	No	No	No	No	No	No
186	Cape Town	Preeclampsia	Yes	Severe		Gradual	Yes	Yes	No	No	No	No	No	No	Less than 24 hours ago	Moderate	Yes	Yes	Yes	Yes	No	No	No	No	No	No	No	No	No	Yes	Yes	No	No	No	Yes	Yes	Yes	No	Yes	No	Yes	No	No	No	No	Yes	Yes	No
187	Cape Town	Preeclampsia	Yes	Severe		Gradual	No	No	No	No	No	No	No	No	N/A (no visual disturbances)	No	Yes	Yes	No	No	No	No	No	No	No	No	No	No	No	Yes	Yes	No	No	No	Yes	Yes	Yes	No	No	No	No	No	No	No	No	No	No	No
188	Cape Town	Preeclampsia	No	No		No headache	No	No	No	No	No	No	No	No	N/A (no visual disturbances)	No	No	No	No	No	No	No	No	No	No	No	No	No	No	No	No	No	No	No	No	No	No	No	No	No	No	No	No	No	No	No	No	No
189	Cape Town	Preeclampsia	Yes	Severe		Gradual	Yes	No	No	No	No	No	Yes	No	Less than one hour before	No	Yes	Yes	Yes	Yes	No	No	No	No	No	No	No	No	No	Yes	Yes	No	No	No	Yes	Yes	No	No	No	No	No	No	No	No	No	Yes	No	No
190	Cape Town	Eclampsia	No	No		No headache	No	No	No	No	No	No	No	No	N/A (no visual disturbances)	No	No	No	No	No	No	No	No	No	No	No	No	No	No	No	No	No	No	No	No	No	No	No	No	No	No	No	No	No	No	No	No	No
191	Cape Town	Preeclampsia	No	No		No headache	No	No	No	No	No	No	No	No	N/A (no visual disturbances)	No	No	No	No	No	No	No	No	No	No	No	No	No	No	No	No	No	No	No	No	No	No	No	No	No	No	No	No	No	No	No	No	No
192	Cape Town	Preeclampsia	No	No		No headache	No	No	No	No	No	No	No	No	N/A (no visual disturbances)	No	Yes	Yes	Yes	Yes	No	No	No	No	No	No	No	No	No	Yes	Yes	No	No	No	Yes	Yes	No	No	No	No	No	No	No	Yes	No	No	No	No
193	Cape Town	Eclampsia	Yes	Severe		Gradual	No	No	No	No	No	No	No	No	N/A (no visual disturbances)	Moderate	No	No	No	No	No	No	No	No	No	No	No	No	No	Yes	Yes	No	No	No	Yes	Yes	Yes	No	No	No	No	No	No	No	No	No	No	No
194	Cape Town	Preeclampsia	No	No		No headache	No	No	No	No	No	No	No	No	N/A (no visual disturbances)	No	No	No	No	No	No	No	No	No	No	No	No	No	No	No	No	No	No	No	No	No	No	No	No	No	No	No	No	No	No	No	No	No
195	Cape Town	Preeclampsia	No	No		No headache	No	No	No	No	No	No	No	No	N/A (no visual disturbances)	No	No	No	No	No	No	No	No	No	No	No	No	No	No	No	No	No	No	No	No	No	No	No	No	No	No	No	No	No	No	No	No	No
196	Cape Town	Preeclampsia	Yes	Moderate		Gradual	Yes	Yes	No	No	No	No	No	No	1-3 days ago	No	No	No	No	No	No	No	No	No	No	No	No	No	No	Yes	Yes	No	No	No	Yes	Yes	Yes	No	No	No	No	No	No	No	No	Yes	No	No
197	Cape Town	Preeclampsia	Yes	Worst headache ever experienced		Gradual	No	No	No	No	No	No	No	No	N/A (no visual disturbances)	Moderate	Yes	Yes	Yes	Yes	No	No	No	No	No	No	No	No	No	Yes	Yes	No	No	No	Yes	Yes	Yes	No	No	No	No	No	No	No	No	Yes	Yes	No
198	Cape Town	Preeclampsia	No	No		No headache	No	No	No	No	No	No	No	No	N/A (no visual disturbances)	No	No	No	No	No	No	No	No	No	No	No	No	No	No	No	No	No	No	No	No	No	No	No	No	No	No	No	No	No	No	No	No	No
199	Cape Town	Preeclampsia	Yes	Moderate		Gradual	No	No	No	No	No	No	No	No	N/A (no visual disturbances)	No	No	No	No	No	No	No	No	No	No	No	No	No	No	Yes	Yes	No	No	No	Yes	Yes	Yes	No	No	No	No	No	No	No	No	No	No	No
200	Cape Town	Eclampsia	Yes	Worst headache ever experienced		Gradual	Yes	Yes	No	No	No	No	No	No	Less than one hour before	Moderate	No	No	Yes	Yes	No	No	No	No	No	No	No	No	No	Yes	Yes	No	No	No	Yes	Yes	Yes	No	Yes	No	Yes	Yes	Yes	No	Yes	Yes	Yes	No
201	Cape Town	Preeclampsia	Yes	Worst headache ever experienced		Gradual	No	No	No	No	No	No	No	No	N/A (no visual disturbances)	Moderate	No	No	No	No	No	No	No	No	No	No	No	No	No	No	No	No	No	No	No	No	No	No	No	No	No	No	No	No	No	No	No	No
202	Cape Town	Eclampsia	Yes	Worst headache ever experienced		Gradual	Yes	Yes	No	No	No	No	No	No	Less than 12 hours before	No	Yes	Yes	No	No	No	No	No	No	No	No	No	No	No	Yes	Yes	No	No	No	Yes	Yes	Yes	No	No	No	No	No	No	No	No	No	No	No
203	Cape Town	Eclampsia	Yes	Severe		Gradual	Yes	No	No	No	Yes	No	No	No	Less than 12 hours before	Moderate	No	No	No	No	No	No	No	No	No	No	No	No	No	Yes	Yes	No	No	No	Yes	Yes	No	No	No	No	Yes	Yes	No	No	Yes	Yes	No	No
204	Cape Town	Preeclampsia	Yes	Worst headache ever experienced		Gradual	Yes	Yes	No	No	No	No	No	No	Less than one hour before	Severe	No	No	Yes	Yes	No	No	No	No	No	No	No	No	No	Yes	Yes	No	No	No	No	No	No	No	No	No	No	No	No	No	No	No	No	No
205	Cape Town	Preeclampsia	Yes	Moderate		Gradual	No	No	No	No	No	No	No	No	N/A (no visual disturbances)	No	Yes	Yes	Yes	Yes	No	No	No	No	No	No	No	No	No	Yes	Yes	No	No	No	No	No	No	No	No	No	No	No	No	Yes	No	No	No	No
206	Cape Town	Eclampsia	Yes	Moderate		Gradual	No	No	No	No	No	No	No	No	N/A (no visual disturbances)	No	No	No	Yes	Yes	No	No	No	No	No	No	No	No	No	Yes	Yes	No	No	No	No	No	No	Yes	No	Yes	Yes	Yes	Yes	Yes	Yes	Yes	No	No
207	Cape Town	Preeclampsia	Yes	Mild		Gradual	Yes	Yes	No	No	No	No	No	No	More than 3 days ago	No	Yes	Yes	Yes	Yes	No	No	No	No	No	No	No	No	No	Yes	Yes	No	No	No	Yes	Yes	Yes	No	Yes	No	No	No	No	Yes	No	Yes	No	No
208	Cape Town	Eclampsia	No	No		No headache	No	No	No	No	No	No	No	No	N/A (no visual disturbances)	No	No	No	No	No	No	No	No	No	No	No	No	No	No	No	No	No	No	No	No	No	No	No	No	No	No	No	No	No	No	No	No	No
209	Cape Town	Preeclampsia	Yes	Severe		Gradual	Yes	Yes	No	No	No	No	No	No	Less than 6 hours before	Severe	Yes	Yes	Yes	Yes	No	No	No	No	No	No	No	No	No	Yes	Yes	No	Yes	No	Yes	Yes	No	No	No	No	No	No	No	Yes	No	No	No	No
210	Cape Town	Preeclampsia	No	No		No headache	No	No	No	No	No	No	No	No	N/A (no visual disturbances)	No	No	No	No	No	No	No	No	No	No	No	No	No	No	No	No	No	No	No	No	No	No	No	No	No	No	No	No	No	No	No	No	No
211	Cape Town	Preeclampsia	No	No		No headache	No	No	No	No	No	No	No	No	N/A (no visual disturbances)	No	No	No	No	No	No	No	No	No	No	No	No	No	No	Yes	Yes	No	No	No	No	No	No	No	No	No	No	No	No	No	No	Yes	No	No
212	Cape Town	Preeclampsia	No	No		No headache	No	No	No	No	No	No	No	No	N/A (no visual disturbances)	No	Yes	Yes	No	No	No	No	No	No	No	No	No	No	No	Yes	Yes	No	No	No	Yes	Yes	No	No	No	No	No	No	No	Yes	No	No	No	No
213	Cape Town	Preeclampsia	Yes	Moderate		Gradual	Yes	Yes	No	No	No	No	No	No	More than 3 days ago	Moderate	Yes	Yes	No	No	No	No	No	No	No	No	No	No	No	Yes	Yes	No	No	No	Yes	Yes	Yes	Yes	Yes	No	Yes	Yes	No	Yes	Yes	Yes	No	No
214	Cape Town	Preeclampsia	Yes	Severe		Gradual	Yes	Yes	No	No	No	No	No	No	Less than one hour before	No	Yes	Yes	No	No	No	No	No	No	No	No	No	No	No	Yes	Yes	No	No	No	Yes	Yes	Yes	No	No	No	No	No	No	No	No	Yes	Yes	No
215	Cape Town	Healthy control	No	No		No headache	No	No	No	No	No	No	No	No	N/A (no visual disturbances)	No	No	No	No	No	No	No	No	No	No	No	No	No	No	No	No	No	No	No	No	No	No	No	No	No	No	No	No	No	No	No	No	No
216	Cape Town	Healthy control	No	No		No headache	No	No	No	No	No	No	No	No	N/A (no visual disturbances)	No	No	No	No	No	No	No	No	No	No	No	No	No	No	No	No	No	No	No	No	No	No	No	No	No	No	No	No	No	No	No	No	No
217	Cape Town	Preeclampsia	Yes	Mild		Sudden	No	No	No	No	No	No	No	No	N/A (no visual disturbances)	No	No	No	No	No	No	No	No	No	No	No	No	No	No	Yes	Yes	No	No	No	Yes	Yes	Yes	No	No	No	No	No	No	No	No	No	No	No
218	Cape Town	Eclampsia	No	No		No headache	No	No	No	No	No	No	No	No	N/A (no visual disturbances)	No	No	No	No	No	No	No	No	No	No	No	No	No	No	No	No	No	No	No	No	No	No	No	No	No	No	No	No	No	No	No	No	No
219	Cape Town	Eclampsia	Yes	Moderate		Gradual	No	No	No	No	No	No	No	No	N/A (no visual disturbances)	No	No	No	No	No	No	No	No	No	No	No	No	No	No	Yes	Yes	No	No	No	Yes	Yes	No	No	No	No	No	No	No	No	No	No	No	No
220	Cape Town	Eclampsia	Yes	Moderate		Gradual	Yes	No	No	No	No	No	No	Yes	Less than one hour before	No	No	No	Yes	Yes	No	No	No	No	No	No	No	No	No	Yes	Yes	No	No	No	Yes	Yes	Yes	No	Yes	Yes	Yes	Yes	No	No	No	Yes	Yes	No
221	Cape Town	Eclampsia	Yes	Severe		Sudden	No	No	No	No	No	No	No	No	N/A (no visual disturbances)	No	No	No	Yes	Yes	No	No	No	No	No	No	No	No	No	Yes	Yes	No	No	No	Yes	No	Yes	Yes	Yes	Yes	Yes	Yes	Yes	No	Yes	Yes	No	No
222	Cape Town	Eclampsia	Yes	Severe		Gradual	No	No	No	No	No	No	Yes	No	N/A (no visual disturbances)	No	No	No	Yes	No	No	No	No	No	No	No	No	No	No	Yes	Yes	No	No	No	Yes	Yes	Yes	No	Yes	No	Yes	Yes	No	No	Yes	Yes	No	No
223	Cape Town	Preeclampsia	Yes	Moderate		Gradual	No	No	No	No	No	No	No	No	N/A (no visual disturbances)	No	Yes	Yes	No	No	No	No	No	No	No	No	No	No	No	Yes	Yes	No	No	No	Yes	Yes	Yes	No	No	No	No	No	No	Yes	No	No	No	No
224	Cape Town	Preeclampsia	Yes	Mild		Sudden	Yes	Yes	No	No	No	No	No	No	Less than one hour before	No	Yes	Yes	No	No	No	No	No	No	No	No	No	No	No	Yes	Yes	No	No	No	Yes	Yes	Yes	No	No	No	No	Yes	No	No	No	Yes	No	No
225	Cape Town	Eclampsia	Yes	Mild		Gradual	Yes	Yes	Yes	No	Yes	No	No	No	Less than 6 hours before	Severe	No	No	No	No	Yes	No	No	No	Yes	No	No	No	No	Yes	Yes	No	No	No	Yes	Yes	Yes	No	Yes	No	Yes	Yes	Yes	Yes	Yes	Yes	No	No
226	Cape Town	Eclampsia	Yes	Worst headache ever experienced		Gradual	Yes	Yes	No	No	No	Yes	No	No	1-3 days ago	No	No	No	Yes	Yes	No	No	No	No	No	No	No	No	No	Yes	Yes	No	No	No	Yes	Yes	Yes	Yes	Yes	No	Yes	Yes	Yes	Yes	Yes	Yes	Yes	Yes
227	Cape Town	Eclampsia	Yes	Worst headache ever experienced		Gradual	Yes	Yes	No	Yes	No	No	No	No	Less than one hour before	Severe	No	No	No	No	No	No	No	No	No	No	No	No	No	Yes	Yes	No	No	No	Yes	Yes	Yes	Yes	Yes	No	Yes	Yes	Yes	Yes	Yes	Yes	No	No
228	Cape Town	Preeclampsia	Yes	Mild		Gradual	Yes	Yes	No	Yes	No	No	No	No	Less than one hour before	Moderate	No	No	No	No	No	No	No	No	No	No	No	No	No	Yes	Yes	No	No	No	Yes	Yes	Yes	No	No	No	No	No	No	No	No	No	No	No
229	Cape Town	Preeclampsia	No	No		No headache	Yes	Yes	No	No	No	No	No	No	Less than 12 hours before	Moderate	Yes	Yes	No	No	No	No	No	No	No	No	No	No	No	Yes	Yes	No	No	No	Yes	Yes	Yes	No	No	No	No	Yes	No	Yes	Yes	No	No	No
230	Cape Town	Eclampsia	Yes	Worst headache ever experienced		Gradual	Yes	Yes	No	No	Yes	Yes	Yes	No	Less than 6 hours before	Moderate	No	No	No	No	No	No	No	No	No	No	No	No	No	Yes	Yes	No	No	No	Yes	Yes	Yes	Yes	Yes	No	Yes	Yes	Yes	Yes	Yes	Yes	No	No
231	Cape Town	Preeclampsia	Yes	Mild		Gradual	No	No	No	No	No	No	No	No	N/A (no visual disturbances)	Severe	Yes	Yes	No	No	No	No	No	No	No	No	No	No	No	Yes	Yes	No	No	No	Yes	Yes	Yes	No	No	No	No	Yes	No	Yes	Yes	Yes	No	No
232	Cape Town	Preeclampsia	Yes	Mild		Gradual	No	No	No	No	No	No	No	No	N/A (no visual disturbances)	No	No	No	No	No	No	No	No	No	No	No	No	No	No	No	No	No	No	No	No	No	No	No	No	No	No	No	No	No	No	No	No	No
233	Cape Town	Preeclampsia	No	No		No headache	No	No	No	No	No	No	No	No	N/A (no visual disturbances)	Mild	No	No	No	Yes	No	No	No	No	No	No	No	No	No	No	No	No	No	No	Yes	No	Yes	No	No	No	No	No	No	Yes	No	Yes	No	Yes
234	Cape Town	Eclampsia	No	No		No headache	No	No	No	No	No	No	No	No	N/A (no visual disturbances)	No	No	No	No	No	No	No	No	No	No	No	No	No	No	Yes	Yes	No	No	No	Yes	Yes	Yes	No	Yes	No	No	No	No	No	Yes	Yes	No	Yes
235	Cape Town	Eclampsia	Yes	Worst headache ever experienced		Gradual	No	No	No	No	No	No	No	No	N/A (no visual disturbances)	No	No	No	No	No	No	No	No	No	No	No	No	No	No	Yes	Yes	No	No	No	Yes	Yes	Yes	No	Yes	No	Yes	Yes	No	Yes	Yes	Yes	Yes	No
236	Cape Town	Preeclampsia	No	No		No headache	No	No	No	No	No	No	No	No	N/A (no visual disturbances)	No	No	No	No	No	Yes	Yes	No	No	No	No	No	No	No	No	No	No	No	No	Yes	Yes	No	No	No	No	No	No	No	Yes	No	No	No	No
237	Cape Town	Preeclampsia	No	No		No headache	No	No	No	No	No	No	No	No	N/A (no visual disturbances)	No	Yes	Yes	No	No	No	No	No	No	No	No	No	No	No	Yes	Yes	No	No	No	Yes	Yes	No	No	No	No	No	No	No	Yes	Yes	No	Yes	No
238	Cape Town	Preeclampsia	Yes	Moderate		Gradual	No	No	No	No	No	No	No	No	N/A (no visual disturbances)	No	No	No	No	No	No	No	No	No	No	No	No	No	No	Yes	Yes	No	No	No	No	No	No	No	No	No	No	No	No	Yes	No	No	No	No
239	Cape Town	Preeclampsia	No	No		No headache	No	No	No	No	No	No	No	No	N/A (no visual disturbances)	No	No	No	No	No	No	No	No	No	No	No	No	No	No	No	No	No	No	No	Yes	Yes	No	No	No	No	No	No	No	No	No	No	No	No
241	Cape Town	Preeclampsia	No	No		No headache	No	No	No	No	No	No	No	No	N/A (no visual disturbances)	No	No	No	No	No	No	No	No	No	No	No	No	No	No	No	No	No	No	No	No	No	No	No	No	No	No	No	No	No	No	No	No	No
242	Cape Town	Preeclampsia	Yes	Moderate		Gradual	No	No	No	No	No	No	No	No	N/A (no visual disturbances)	No	No	No	No	No	No	No	No	No	No	No	No	No	No	Yes	Yes	No	No	No	No	No	No	No	No	No	No	No	No	No	No	No	No	No
243	Cape Town	Preeclampsia	No	No		No headache	No	No	No	No	No	No	No	No	N/A (no visual disturbances)	Severe	Yes	Yes	Yes	Yes	No	No	No	No	No	No	No	No	No	Yes	No	No	No	No	Yes	Yes	No	Yes	Yes	Yes	No	Yes	Yes	Yes	Yes	Yes	Yes	No
244	Cape Town	Eclampsia	Yes	Worst headache ever experienced		Gradual	Yes	Yes	No	No	No	No	No	No	Less than 12 hours before	Moderate	Yes	Yes	No	No	No	No	No	No	No	No	No	No	No	Yes	Yes	No	No	No	Yes	Yes	Yes	No	No	No	Yes	Yes	Yes	Yes	Yes	Yes	Yes	Yes
245	Cape Town	Eclampsia	No	No		No headache	No	No	No	No	No	No	No	No	N/A (no visual disturbances)	No	No	No	No	No	No	No	No	No	No	No	No	No	No	No	No	No	No	No	No	No	No	No	No	No	No	No	No	No	No	No	No	No
246	Cape Town	Preeclampsia	No	No		No headache	No	No	No	No	No	No	No	No	N/A (no visual disturbances)	No	No	No	No	No	No	No	No	No	No	No	No	No	No	No	No	No	No	No	Yes	Yes	No	No	No	No	No	No	No	No	No	No	No	No
247	Cape Town	Preeclampsia	No	No		No headache	No	No	No	No	No	No	No	No	N/A (no visual disturbances)	No	No	No	No	No	No	No	No	No	No	No	No	No	No	No	No	No	No	No	No	No	No	No	No	No	No	No	No	No	No	No	No	No
248	Cape Town	Preeclampsia	Yes	Severe		Gradual	Yes	No	No	No	No	No	Yes	No	Less than 24 hours ago	No	No	No	No	No	No	No	No	No	No	No	No	No	No	Yes	Yes	No	No	No	Yes	Yes	Yes	No	No	No	No	No	No	No	No	No	No	No
249	Cape Town	Healthy control	No	No		No headache	No	No	No	No	No	No	No	No	N/A (no visual disturbances)	No	No	No	No	No	No	No	No	No	No	No	No	No	No	No	No	No	No	No	No	No	No	No	No	No	No	No	No	No	No	No	No	No
250	Cape Town	Healthy control	No	No		No headache	No	No	No	No	No	No	No	No	N/A (no visual disturbances)	No	No	No	No	No	No	No	No	No	No	No	No	No	No	No	No	No	No	No	No	No	No	No	No	No	No	No	No	No	No	No	No	No
251	Cape Town	Preeclampsia	Yes	Moderate		Gradual	Yes	No	No	No	Yes	No	Yes	No	Less than 24 hours ago	No	No	No	No	No	No	No	No	No	No	No	No	No	No	Yes	Yes	No	No	No	Yes	Yes	Yes	No	No	No	No	Yes	No	No	No	No	No	No
252	Cape Town	Healthy control	No	No		No headache	No	No	No	No	No	No	No	No	N/A (no visual disturbances)	No	No	No	No	No	No	No	No	No	No	No	No	No	No	No	No	No	No	No	No	No	No	No	No	Yes	No	No	No	No	No	No	No	No
253	Cape Town	Healthy control	No	No		No headache	No	No	No	No	No	No	No	No	N/A (no visual disturbances)	No	No	No	No	No	No	No	No	No	No	No	No	No	No	No	No	No	No	No	No	No	No	No	No	No	No	No	No	No	No	No	No	No
254	Cape Town	Preeclampsia	No	No		No headache	No	No	No	No	No	No	No	No	N/A (no visual disturbances)	No	No	No	No	No	No	No	No	No	No	No	No	No	No	No	No	No	No	No	Yes	Yes	Yes	No	No	No	No	No	No	No	No	No	No	No
255	Cape Town	Preeclampsia	No	No		No headache	No	No	No	No	No	No	No	No	N/A (no visual disturbances)	No	No	No	No	No	No	No	No	No	No	No	No	No	No	No	No	No	No	No	Yes	Yes	Yes	No	No	No	No	No	No	No	No	No	No	No
256	Cape Town	Preeclampsia	No	No		No headache	No	No	No	No	No	No	No	No	N/A (no visual disturbances)	No	No	No	No	No	No	No	No	No	No	No	No	No	No	No	No	No	No	No	Yes	Yes	Yes	No	No	No	No	No	No	No	No	No	No	No
257	Cape Town	Preeclampsia	Yes	Moderate		Gradual	No	No	No	No	No	No	No	No	N/A (no visual disturbances)	No	No	No	Yes	No	No	No	No	No	No	No	No	No	No	No	No	No	No	No	Yes	Yes	Yes	No	No	No	No	No	No	No	No	No	No	No
258	Cape Town	Preeclampsia	No	No		No headache	No	No	No	No	No	No	No	No	N/A (no visual disturbances)	No	No	No	No	No	No	No	No	No	No	No	No	No	No	No	No	No	No	No	Yes	Yes	No	No	No	No	No	No	No	No	No	No	No	No
259	Cape Town	Preeclampsia	Yes	Moderate		Gradual	No	No	No	No	No	No	No	No	N/A (no visual disturbances)	Moderate	No	No	Yes	Yes	No	No	No	No	No	No	No	No	No	Yes	Yes	No	No	No	Yes	Yes	Yes	No	No	No	No	No	No	No	No	No	No	No
260	Cape Town	Preeclampsia	Yes	Moderate		Gradual	No	No	No	No	No	No	No	No	N/A (no visual disturbances)	No	No	No	No	No	No	No	No	No	No	No	No	No	No	No	No	No	No	No	No	No	No	No	No	No	No	No	No	No	No	No	No	No
261	Cape Town	Preeclampsia	Yes	Mild		Gradual	No	No	No	No	No	No	No	No	N/A (no visual disturbances)	No	No	No	No	No	No	No	No	No	No	No	No	No	No	No	No	No	No	No	Yes	Yes	Yes	No	No	No	No	No	No	No	No	No	No	No
262	Cape Town	Preeclampsia	Yes	Mild		Gradual	No	No	No	No	No	No	No	No	N/A (no visual disturbances)	No	No	No	No	No	No	No	No	No	No	No	No	No	No	No	No	No	No	No	Yes	Yes	Yes	No	No	No	No	No	No	No	No	No	No	No
263	Cape Town	Healthy control	No	No		No headache	No	No	No	No	No	No	No	No	N/A (no visual disturbances)	No	No	No	No	No	No	No	No	No	No	No	No	No	No	No	No	No	No	No	No	No	No	No	No	No	No	No	No	No	No	No	No	No
264	Cape Town	Healthy control	No	No		No headache	No	No	No	No	No	No	No	No	N/A (no visual disturbances)	No	No	No	No	No	No	No	No	No	No	No	No	No	No	No	No	No	No	No	No	No	No	No	No	No	No	No	No	No	No	No	No	No
265	Cape Town	Healthy control	No	No		No headache	No	No	No	No	No	No	No	No	N/A (no visual disturbances)	No	No	No	No	No	No	No	No	No	No	No	No	No	No	No	No	No	No	No	No	No	No	No	No	No	No	No	No	No	No	No	No	No
266	Cape Town	Preeclampsia	No	No		No headache	No	No	No	No	No	No	No	No	N/A (no visual disturbances)	No	No	No	No	No	No	No	No	No	No	No	No	No	No	No	No	No	No	No	Yes	Yes	Yes	No	No	No	No	No	No	No	No	No	No	No
267	Cape Town	Preeclampsia	Yes	Mild		Gradual	No	No	No	No	No	No	No	No	N/A (no visual disturbances)	No	No	No	No	No	No	No	No	No	No	No	No	No	No	No	No	No	No	No	Yes	Yes	Yes	No	No	No	No	No	No	No	No	No	No	No
268	Cape Town	Healthy control	No	No		No headache	No	No	No	No	No	No	No	No	N/A (no visual disturbances)	No	No	No	No	No	No	No	No	No	No	No	No	No	No	No	No	No	No	No	No	No	No	No	No	No	No	No	No	No	No	No	No	No
269	Cape Town	Healthy control	No	No		No headache	No	No	No	No	No	No	No	No	N/A (no visual disturbances)	No	No	No	No	No	No	No	No	No	No	No	No	No	No	No	No	No	No	No	No	No	No	No	No	No	No	No	No	No	No	No	No	No
270	Cape Town	Preeclampsia	No	No		No headache	Yes	Yes	No	No	No	No	No	No	Less than 24 hours ago	No	No	No	No	No	No	No	No	No	No	No	No	No	No	No	No	No	No	No	Yes	Yes	Yes	No	No	No	No	No	No	No	No	No	No	No
271	Cape Town	Eclampsia	Yes	Worst headache ever experienced		Gradual	Yes	No	No	Yes	No	No	No	No	Less than one hour before	No	No	No	No	No	No	No	No	No	No	No	No	No	No	Yes	Yes	No	No	No	Yes	Yes	Yes	No	Yes	No	Yes	Yes	No	No	No	No	No	No
273	Cape Town	Healthy control	No	No		No headache	No	No	No	No	No	No	No	No	N/A (no visual disturbances)	No	No	No	No	No	No	No	No	No	No	No	No	No	No	No	No	No	No	No	No	No	No	No	No	No	No	No	No	No	No	No	No	No
274	Cape Town	Eclampsia	Yes	Moderate		Gradual	Yes	Yes	No	Yes	No	No	No	No	Less than 24 hours ago	No	No	No	No	No	No	No	No	No	No	No	No	No	No	Yes	Yes	No	No	No	Yes	Yes	Yes	No	No	No	No	No	No	No	No	No	No	No
275	Cape Town	Healthy control	No	No		No headache	No	No	No	No	No	No	No	No	N/A (no visual disturbances)	No	No	No	No	No	No	No	No	No	No	No	No	No	No	No	No	No	No	No	No	No	No	No	No	No	No	No	No	No	No	No	No	No
276	Cape Town	Preeclampsia	No	No		No headache	No	No	No	No	No	No	No	No	N/A (no visual disturbances)	No	No	No	Yes	Yes	No	No	No	No	No	No	No	No	No	No	No	No	No	No	No	No	No	No	No	No	No	No	No	No	No	No	No	No
277	Cape Town	Eclampsia	Yes	Worst headache ever experienced		Gradual	Yes	Yes	No	No	No	No	No	No	Less than 24 hours ago	No	No	No	No	No	No	No	No	No	No	No	No	No	No	No	No	No	No	No	Yes	Yes	Yes	No	No	No	No	Yes	No	Yes	Yes	Yes	No	No
278	Cape Town	Preeclampsia	Yes	Mild		Gradual	No	No	No	No	No	No	No	No	N/A (no visual disturbances)	No	No	No	No	No	No	No	No	No	No	No	No	No	No	No	No	No	No	No	Yes	Yes	No	No	No	No	No	No	No	No	No	No	No	No
279	Cape Town	Preeclampsia	Yes	Worst headache ever experienced		Gradual	Yes	Yes	No	No	No	No	No	No	Less than 12 hours before	Severe	No	Yes	Yes	Yes	No	No	No	No	No	No	No	No	No	Yes	Yes	No	No	No	Yes	Yes	Yes	Yes	Yes	No	Yes	Yes	Yes	Yes	Yes	Yes	No	No
280	Cape Town	Healthy control	No	No		No headache	No	No	No	No	No	No	No	No	N/A (no visual disturbances)	No	No	No	No	No	No	No	No	No	No	No	No	No	No	No	No	No	No	No	No	No	No	No	No	No	No	No	No	No	No	No	No	No
281	Cape Town	Healthy control	No	No		No headache	No	No	No	No	No	No	No	No	N/A (no visual disturbances)	No	No	No	No	No	No	No	No	No	No	No	No	No	No	No	No	No	No	No	No	No	No	No	No	No	No	No	No	No	No	No	No	No
282	Cape Town	Eclampsia	Yes	Worst headache ever experienced		Gradual	Yes	Yes	No	Yes	No	No	No	No	Less than 12 hours before	No	No	No	No	No	No	No	No	No	No	No	No	No	No	Yes	Yes	No	No	No	Yes	Yes	Yes	No	No	No	No	Yes	No	No	No	No	No	No
283	Cape Town	Healthy control	No	No		No headache	No	No	No	No	No	No	No	No	N/A (no visual disturbances)	No	No	No	No	No	No	No	No	No	No	No	No	No	No	No	No	No	No	No	No	No	No	No	No	No	No	No	No	No	No	No	No	No
284	Cape Town	Preeclampsia	Yes	Mild		Gradual	No	No	No	No	No	No	No	No	N/A (no visual disturbances)	No	No	No	No	No	No	No	No	No	No	No	No	No	No	No	No	No	No	No	Yes	Yes	No	No	No	No	No	No	No	No	No	No	No	No
285	Cape Town	Preeclampsia	Yes	Moderate		Gradual	No	No	No	No	No	No	No	No	N/A (no visual disturbances)	No	No	No	No	No	No	No	No	No	No	No	No	No	No	Yes	Yes	No	No	No	Yes	Yes	No	No	No	No	No	Yes	No	No	No	Yes	No	No
286	Cape Town	Preeclampsia	Yes	Moderate		Gradual	No	No	No	No	No	No	No	No	N/A (no visual disturbances)	No	No	No	No	No	No	No	No	No	No	No	No	No	No	Yes	Yes	No	No	No	Yes	Yes	Yes	No	No	No	No	Yes	No	No	No	No	No	No
287	Cape Town	Preeclampsia	Yes	Severe		Gradual	Yes	Yes	No	No	No	No	Yes	No	Less than 24 hours ago	No	No	No	No	No	No	No	No	No	No	No	No	No	No	No	No	No	No	No	Yes	Yes	Yes	No	No	No	No	No	No	No	No	No	No	No
288	Cape Town	Healthy control	No	No		No headache	No	No	No	No	No	No	No	No	N/A (no visual disturbances)	No	No	No	No	No	No	No	No	No	No	No	No	No	No	No	No	No	No	No	No	No	No	No	No	No	No	No	No	No	No	No	No	No
289	Cape Town	Healthy control	No	No		No headache	No	No	No	No	No	No	No	No	N/A (no visual disturbances)	No	No	No	No	No	No	No	No	No	No	No	No	No	No	No	No	No	No	No	No	No	No	No	No	No	No	No	No	No	No	No	No	No
290	Cape Town	Preeclampsia	No	No		No headache	No	No	No	No	No	No	No	No	N/A (no visual disturbances)	No	No	No	Yes	No	No	No	No	No	No	No	No	No	No	No	No	No	No	No	Yes	Yes	No	No	No	No	No	No	No	No	No	No	No	No
291	Cape Town	Healthy control	No	No		No headache	No	No	No	No	No	No	No	No	N/A (no visual disturbances)	No	No	No	No	No	No	No	No	No	No	No	No	No	No	No	No	No	No	No	No	No	No	No	No	No	No	No	No	No	No	No	No	No
292	Cape Town	Healthy control	No	No		No headache	No	No	No	No	No	No	No	No	N/A (no visual disturbances)	No	No	No	No	No	No	No	No	No	No	No	No	No	No	No	No	No	No	No	No	No	No	No	No	No	No	No	No	No	No	No	No	No
293	Cape Town	Healthy control	No	No		No headache	No	No	No	No	No	No	No	No	N/A (no visual disturbances)	No	No	No	No	No	No	No	No	No	No	No	No	No	No	No	No	No	No	No	No	No	No	No	No	No	No	No	No	No	No	No	No	No
294	Cape Town	Preeclampsia	Yes	Worst headache ever experienced		Gradual	No	No	No	No	No	No	No	No	N/A (no visual disturbances)	No	No	No	No	No	No	No	No	No	No	No	No	No	No	Yes	Yes	No	No	No	Yes	Yes	Yes	No	No	No	No	No	No	No	No	No	No	No
295	Cape Town	Preeclampsia	No	No		No headache	No	No	No	No	No	No	No	No	N/A (no visual disturbances)	No	No	No	No	No	No	No	No	No	No	No	No	No	No	No	No	No	No	No	Yes	Yes	No	No	No	No	No	No	No	No	No	No	No	No
296	Cape Town	Preeclampsia	No	No		No headache	No	No	No	No	No	No	No	No	N/A (no visual disturbances)	No	No	No	No	No	No	No	No	No	No	No	No	No	No	Yes	Yes	No	No	No	Yes	Yes	Yes	No	No	No	No	No	No	No	No	No	No	No
297	Cape Town	Preeclampsia	Yes	Severe		Gradual	Yes	Yes	No	No	Yes	No	No	No	Less than 12 hours before	No	No	No	No	No	No	No	No	No	No	No	No	No	No	Yes	Yes	No	No	No	Yes	Yes	Yes	No	No	No	No	No	No	No	No	No	No	No
298	Cape Town	Preeclampsia	Yes	Moderate		Gradual	No	No	No	No	No	No	No	No	N/A (no visual disturbances)	No	No	No	No	No	No	No	No	No	No	No	No	No	No	No	No	No	No	No	Yes	Yes	No	No	No	No	No	No	No	No	No	No	No	No
299	Cape Town	Preeclampsia	Yes	Severe		Gradual	No	No	No	No	No	No	No	No	N/A (no visual disturbances)	No	No	No	No	No	No	No	No	No	No	No	No	No	No	No	No	No	No	No	Yes	Yes	No	No	No	No	No	Yes	No	No	No	No	No	No
300	Cape Town	Preeclampsia	Yes	Moderate		Gradual	No	No	No	No	No	No	No	No	N/A (no visual disturbances)	No	No	No	No	No	No	No	No	No	No	No	No	No	No	No	No	No	No	No	Yes	Yes	Yes	No	No	No	No	No	No	No	No	No	No	No
301	Cape Town	Preeclampsia	Yes	Severe		Gradual	No	No	No	No	No	No	No	No	N/A (no visual disturbances)	No	No	No	No	No	No	No	No	No	No	No	No	No	No	No	No	No	No	No	Yes	Yes	Yes	No	No	No	No	No	No	No	No	No	No	No
302	Cape Town	Preeclampsia	No	No		No headache	No	No	No	No	No	No	No	No	N/A (no visual disturbances)	No	No	No	No	No	No	No	No	No	No	No	No	No	No	No	No	No	No	No	Yes	Yes	No	No	No	No	No	No	No	No	No	No	No	No
303	Cape Town	Preeclampsia	No	No		No headache	No	No	No	No	No	No	No	No	N/A (no visual disturbances)	No	No	No	No	No	No	No	No	No	No	No	No	No	No	No	No	No	No	No	No	No	No	No	No	No	No	No	No	No	No	No	No	No
304	Cape Town	Healthy control	No	No		No headache	No	No	No	No	No	No	No	No	N/A (no visual disturbances)	No	No	No	No	No	No	No	No	No	No	No	No	No	No	No	No	No	No	No	No	No	No	No	No	No	No	No	No	No	No	No	No	No
305	Cape Town	Healthy control	No	No		No headache	No	No	No	No	No	No	No	No	N/A (no visual disturbances)	No	No	No	No	No	No	No	No	No	No	No	No	No	No	No	No	No	No	No	No	No	No	No	No	No	No	No	No	No	No	No	No	No
306	Cape Town	Preeclampsia	Yes	Moderate		Gradual	Yes	No	No	No	No	Yes	Yes	No	1-3 days ago	No	No	No	No	No	No	No	No	No	No	No	No	No	No	No	No	No	No	No	Yes	Yes	No	No	No	No	No	No	No	No	No	No	No	No
307	Cape Town	Healthy control	No	No		No headache	No	No	No	No	No	No	No	No	N/A (no visual disturbances)	No	No	No	No	No	No	No	No	No	No	No	No	No	No	No	No	No	No	No	No	No	No	No	No	No	No	No	No	No	No	No	No	No
308	Cape Town	Healthy control	No	No		No headache	No	No	No	No	No	No	No	No	N/A (no visual disturbances)	No	No	No	No	No	No	No	No	No	No	No	No	No	No	No	No	No	No	No	No	No	No	No	No	No	No	No	No	No	No	No	No	No
309	Cape Town	Preeclampsia	Yes	Moderate		Gradual	No	No	No	No	No	No	No	No	N/A (no visual disturbances)	No	No	No	No	No	No	No	No	No	No	No	No	No	No	No	No	No	No	No	Yes	Yes	Yes	No	No	No	No	No	No	No	No	No	No	No
310	Cape Town	Preeclampsia	No	No		No headache	No	No	No	No	No	No	No	No	N/A (no visual disturbances)	No	No	No	No	No	No	No	No	No	No	No	No	No	No	No	No	No	No	No	Yes	Yes	No	No	No	No	No	No	No	Yes	Yes	No	No	No
311	Cape Town	Preeclampsia	Yes	Severe		Gradual	No	No	No	No	No	No	No	No	N/A (no visual disturbances)	No	No	No	Yes	No	No	No	No	No	No	No	No	No	No	No	No	No	No	No	Yes	Yes	Yes	No	No	No	No	Yes	No	No	No	No	No	No
312	Cape Town	Healthy control	No	No		No headache	No	No	No	No	No	No	No	No	N/A (no visual disturbances)	No	No	No	No	No	No	No	No	No	No	No	No	No	No	No	No	No	No	No	No	No	No	No	No	No	No	No	No	No	No	No	No	No
313	Cape Town	Preeclampsia	No	No		No headache	No	No	No	No	No	No	No	No	N/A (no visual disturbances)	No	No	No	No	No	No	No	No	No	No	No	No	No	No	Yes	Yes	No	No	No	Yes	Yes	No	No	No	No	No	No	No	No	No	No	No	No
314	Cape Town	Healthy control	No	No		No headache	No	No	No	No	No	No	No	No	N/A (no visual disturbances)	No	No	No	No	No	No	No	No	No	No	No	No	No	No	No	No	No	No	No	No	No	No	No	No	No	No	No	No	No	No	No	No	No
315	Cape Town	Preeclampsia	No	No		No headache	No	No	No	No	No	No	No	No	N/A (no visual disturbances)	No	No	No	No	No	No	No	No	No	No	No	No	No	No	No	No	No	No	No	No	No	No	No	No	No	No	No	No	No	No	No	No	No
316	Cape Town	Healthy control	No	No		No headache	No	No	No	No	No	No	No	No	N/A (no visual disturbances)	No	No	No	No	No	No	No	No	No	No	No	No	No	No	No	No	No	No	No	No	No	No	No	No	No	No	No	No	No	No	No	No	No
317	Cape Town	Preeclampsia	Yes	Severe		Gradual	No	No	No	No	No	No	No	No	N/A (no visual disturbances)	No	Yes	Yes	No	No	No	No	No	No	No	No	No	No	No	No	No	No	No	No	Yes	Yes	Yes	No	No	No	No	No	No	No	No	No	No	No
318	Cape Town	Preeclampsia	Yes	Moderate		Gradual	Yes	Yes	No	No	Yes	No	No	No	1-3 days ago	Moderate	No	No	No	No	No	No	No	No	No	No	No	No	No	Yes	Yes	No	No	No	Yes	Yes	Yes	No	No	No	No	No	No	No	No	No	No	No
319	Cape Town	Healthy control	No	No		No headache	No	No	No	No	No	No	No	No	N/A (no visual disturbances)	No	No	No	No	No	No	No	No	No	No	No	No	No	No	No	No	No	No	No	No	No	No	No	No	No	No	No	No	No	No	No	No	No
320	Cape Town	Preeclampsia	No	No		No headache	No	No	No	No	No	No	No	No	N/A (no visual disturbances)	No	No	No	No	No	No	No	No	No	No	No	No	No	No	No	No	No	No	No	Yes	Yes	No	No	No	No	No	No	No	No	No	No	No	No
321	Cape Town	Preeclampsia	Yes	Moderate		Gradual	Yes	Yes	No	No	No	No	No	Yes	1-3 days ago	No	No	No	No	No	No	No	No	No	No	No	No	No	No	Yes	Yes	No	No	No	Yes	Yes	Yes	No	No	No	No	No	No	No	No	No	No	No
322	Cape Town	Healthy control	No	No		No headache	No	No	No	No	No	No	No	No	N/A (no visual disturbances)	No	No	No	No	No	No	No	No	No	No	No	No	No	No	No	No	No	No	No	No	No	No	No	No	No	No	No	No	No	No	No	No	No
323	Cape Town	Preeclampsia	No	No		No headache	No	No	No	No	No	No	No	No	N/A (no visual disturbances)	Mild	No	No	No	No	No	No	No	No	No	No	No	No	No	No	No	No	No	No	Yes	Yes	No	No	No	No	No	No	No	No	No	No	No	No
324	Cape Town	Eclampsia	Yes	Severe		Gradual	Yes	Yes	No	No	No	No	No	No	Less than 6 hours before	Worst abdominal pain of my life	No	Yes	Yes	No	Yes	No	No	No	No	No	No	Yes	No	Yes	Yes	No	No	No	Yes	Yes	Yes	Yes	Yes	Yes	Yes	Yes	Yes	Yes	Yes	Yes	Yes	Yes
325	Cape Town	Preeclampsia	Yes	Moderate		Gradual	No	No	No	No	No	No	No	No	N/A (no visual disturbances)	Mild	No	No	Yes	No	No	No	No	No	No	No	No	No	No	Yes	Yes	No	No	No	Yes	Yes	Yes	No	No	No	No	No	No	No	No	No	No	No
326	Cape Town	Preeclampsia	Yes	Moderate		Gradual	No	No	No	No	No	No	No	No	N/A (no visual disturbances)	No	No	No	No	No	No	No	No	No	No	No	No	No	No	Yes	Yes	No	No	No	Yes	Yes	Yes	No	No	No	No	No	No	No	No	No	No	No
327	Cape Town	Preeclampsia	Yes	Moderate		Gradual	Yes	Yes	No	No	No	No	No	No	Less than 24 hours ago	No	No	No	Yes	Yes	No	No	No	No	No	No	No	No	No	Yes	Yes	No	No	No	Yes	Yes	Yes	No	No	No	No	No	No	No	No	Yes	No	No
328	Cape Town	Preeclampsia	Yes	Moderate		Gradual	Yes	Yes	No	No	No	No	No	No	Less than 24 hours ago	No	No	No	No	No	No	No	No	No	No	No	No	No	No	No	No	No	No	No	Yes	Yes	Yes	No	No	No	No	No	No	No	No	No	No	No
329	Cape Town	Preeclampsia	Yes	Severe		Gradual	No	No	No	No	No	No	No	No	N/A (no visual disturbances)	No	No	No	No	No	No	No	No	No	No	No	No	No	No	No	No	No	No	No	Yes	Yes	Yes	No	No	No	No	No	No	No	No	Yes	No	No
330	Cape Town	Preeclampsia	Yes	Severe		Gradual	No	No	No	No	No	No	No	No	N/A (no visual disturbances)	Mild	No	No	No	No	No	No	No	No	No	No	No	No	No	Yes	Yes	No	No	No	Yes	Yes	Yes	No	No	No	No	Yes	No	No	No	No	No	No
331	Cape Town	Preeclampsia	No	No		No headache	No	No	No	No	No	No	No	No	N/A (no visual disturbances)	No	No	No	No	No	No	No	No	No	No	No	No	No	No	No	No	No	No	No	Yes	Yes	Yes	No	No	No	No	No	No	No	No	No	No	No
332	Cape Town	Preeclampsia	Yes	Moderate		Sudden	No	No	No	No	No	No	No	No	N/A (no visual disturbances)	No	No	No	No	No	No	No	No	No	No	No	No	No	No	Yes	Yes	No	No	No	Yes	Yes	Yes	No	No	No	No	No	No	No	No	No	No	No
333	Cape Town	Preeclampsia	Yes	Moderate		Gradual	Yes	Yes	No	No	No	No	No	No	Less than 24 hours ago	No	No	No	No	No	No	No	No	No	No	No	No	No	No	Yes	Yes	No	No	No	Yes	Yes	Yes	No	No	No	No	No	No	No	No	Yes	No	No
334	Cape Town	Preeclampsia	Yes	Moderate		Gradual	No	No	No	No	No	No	No	No	N/A (no visual disturbances)	Moderate	No	No	Yes	Yes	No	No	No	No	No	No	No	No	No	Yes	Yes	No	No	No	Yes	Yes	Yes	No	No	No	No	No	No	No	No	No	No	No
335	Cape Town	Healthy control	No	No		No headache	No	No	No	No	No	No	No	No	N/A (no visual disturbances)	No	No	No	No	No	No	No	No	No	No	No	No	No	No	No	No	No	No	No	No	No	No	No	No	No	No	No	No	No	No	No	No	No
336	Cape Town	Preeclampsia	No	No		No headache	No	No	No	No	No	No	No	No	N/A (no visual disturbances)	Moderate	No	No	No	No	No	No	No	No	No	No	No	No	No	Yes	Yes	No	No	No	Yes	Yes	Yes	No	Yes	No	No	Yes	Yes	No	No	Yes	No	No
337	Cape Town	Eclampsia	Yes	Worst headache ever experienced		Gradual	Yes	Yes	No	No	No	No	No	No	Less than 24 hours ago	No	No	No	No	No	No	No	No	No	No	No	No	No	No	Yes	Yes	No	No	No	Yes	Yes	Yes	No	No	No	No	Yes	Yes	Yes	Yes	Yes	No	No
338	Cape Town	Preeclampsia	Yes	Moderate		Gradual	No	No	No	No	No	No	No	No	N/A (no visual disturbances)	No	No	No	No	No	No	No	No	No	No	No	No	No	No	Yes	Yes	No	No	No	Yes	Yes	Yes	No	No	No	No	No	No	No	No	No	No	No
339	Cape Town	Preeclampsia	No	No		No headache	No	No	No	No	No	No	No	No	N/A (no visual disturbances)	No	No	No	No	No	No	No	No	No	No	No	No	No	No	Yes	No	No	No	No	Yes	Yes	Yes	No	No	No	No	No	No	No	No	No	No	No
340	Cape Town	Preeclampsia	No	No		No headache	No	No	No	No	No	No	No	No	N/A (no visual disturbances)	No	No	No	No	No	No	No	No	No	No	No	No	No	No	No	No	No	No	No	Yes	Yes	No	No	No	No	No	No	No	No	No	No	No	No
341	Cape Town	Preeclampsia	Yes	Moderate		Gradual	Yes	Yes	No	No	No	No	No	No	1-3 days ago	Mild	Yes	Yes	Yes	Yes	No	No	No	No	No	No	No	No	No	Yes	Yes	No	No	No	Yes	Yes	Yes	No	No	No	No	No	No	Yes	No	Yes	No	No
342	Cape Town	Healthy control	Yes	Moderate		Gradual	No	No	No	No	No	No	No	No	N/A (no visual disturbances)	No	No	No	No	No	No	No	No	No	No	No	No	No	No	No	No	No	No	No	No	No	No	No	No	No	No	No	No	No	No	No	No	No
343	Cape Town	Healthy control	No	No		No headache	No	No	No	No	No	No	No	No	N/A (no visual disturbances)	No	No	No	No	No	No	No	No	No	No	No	No	No	No	No	No	No	No	No	No	No	No	No	No	No	No	No	No	No	No	No	No	No
344	Cape Town	Healthy control	No	No		No headache	No	No	No	No	No	No	No	No	N/A (no visual disturbances)	No	No	No	No	No	No	No	No	No	No	No	No	No	No	No	No	No	No	No	No	No	No	No	No	No	No	No	No	No	No	No	No	No
345	Cape Town	Preeclampsia	No	No		No headache	No	No	No	No	No	No	No	No	N/A (no visual disturbances)	No	No	No	No	No	No	No	No	No	No	No	No	No	No	No	No	No	No	No	Yes	Yes	No	No	No	No	No	No	No	No	No	No	No	No
346	Cape Town	Preeclampsia	No	No		No headache	No	No	No	No	No	No	No	No	N/A (no visual disturbances)	No	No	No	No	No	No	No	No	No	No	No	No	No	No	No	No	No	No	No	No	No	No	No	No	No	No	No	No	No	No	No	No	No
347	Cape Town	Healthy control	No	No		No headache	No	No	No	No	No	No	No	No	N/A (no visual disturbances)	No	No	No	No	No	No	No	No	No	No	No	No	No	No	No	No	No	No	No	No	No	No	No	No	No	No	No	No	No	No	No	No	No
348	Cape Town	Healthy control	No	No		No headache	No	No	No	No	No	No	No	No	N/A (no visual disturbances)	No	No	No	No	No	No	No	No	No	No	No	No	No	No	No	No	No	No	No	No	No	No	No	No	No	No	No	No	No	No	No	No	No
349	Cape Town	Preeclampsia	No	No		No headache	No	No	No	No	No	No	No	No	N/A (no visual disturbances)	No	No	No	No	No	No	No	No	No	No	No	No	No	No	No	No	No	No	No	Yes	Yes	No	No	No	No	No	No	No	No	No	No	No	No
350	Cape Town	Preeclampsia	No	No		No headache	No	No	No	No	No	No	No	No	N/A (no visual disturbances)	No	No	No	No	No	No	No	No	No	No	No	No	No	No	No	No	No	No	No	Yes	Yes	Yes	No	No	No	No	No	No	No	No	No	No	No
351	Cape Town	Preeclampsia	Yes	Severe		Gradual	No	No	No	No	No	No	No	No	N/A (no visual disturbances)	No	No	No	Yes	No	Yes	Yes	No	No	No	No	No	No	No	Yes	Yes	No	Yes	No	Yes	Yes	Yes	No	No	No	No	No	No	No	No	Yes	No	No
352	Cape Town	Healthy control	No	No		No headache	No	No	No	No	No	No	No	No	N/A (no visual disturbances)	No	No	No	No	No	No	No	No	No	No	No	No	No	No	Yes	Yes	No	No	No	No	No	No	No	No	No	No	No	No	No	No	No	No	No
353	Cape Town	Healthy control	No	No		No headache	No	No	No	No	No	No	No	No	N/A (no visual disturbances)	No	No	No	No	No	No	No	No	No	No	No	No	No	No	No	No	No	No	No	No	No	No	No	No	No	No	No	No	No	No	No	No	No
354	Cape Town	Healthy control	No	No		No headache	No	No	No	No	No	No	No	No	N/A (no visual disturbances)	No	No	No	No	No	No	No	No	No	No	No	No	No	No	No	No	No	No	No	No	No	No	No	No	No	No	No	No	No	No	No	No	No
355	Cape Town	Healthy control	No	No		No headache	No	No	No	No	No	No	No	No	N/A (no visual disturbances)	No	No	No	No	No	No	No	No	No	No	No	No	No	No	No	No	No	No	No	No	No	No	No	No	No	No	No	No	No	No	No	No	No
356	Cape Town	Healthy control	No	No		No headache	No	No	No	No	No	No	No	No	N/A (no visual disturbances)	No	No	No	No	No	No	No	No	No	No	No	No	No	No	No	No	No	No	No	No	No	No	No	No	No	No	No	No	No	No	No	No	No
357	Cape Town	Eclampsia	Yes	Severe		Gradual	Yes	Yes	No	No	No	No	No	No	Less than 12 hours before	No	No	No	No	No	No	No	No	No	No	No	No	No	No	Yes	Yes	No	No	No	Yes	Yes	Yes	No	No	No	No	Yes	No	Yes	Yes	Yes	No	No
358	Cape Town	Healthy control	No	No		No headache	No	No	No	No	No	No	No	No	N/A (no visual disturbances)	No	No	No	No	No	No	No	No	No	No	No	No	No	No	No	No	No	No	No	No	No	No	No	No	No	No	No	No	No	No	No	No	No
359	Cape Town	Healthy control	No	No		No headache	No	No	No	No	No	No	No	No	N/A (no visual disturbances)	No	No	No	No	No	No	No	No	No	No	No	No	No	No	No	No	No	No	No	No	No	No	No	No	No	No	No	No	No	No	No	No	No
360	Cape Town	Healthy control	No	No		No headache	No	No	No	No	No	No	No	No	N/A (no visual disturbances)	No	No	No	No	No	No	No	No	No	No	No	No	No	No	No	No	No	No	No	No	No	No	No	No	No	No	No	No	No	No	No	No	No
361	Cape Town	Healthy control	No	No		No headache	No	No	No	No	No	No	No	No	N/A (no visual disturbances)	No	No	No	No	No	No	No	No	No	No	No	No	No	No	No	No	No	No	No	No	No	No	No	No	No	No	No	No	No	No	No	No	No
362	Cape Town	Preeclampsia	Yes	Moderate		Gradual	No	No	No	No	No	No	No	No	N/A (no visual disturbances)	No	No	No	No	No	No	No	No	No	No	No	No	No	No	No	No	No	No	No	Yes	Yes	No	No	No	No	No	No	No	No	No	No	No	No
363	Cape Town	Preeclampsia	Yes	Moderate		Gradual	No	No	No	No	No	No	No	No	N/A (no visual disturbances)	No	No	No	No	No	No	No	No	No	No	No	No	No	No	No	No	No	No	No	No	No	No	No	No	No	No	No	No	No	No	No	No	No
364	Cape Town	Preeclampsia	Yes	Severe		Sudden	Yes	No	No	No	No	No	Yes	No	1-3 days ago	No	No	No	No	No	No	No	No	No	No	No	No	No	No	Yes	Yes	No	No	No	Yes	Yes	Yes	No	No	No	No	Yes	No	No	No	Yes	No	No
365	Cape Town	Preeclampsia	Yes	Moderate		Gradual	Yes	Yes	No	No	No	No	Yes	No	More than 3 days ago	No	No	No	No	No	No	No	No	No	No	No	No	No	No	Yes	Yes	No	No	No	Yes	Yes	Yes	No	No	No	No	No	No	No	No	Yes	No	No
366	Cape Town	Preeclampsia	No	No		No headache	No	No	No	No	No	No	No	No	N/A (no visual disturbances)	No	No	No	No	No	No	No	No	No	No	No	No	No	No	No	No	No	No	No	Yes	Yes	No	No	No	No	No	No	No	No	No	No	No	No
367	Cape Town	Healthy control	No	No		No headache	No	No	No	No	No	No	No	No	N/A (no visual disturbances)	No	No	No	No	No	No	No	No	No	No	No	No	No	No	No	No	No	No	No	No	No	No	No	No	No	No	No	No	No	No	No	No	No
368	Cape Town	Healthy control	No	No		No headache	No	No	No	No	No	No	No	No	N/A (no visual disturbances)	No	No	No	No	No	No	No	No	No	No	No	No	No	No	No	No	No	No	No	No	No	No	No	No	No	No	No	No	No	No	No	No	No
369	Cape Town	Healthy control	No	No		No headache	No	No	No	No	No	No	No	No	N/A (no visual disturbances)	No	No	No	No	No	No	No	No	No	No	No	No	No	No	No	No	No	No	No	No	No	No	No	No	No	No	No	No	No	No	No	No	No
370	Cape Town	Preeclampsia	No	No		No headache	No	No	No	No	No	No	No	No	N/A (no visual disturbances)	Moderate	No	No	No	No	No	No	No	No	No	No	No	No	No	Yes	Yes	No	No	No	Yes	Yes	No	No	No	No	No	Yes	No	No	No	No	No	No
371	Cape Town	Healthy control	No	No		No headache	No	No	No	No	No	No	No	No	N/A (no visual disturbances)	No	No	No	No	No	No	No	No	No	No	No	No	No	No	No	No	No	No	No	No	No	No	No	No	No	No	No	No	No	No	No	No	No
372	Cape Town	Preeclampsia	No	No		No headache	No	No	No	No	No	No	No	No	N/A (no visual disturbances)	No	No	No	No	No	No	No	No	No	No	No	No	No	No	No	No	No	No	No	Yes	Yes	Yes	No	No	No	No	No	No	No	No	No	No	No
373	Cape Town	Preeclampsia	Yes	Severe		Gradual	Yes	No	No	No	Yes	No	Yes	No	Less than 24 hours ago	Mild	Yes	Yes	Yes	Yes	No	No	No	No	No	No	No	No	No	Yes	Yes	No	Yes	No	Yes	Yes	Yes	No	No	No	No	Yes	No	No	No	No	No	No
374	Cape Town	Preeclampsia	Yes	Severe		Gradual	No	No	No	No	No	No	No	No	N/A (no visual disturbances)	No	Yes	Yes	No	No	No	No	No	No	No	No	No	No	No	Yes	Yes	No	No	No	Yes	Yes	Yes	No	No	No	No	No	No	No	No	No	No	No
375	Cape Town	Preeclampsia	Yes	Severe		Gradual	Yes	Yes	No	No	No	No	No	No	More than 3 days ago	No	No	No	Yes	Yes	No	No	No	No	No	No	No	No	No	Yes	Yes	No	No	No	Yes	Yes	Yes	No	No	No	No	Yes	No	No	No	Yes	No	No
376	Cape Town	Healthy control	No	No		No headache	No	No	No	No	No	No	No	No	N/A (no visual disturbances)	No	No	No	No	No	No	No	No	No	No	No	No	No	No	No	No	No	No	No	No	No	No	No	No	No	No	No	No	No	No	No	No	No
377	Cape Town	Healthy control	No	No		No headache	No	No	No	No	No	No	No	No	N/A (no visual disturbances)	No	No	No	No	No	No	No	No	No	No	No	No	No	No	No	No	No	No	No	No	No	No	No	No	No	No	No	No	No	No	No	No	No
378	Cape Town	Healthy control	No	No		No headache	No	No	No	No	No	No	No	No	N/A (no visual disturbances)	No	No	No	No	No	No	No	No	No	No	No	No	No	No	No	No	No	No	No	No	No	No	No	No	No	No	No	No	No	No	No	No	No
379	Cape Town	Healthy control	No	No		No headache	No	No	No	No	No	No	No	No	N/A (no visual disturbances)	No	No	No	No	No	No	No	No	No	No	No	No	No	No	No	No	No	No	No	No	No	No	No	No	No	No	No	No	No	No	No	No	No
380	Cape Town	Healthy control	No	No		No headache	No	No	No	No	No	No	No	No	N/A (no visual disturbances)	No	No	No	No	No	No	No	No	No	No	No	No	No	No	No	No	No	No	No	No	No	No	No	No	No	No	No	No	No	No	No	No	No
381	Cape Town	Preeclampsia	No	No		No headache	No	No	No	No	No	No	No	No	N/A (no visual disturbances)	No	No	No	No	No	No	No	No	No	No	No	No	No	No	No	No	No	No	No	Yes	Yes	Yes	No	No	No	No	No	No	No	No	No	No	No
382	Cape Town	Preeclampsia	No	No		No headache	No	No	No	No	No	No	No	No	N/A (no visual disturbances)	Mild	No	No	No	No	No	No	No	No	No	No	No	No	No	No	No	No	No	No	Yes	Yes	Yes	No	No	No	No	No	No	No	No	No	No	No
383	Cape Town	Healthy control	No	No		No headache	No	No	No	No	No	No	No	No	N/A (no visual disturbances)	No	No	No	No	No	No	No	No	No	No	No	No	No	No	No	No	No	No	No	No	No	No	No	No	No	No	No	No	No	No	No	No	No
384	Cape Town	Eclampsia	Yes	Worst headache ever experienced		Gradual	Yes	Yes	No	No	Yes	No	No	No	Less than one hour before	Mild	No	No	No	No	No	No	No	No	No	No	No	No	No	Yes	Yes	No	No	No	Yes	Yes	Yes	No	No	No	Yes	Yes	No	Yes	Yes	Yes	No	Yes
385	Cape Town	Eclampsia	Yes	Worst headache ever experienced		Gradual	Yes	Yes	No	No	No	No	No	No	Less than 24 hours ago	No	No	No	No	No	No	No	No	No	No	No	No	No	No	Yes	Yes	No	No	No	Yes	Yes	Yes	No	No	No	Yes	Yes	Yes	No	No	No	No	No
386	Cape Town	Preeclampsia	Yes	Severe		Gradual	Yes	No	No	No	No	No	Yes	No	1-3 days ago	No	No	No	No	No	No	No	No	No	No	No	No	No	No	Yes	Yes	No	No	No	Yes	Yes	Yes	No	No	No	No	No	No	No	No	No	No	No
387	Cape Town	Preeclampsia	Yes	Severe		Gradual	No	No	No	No	No	No	No	No	N/A (no visual disturbances)	No	No	No	No	No	No	No	No	No	No	No	No	No	No	No	No	No	No	No	Yes	Yes	Yes	No	No	No	No	No	No	No	No	Yes	No	No
388	Cape Town	Preeclampsia	Yes	Severe		Gradual	No	No	No	No	No	No	No	No	N/A (no visual disturbances)	Mild	No	No	No	No	No	No	No	No	No	No	No	No	No	No	No	No	No	No	Yes	Yes	Yes	No	No	No	No	No	No	No	No	No	No	No
389	Cape Town	Preeclampsia	Yes	Severe		Gradual	Yes	No	No	No	No	No	Yes	No	1-3 days ago	No	No	No	No	No	No	No	No	No	No	No	No	No	No	No	No	No	No	No	Yes	Yes	Yes	No	No	No	No	No	No	No	No	No	No	No
390	Cape Town	Preeclampsia	Yes	Worst headache ever experienced		Gradual	No	No	No	No	No	No	No	No	N/A (no visual disturbances)	No	No	No	No	No	No	No	No	No	No	No	No	No	No	No	No	No	No	No	Yes	Yes	Yes	No	No	No	No	No	No	No	No	Yes	No	No
391	Cape Town	Preeclampsia	Yes	Severe		Gradual	No	No	No	No	No	No	No	No	N/A (no visual disturbances)	Mild	No	No	No	No	No	No	No	No	No	No	No	No	No	No	No	No	No	No	Yes	Yes	Yes	No	No	No	No	No	No	No	No	No	No	No
392	Cape Town	Healthy control	No	No		No headache	No	No	No	No	No	No	No	No	N/A (no visual disturbances)	No	No	No	No	No	No	No	No	No	No	No	No	No	No	No	No	No	No	No	No	No	No	No	No	No	No	No	No	No	No	No	No	No
393	Cape Town	Preeclampsia	Yes	Severe		Gradual	Yes	Yes	No	No	No	No	Yes	No	Less than 12 hours before	No	No	No	No	No	No	No	No	No	No	No	No	No	No	Yes	Yes	No	No	No	Yes	Yes	No	No	No	No	No	No	No	No	No	No	No	No
394	Cape Town	Healthy control	No	No		No headache	No	No	No	No	No	No	No	No	N/A (no visual disturbances)	No	No	No	No	No	No	No	No	No	No	No	No	No	No	No	No	No	No	No	No	No	No	No	No	No	No	No	No	No	No	No	No	No
395	Cape Town	Preeclampsia	Yes	Worst headache ever experienced		Gradual	No	No	No	No	No	No	No	No	N/A (no visual disturbances)	Mild	No	No	No	No	No	No	No	No	No	No	No	No	No	No	No	No	No	No	Yes	Yes	Yes	No	No	No	No	No	No	No	No	No	No	No
396	Cape Town	Healthy control	No	No		No headache	No	No	No	No	No	No	No	No	N/A (no visual disturbances)	No	No	No	No	No	No	No	No	No	No	No	No	No	No	No	No	No	No	No	No	No	No	No	No	No	No	No	No	No	No	No	No	No
397	Cape Town	Healthy control	No	No		No headache	No	No	No	No	No	No	No	No	N/A (no visual disturbances)	No	No	No	No	No	No	No	No	No	No	No	No	No	No	No	No	No	No	No	No	No	No	No	No	No	No	No	No	No	No	No	No	No
398	Cape Town	Preeclampsia	Yes	Moderate		Gradual	No	No	No	No	No	No	No	No	N/A (no visual disturbances)	No	No	No	No	No	No	No	No	No	No	No	No	No	No	No	No	No	No	No	Yes	Yes	Yes	No	No	No	No	No	No	No	No	No	No	No
399	Cape Town	Preeclampsia	Yes	Severe		Gradual	Yes	Yes	No	No	Yes	No	Yes	No	Less than 24 hours ago	No	No	No	Yes	No	No	No	No	No	No	No	No	No	No	Yes	Yes	No	No	No	Yes	Yes	No	No	No	No	No	Yes	No	No	No	Yes	No	No
400	Cape Town	Preeclampsia	Yes	Severe		Gradual	Yes	Yes	No	No	No	No	Yes	No	Less than 12 hours before	No	No	No	No	No	No	No	No	No	No	No	No	No	No	No	No	No	No	No	Yes	Yes	Yes	No	No	No	No	No	No	No	No	No	No	No
401	Cape Town	Preeclampsia	Yes	Severe		Gradual	No	No	No	No	No	No	No	No	N/A (no visual disturbances)	No	No	No	No	No	No	No	No	No	No	No	No	No	No	No	No	No	No	No	Yes	Yes	Yes	No	No	No	No	No	No	No	No	Yes	No	No
402	Cape Town	Preeclampsia	Yes	Severe		Gradual	Yes	Yes	No	No	No	No	Yes	No	Less than 24 hours ago	No	No	No	No	No	No	No	No	No	No	No	No	No	No	Yes	Yes	No	No	No	Yes	Yes	Yes	No	No	No	No	No	No	No	No	No	No	No
403	Cape Town	Preeclampsia	No	No		No headache	No	No	No	No	No	No	No	No	N/A (no visual disturbances)	No	No	No	No	No	No	No	No	No	No	No	No	No	No	No	No	No	No	No	Yes	Yes	No	No	No	No	No	No	No	No	No	No	No	No
404	Cape Town	Preeclampsia	No	No		No headache	No	No	No	No	No	No	No	No	N/A (no visual disturbances)	No	No	No	No	No	No	No	No	No	No	No	No	No	No	No	No	No	No	No	Yes	Yes	No	No	No	No	No	No	No	No	No	No	No	No
405	Cape Town	Preeclampsia	No	No		No headache	No	No	No	No	No	No	No	No	N/A (no visual disturbances)	No	No	No	No	No	No	No	No	No	No	No	No	No	No	No	No	No	No	No	Yes	Yes	No	No	No	No	No	No	No	No	No	No	No	No
406	Cape Town	Healthy control	No	No		No headache	No	No	No	No	No	No	No	No	N/A (no visual disturbances)	No	No	No	No	No	No	No	No	No	No	No	No	No	No	No	No	No	No	No	No	No	No	No	No	No	No	No	No	No	No	No	No	No
407	Cape Town	Preeclampsia	Yes	Moderate		Gradual	No	No	No	No	No	No	No	No	N/A (no visual disturbances)	No	No	No	No	No	No	No	No	No	No	No	No	No	No	No	No	No	No	No	Yes	Yes	No	No	No	No	No	No	No	No	No	No	No	No
408	Cape Town	Healthy control	No	No		No headache	No	No	No	No	No	No	No	No	N/A (no visual disturbances)	No	No	No	No	No	No	No	No	No	No	No	No	No	No	No	No	No	No	No	No	No	No	No	No	No	No	No	No	No	No	No	No	No
409	Cape Town	Preeclampsia	Yes	Moderate		Gradual	Yes	Yes	No	No	No	No	No	No	Less than 6 hours before	No	No	No	No	No	No	No	No	No	No	No	No	No	No	No	No	No	No	No	Yes	Yes	No	No	No	No	No	No	No	No	No	No	No	No
410	Cape Town	Preeclampsia	Yes	Moderate		Gradual	No	No	No	No	No	No	No	No	N/A (no visual disturbances)	No	No	No	No	No	No	No	No	No	No	No	No	No	No	No	No	No	No	No	Yes	Yes	Yes	No	No	No	No	No	No	No	No	Yes	No	No
411	Cape Town	Healthy control	No	No		No headache	No	No	No	No	No	No	No	No	N/A (no visual disturbances)	No	No	No	No	No	No	No	No	No	No	No	No	No	No	No	No	No	No	No	No	No	No	No	No	No	No	No	No	No	No	No	No	No
412	Cape Town	Healthy control	No	No		No headache	No	No	No	No	No	No	No	No	N/A (no visual disturbances)	No	No	No	Yes	No	No	No	No	No	No	No	No	No	No	No	No	No	No	No	No	No	No	No	No	No	No	No	No	No	No	No	No	No
413	Cape Town	Preeclampsia	Yes	Moderate		Gradual	Yes	No	No	No	Yes	No	Yes	No	Less than 24 hours ago	Moderate	No	No	Yes	Yes	No	No	No	No	No	No	No	No	No	Yes	Yes	No	No	No	Yes	Yes	Yes	No	No	No	No	No	No	No	No	No	No	No
414	Cape Town	Preeclampsia	No	No		No headache	No	No	No	No	No	No	No	No	N/A (no visual disturbances)	No	No	No	No	No	No	No	No	No	No	No	No	No	No	No	No	No	No	No	Yes	Yes	No	No	No	No	No	No	No	No	No	No	No	No
415	Cape Town	Preeclampsia	Yes	Worst headache ever experienced		Gradual	No	No	No	No	No	No	No	No	N/A (no visual disturbances)	Mild	No	No	No	No	No	No	No	No	No	No	No	No	No	Yes	Yes	No	No	No	Yes	Yes	Yes	No	No	No	No	No	No	No	No	No	No	No
416	Cape Town	Preeclampsia	Yes	Worst headache ever experienced		Gradual	Yes	Yes	No	No	Yes	No	No	No	Less than 12 hours before	Mild	No	No	No	No	No	No	No	No	No	No	No	No	No	Yes	Yes	No	No	No	Yes	Yes	Yes	No	No	No	No	Yes	No	No	No	No	No	No
417	Cape Town	Healthy control	No	No		No headache	No	No	No	No	No	No	No	No	N/A (no visual disturbances)	No	No	No	No	No	No	No	No	No	No	No	No	No	No	No	No	No	No	No	No	No	No	No	No	No	No	No	No	No	No	No	No	No
418	Cape Town	Preeclampsia	Yes	Moderate		Gradual	No	No	No	No	No	No	No	No	N/A (no visual disturbances)	No	No	No	No	No	No	No	No	No	No	No	No	No	No	No	No	No	No	No	No	No	No	No	No	No	No	No	No	No	No	No	No	No
419	Cape Town	Healthy control	No	No		No headache	No	No	No	No	No	No	No	No	N/A (no visual disturbances)	No	No	No	No	No	No	No	No	No	No	No	No	No	No	No	No	No	No	No	No	No	No	No	No	No	No	No	No	No	No	No	No	No
420	Cape Town	Preeclampsia	No	No		No headache	No	No	No	No	No	No	No	No	N/A (no visual disturbances)	No	No	No	No	No	No	No	No	No	No	No	No	No	No	No	No	No	No	No	Yes	Yes	No	No	No	No	No	No	No	No	No	No	No	No
421	Cape Town	Preeclampsia	No	No		No headache	No	No	No	No	No	No	No	No	N/A (no visual disturbances)	No	No	No	No	No	No	No	No	No	No	No	No	No	No	No	No	No	No	No	Yes	Yes	No	No	No	No	No	No	No	No	No	No	No	No
422	Cape Town	Preeclampsia	No	No		No headache	No	No	No	No	No	No	No	No	N/A (no visual disturbances)	Moderate	No	No	No	No	No	No	No	No	No	No	No	No	No	No	No	No	No	No	Yes	Yes	Yes	No	No	No	No	No	No	No	No	No	No	No
423	Cape Town	Preeclampsia	No	No		No headache	No	No	No	No	No	No	No	No	N/A (no visual disturbances)	No	No	No	No	No	No	No	No	No	No	No	No	No	No	No	No	No	No	No	Yes	Yes	Yes	No	No	No	No	No	No	No	No	Yes	No	No
424	Cape Town	Healthy control	No	No		No headache	No	No	No	No	No	No	No	No	N/A (no visual disturbances)	Moderate	No	No	No	No	No	No	No	No	No	No	No	No	No	No	No	No	No	No	No	No	No	No	No	No	No	No	No	No	No	No	No	No
425	Cape Town	Healthy control	No	No		No headache	No	No	No	No	No	No	No	No	N/A (no visual disturbances)	No	No	No	No	No	No	No	No	No	No	No	No	No	No	No	No	No	No	No	No	No	No	No	No	No	No	No	No	No	No	No	No	No
426	Cape Town	Preeclampsia	No	No		No headache	No	No	No	No	No	No	No	No	N/A (no visual disturbances)	No	No	No	No	No	No	No	No	No	No	No	No	No	No	No	No	No	No	No	Yes	Yes	No	No	No	No	No	No	No	No	No	No	No	No
427	Cape Town	Preeclampsia	Yes	Severe		Gradual	Yes	Yes	No	No	No	No	Yes	No	Less than 24 hours ago	Mild	No	No	Yes	Yes	No	No	No	No	No	No	No	No	No	Yes	Yes	No	No	No	Yes	Yes	Yes	No	No	No	No	Yes	No	No	No	No	No	No
428	Cape Town	Healthy control	No	No		No headache	No	No	No	No	No	No	No	No	N/A (no visual disturbances)	No	No	No	No	No	No	No	No	No	No	No	No	No	No	No	No	No	No	No	No	No	No	No	No	No	No	No	No	No	No	No	No	No
429	Cape Town	Healthy control	No	No		No headache	No	No	No	No	No	No	No	No	N/A (no visual disturbances)	No	No	No	No	No	No	No	No	No	No	No	No	No	No	No	No	No	No	No	No	No	No	No	No	No	No	No	No	No	No	No	No	No
430	Cape Town	Preeclampsia	Yes	Worst headache ever experienced		Gradual	Yes	No	No	No	No	No	Yes	No	Less than 24 hours ago	Moderate	No	No	No	No	No	No	No	No	No	No	No	No	No	No	No	No	No	No	Yes	Yes	Yes	No	No	No	No	No	No	No	No	Yes	No	No
431	Cape Town	Preeclampsia	Yes	Mild		Gradual	No	No	No	No	No	No	No	No	N/A (no visual disturbances)	No	No	No	No	No	No	No	No	No	No	No	No	No	No	No	No	No	No	No	Yes	Yes	No	No	No	No	No	No	No	No	No	No	No	No
432	Cape Town	Preeclampsia	Yes	Moderate		Gradual	No	No	No	No	No	No	No	No	N/A (no visual disturbances)	Moderate	No	No	No	No	No	No	No	No	No	No	No	No	No	No	No	No	No	No	Yes	Yes	Yes	No	No	No	No	No	No	No	No	No	No	No
433	Cape Town	Preeclampsia	Yes	Severe		Gradual	No	No	No	No	No	No	No	No	N/A (no visual disturbances)	No	No	No	No	No	No	No	No	No	No	No	No	No	No	No	No	No	No	No	Yes	Yes	No	No	No	No	No	No	No	No	No	No	No	No
434	Cape Town	Eclampsia	Yes	Severe		Gradual	Yes	Yes	No	No	No	No	No	No	Less than 24 hours ago	No	No	No	No	No	No	No	No	No	No	No	No	No	No	Yes	Yes	No	No	No	Yes	Yes	Yes	No	No	No	No	No	No	No	No	No	No	No
435	Cape Town	Preeclampsia	Yes	Severe		Gradual	Yes	Yes	No	No	No	No	No	No	Less than 24 hours ago	No	No	No	No	No	No	No	No	No	No	No	No	No	No	No	No	No	No	No	Yes	Yes	No	No	No	No	No	No	No	No	No	No	No	No
436	Cape Town	Preeclampsia	Yes	Severe		Gradual	No	No	No	No	No	No	No	No	N/A (no visual disturbances)	No	No	No	No	No	No	No	No	No	No	No	No	No	No	No	No	No	No	No	Yes	Yes	No	No	No	No	No	No	No	No	No	No	No	No
437	Cape Town	Healthy control	No	No		No headache	No	No	No	No	No	No	No	No	N/A (no visual disturbances)	No	No	No	No	No	No	No	No	No	No	No	No	No	No	No	No	No	No	No	Yes	Yes	No	No	No	No	No	No	No	No	No	No	No	No
438	Cape Town	Preeclampsia	Yes	Moderate		Gradual	No	No	No	No	No	No	No	No	N/A (no visual disturbances)	No	No	No	No	No	No	No	No	No	No	No	No	No	No	No	No	No	No	No	No	No	No	No	No	No	No	No	No	No	No	No	No	No
439	Cape Town	Healthy control	No	No		No headache	No	No	No	No	No	No	No	No	N/A (no visual disturbances)	No	No	No	No	No	No	No	No	No	No	No	No	No	No	No	No	No	No	No	No	No	No	No	No	No	No	No	No	No	No	No	No	No
440	Cape Town	Eclampsia	Yes	Severe		Gradual	No	No	No	No	No	No	No	No	N/A (no visual disturbances)	No	No	No	No	No	No	No	No	No	No	No	No	No	No	Yes	Yes	No	No	No	Yes	Yes	Yes	No	No	No	No	No	No	No	No	No	No	No
441	Cape Town	Preeclampsia	Yes	Worst headache ever experienced		Gradual	No	No	No	No	No	No	No	No	N/A (no visual disturbances)	No	No	No	No	No	No	No	No	No	No	No	No	No	No	No	No	No	No	No	Yes	Yes	Yes	No	No	No	No	No	No	No	No	Yes	No	No
442	Cape Town	Preeclampsia	No	No		No headache	No	No	No	No	No	No	No	No	N/A (no visual disturbances)	No	No	No	No	No	No	No	No	No	No	No	No	No	No	No	No	No	No	No	No	No	No	No	No	No	No	No	No	No	No	No	No	No
443	Cape Town	Preeclampsia	No	No		No headache	No	No	No	No	No	No	No	No	N/A (no visual disturbances)	No	No	No	No	No	No	No	No	No	No	No	No	No	No	No	No	No	No	No	No	No	No	No	No	No	No	No	No	No	No	No	No	No
444	Cape Town	Preeclampsia	Yes	Moderate		Gradual	No	No	No	No	No	No	No	No	N/A (no visual disturbances)	No	No	No	No	No	No	No	No	No	No	No	No	No	No	No	No	No	No	No	Yes	Yes	Yes	No	No	No	No	No	No	No	No	No	No	No
445	Cape Town	Preeclampsia	Yes	Worst headache ever experienced		Gradual	No	No	No	No	No	No	No	No	N/A (no visual disturbances)	No	No	No	No	No	No	No	No	No	No	No	No	No	No	No	No	No	No	No	Yes	Yes	Yes	No	No	No	No	No	No	No	No	No	No	No
447	Cape Town	Healthy control	No	No		No headache	No	No	No	No	No	No	No	No	N/A (no visual disturbances)	No	No	No	No	No	No	No	No	No	No	No	No	No	No	No	No	No	No	No	No	No	No	No	No	No	No	No	No	No	No	No	No	No
448	Cape Town	Preeclampsia	Yes	Mild		Gradual	No	No	No	No	No	No	No	No	N/A (no visual disturbances)	No	No	No	No	No	No	No	No	No	No	No	No	No	No	No	No	No	No	No	Yes	Yes	Yes	No	No	No	No	No	No	No	No	No	No	No
449	Cape Town	Preeclampsia	Yes	Moderate		Gradual	Yes	Yes	No	No	No	No	No	No	Less than 12 hours before	No	No	No	No	No	No	No	No	No	No	No	No	No	No	No	No	No	No	No	Yes	Yes	Yes	No	No	No	No	No	No	No	No	No	No	No
450	Cape Town	Preeclampsia	Yes	Severe		Gradual	No	No	No	No	No	No	No	No	N/A (no visual disturbances)	No	No	No	Yes	Yes	No	No	No	No	No	No	No	No	No	No	No	No	No	No	No	No	No	No	No	No	No	No	No	No	No	No	No	No
451	Cape Town	Preeclampsia	Yes	Mild		Gradual	No	No	No	No	No	No	No	No	N/A (no visual disturbances)	No	No	No	No	No	No	No	No	No	No	No	No	No	No	No	No	No	No	No	Yes	Yes	No	No	No	No	No	No	No	No	No	No	No	No
452	Cape Town	Preeclampsia	No	No		No headache	No	No	No	No	No	No	No	No	N/A (no visual disturbances)	No	No	No	No	No	No	No	No	No	No	No	No	No	No	No	No	No	No	No	Yes	Yes	No	No	No	No	No	No	No	No	No	No	No	No
453	Cape Town	Eclampsia	Yes	Worst headache ever experienced		Gradual	Yes	Yes	No	No	No	No	Yes	No	Less than one hour before	No	No	No	No	No	No	No	No	No	No	No	No	No	No	Yes	Yes	No	No	No	Yes	Yes	Yes	Yes	Yes	No	Yes	Yes	Yes	Yes	Yes	Yes	No	No
454	Cape Town	Healthy control	No	No		No headache	No	No	No	No	No	No	No	No	N/A (no visual disturbances)	No	No	No	No	No	No	No	No	No	No	No	No	No	No	No	No	No	No	No	No	No	No	No	No	No	No	No	No	No	No	No	No	No
455	Cape Town	Preeclampsia	Yes	Mild		Gradual	Yes	No	No	No	No	No	Yes	No	Less than 24 hours ago	Moderate	No	No	No	No	No	No	No	No	No	No	No	No	No	No	No	No	No	No	No	No	No	No	No	No	No	No	No	No	No	No	No	No
456	Cape Town	Preeclampsia	Yes	Moderate		Gradual	No	No	No	No	No	No	No	No	N/A (no visual disturbances)	Moderate	No	No	No	No	No	No	No	No	No	No	No	No	No	No	No	No	No	No	Yes	Yes	No	No	No	No	No	No	No	No	No	No	No	No
457	Cape Town	Healthy control	No	No		No headache	No	No	No	No	No	No	No	No	N/A (no visual disturbances)	Severe	No	No	No	No	No	No	No	No	No	No	No	No	No	No	No	No	No	No	No	No	No	No	No	No	No	No	No	No	No	No	No	No
458	Cape Town	Preeclampsia	Yes	Mild		Gradual	No	No	No	No	No	No	No	No	N/A (no visual disturbances)	No	No	No	No	No	No	No	No	No	No	No	No	No	No	No	No	No	No	No	Yes	Yes	No	No	No	No	No	No	No	No	No	No	No	No
459	Cape Town	Healthy control	No	No		No headache	No	No	No	No	No	No	No	No	N/A (no visual disturbances)	No	No	No	No	No	No	No	No	No	No	No	No	No	No	No	No	No	No	No	No	No	No	No	No	No	No	No	No	No	No	No	No	No
460	Cape Town	Preeclampsia	Yes	Moderate		Gradual	No	No	No	No	No	No	No	No	N/A (no visual disturbances)	No	No	No	No	No	No	No	No	No	No	No	No	No	No	No	No	No	No	No	Yes	Yes	Yes	No	No	No	No	No	No	No	No	No	No	No
461	Cape Town	Eclampsia	Yes	Worst headache ever experienced		Gradual	Yes	Yes	No	No	No	No	No	No	1-3 days ago	No	No	Yes	Yes	Yes	No	No	No	No	No	No	No	No	No	Yes	Yes	No	No	No	Yes	Yes	Yes	Yes	Yes	No	Yes	Yes	Yes	Yes	Yes	Yes	No	No
462	Cape Town	Healthy control	No	No		No headache	No	No	No	No	No	No	No	No	N/A (no visual disturbances)	No	No	No	No	No	No	No	No	No	No	No	No	No	No	No	No	No	No	No	No	No	No	No	No	No	No	No	No	No	No	No	No	No
463	Cape Town	Preeclampsia	No	No		No headache	No	No	No	No	No	No	No	No	N/A (no visual disturbances)	No	No	No	No	No	No	No	No	No	No	No	No	No	No	No	No	No	No	No	No	No	No	No	No	No	No	No	No	No	No	No	No	No
464	Cape Town	Preeclampsia	Yes	Mild		Gradual	No	No	No	No	No	No	No	No	N/A (no visual disturbances)	No	No	No	No	No	No	No	No	No	No	No	No	No	No	No	No	No	No	No	Yes	Yes	Yes	No	No	No	No	No	No	No	No	No	No	No
465	Cape Town	Preeclampsia	No	No		No headache	No	No	No	No	No	No	No	No	N/A (no visual disturbances)	No	No	No	Yes	Yes	No	No	No	No	No	No	No	No	No	No	No	No	No	No	Yes	Yes	Yes	No	No	No	No	No	No	No	No	No	No	No
466	Cape Town	Healthy control	No	No		No headache	No	No	No	No	No	No	No	No	N/A (no visual disturbances)	No	No	No	No	No	No	No	No	No	No	No	No	No	No	No	No	No	No	No	No	No	No	No	No	No	No	No	No	No	No	No	No	No
467	Cape Town	Preeclampsia	Yes	Worst headache ever experienced		Gradual	Yes	No	No	No	Yes	No	Yes	No	1-3 days ago	No	No	No	No	No	No	No	No	No	No	No	No	No	No	Yes	Yes	No	No	No	Yes	Yes	Yes	No	No	No	No	Yes	No	No	No	No	No	No
468	Cape Town	Preeclampsia	No	No		No headache	No	No	No	No	No	No	No	No	N/A (no visual disturbances)	No	No	No	No	No	No	No	No	No	No	No	No	No	No	No	No	No	No	No	No	No	No	No	No	No	No	No	No	No	No	No	No	No
469	Cape Town	Preeclampsia	No	No		No headache	No	No	No	No	No	No	No	No	N/A (no visual disturbances)	No	No	No	No	No	No	No	No	No	No	No	No	No	No	No	No	No	No	No	No	No	No	No	No	No	No	No	No	No	No	No	No	No
470	Cape Town	Healthy control	No	No		No headache	No	No	No	No	No	No	No	No	N/A (no visual disturbances)	No	No	No	No	No	No	No	No	No	No	No	No	No	No	Yes	Yes	No	No	No	No	No	No	No	No	No	No	No	No	No	No	No	No	No
471	Cape Town	Eclampsia	Yes	Worst headache ever experienced		Gradual	Yes	Yes	No	No	No	No	No	No	Less than 24 hours ago	No	No	No	Yes	No	No	No	No	No	No	No	No	No	No	Yes	Yes	No	No	No	Yes	Yes	Yes	Yes	Yes	No	No	Yes	Yes	Yes	Yes	Yes	No	No
472	Cape Town	Preeclampsia	Yes	Worst headache ever experienced		Gradual	Yes	Yes	No	No	Yes	No	Yes	No	Less than 12 hours before	Mild	No	No	Yes	Yes	No	No	No	No	No	No	No	No	No	Yes	Yes	No	No	No	Yes	Yes	No	No	No	No	No	Yes	No	No	No	Yes	No	No
473	Cape Town	Healthy control	No	No		No headache	No	No	No	No	No	No	No	No	N/A (no visual disturbances)	No	No	No	No	No	No	No	No	No	No	No	No	No	No	No	No	No	No	No	No	No	No	No	No	No	No	No	No	No	No	No	No	No
474	Cape Town	Healthy control	No	No		No headache	No	No	No	No	No	No	No	No	N/A (no visual disturbances)	No	No	No	No	No	No	No	No	No	No	No	No	No	No	No	No	No	No	No	No	No	No	No	No	No	No	No	No	No	No	No	No	No
475	Cape Town	Healthy control	No	No		No headache	No	No	No	No	No	No	No	No	N/A (no visual disturbances)	No	No	No	No	No	No	No	No	No	No	No	No	No	No	No	No	No	No	No	No	No	No	No	No	No	No	No	No	No	No	No	No	No
476	Cape Town	Healthy control	No	No		No headache	No	No	No	No	No	No	No	No	N/A (no visual disturbances)	No	No	No	No	No	No	No	No	No	No	No	No	No	No	No	No	No	No	No	No	No	No	No	No	No	No	No	No	No	No	No	No	No
477	Cape Town	Preeclampsia	No	No		No headache	No	No	No	No	No	No	No	No	N/A (no visual disturbances)	Worst abdominal pain of my life	No	Yes	No	No	No	No	No	No	No	No	No	No	No	Yes	Yes	No	No	No	Yes	Yes	Yes	No	No	No	No	Yes	No	No	No	No	No	No
478	Cape Town	Healthy control	No	No		No headache	No	No	No	No	No	No	No	No	N/A (no visual disturbances)	No	No	No	No	No	No	No	No	No	No	No	No	No	No	No	No	No	No	No	No	No	No	No	No	No	No	No	No	No	No	No	No	No
479	Cape Town	Preeclampsia	Yes	Severe		Gradual	Yes	Yes	No	No	No	No	Yes	No	1-3 days ago	No	No	No	Yes	No	No	No	No	No	No	No	No	No	No	Yes	Yes	No	No	No	Yes	Yes	Yes	No	No	No	No	No	No	No	No	Yes	No	No
480	Cape Town	Preeclampsia	Yes	Moderate		Gradual	No	No	No	No	No	No	No	No	N/A (no visual disturbances)	No	No	No	No	No	No	No	No	No	No	No	No	No	No	No	No	No	No	No	Yes	Yes	Yes	No	No	No	No	No	No	No	No	No	No	No
481	Cape Town	Healthy control	No	No		No headache	No	No	No	No	No	No	No	No	N/A (no visual disturbances)	No	No	No	No	No	No	No	No	No	No	No	No	No	No	No	No	No	No	No	No	No	No	No	No	No	No	No	No	No	No	No	No	No
482	Cape Town	Preeclampsia	No	No		No headache	No	No	No	No	No	No	No	No	N/A (no visual disturbances)	No	No	Yes	Yes	Yes	No	No	No	No	No	No	No	No	No	Yes	Yes	No	No	No	Yes	Yes	Yes	No	No	No	No	No	No	No	No	No	No	No
483	Cape Town	Preeclampsia	Yes	Worst headache ever experienced		Sudden	Yes	No	No	No	No	Yes	No	No	More than 3 days ago	Mild	No	No	No	No	No	No	No	No	No	No	No	No	No	Yes	Yes	No	No	No	Yes	Yes	Yes	Yes	Yes	No	No	Yes	Yes	Yes	Yes	Yes	Yes	No
484	Cape Town	Preeclampsia	No	No		No headache	No	No	No	No	No	No	No	No	N/A (no visual disturbances)	No	No	No	No	No	No	No	No	No	No	No	No	No	No	No	No	No	No	No	No	No	No	No	No	No	No	No	No	No	No	No	No	No
485	Cape Town	Preeclampsia	Yes	Worst headache ever experienced		Gradual	No	No	No	No	No	No	No	No	N/A (no visual disturbances)	Worst abdominal pain of my life	Yes	Yes	Yes	No	No	No	No	No	No	No	No	No	No	Yes	Yes	No	No	No	Yes	Yes	Yes	No	No	No	No	No	No	No	No	No	No	No
486	Cape Town	Healthy control	No	No		No headache	No	No	No	No	No	No	No	No	N/A (no visual disturbances)	No	No	No	No	No	No	No	No	No	No	No	No	No	No	No	No	No	No	No	No	No	No	No	No	No	No	No	No	No	No	No	No	No
487	Cape Town	Healthy control	No	No		No headache	No	No	No	No	No	No	No	No	N/A (no visual disturbances)	No	No	No	No	No	No	No	No	No	No	No	No	No	No	No	No	No	No	No	No	No	No	No	No	No	No	No	No	No	No	No	No	No
488	Cape Town	Preeclampsia	Yes	Severe		Gradual	Yes	Yes	No	No	No	No	No	No	Less than 24 hours ago	No	No	No	No	No	No	No	No	No	No	No	No	No	No	Yes	Yes	No	No	No	Yes	Yes	Yes	No	No	No	No	No	No	Yes	No	Yes	No	No
489	Cape Town	Preeclampsia	Yes	Worst headache ever experienced		Gradual	Yes	No	No	No	No	No	Yes	No	1-3 days ago	No	No	No	No	No	No	No	No	No	No	No	No	No	No	Yes	Yes	No	No	No	Yes	Yes	Yes	No	No	No	No	Yes	No	No	No	No	No	No
490	Cape Town	Healthy control	No	No		No headache	No	No	No	No	No	No	No	No	N/A (no visual disturbances)	No	No	No	No	No	No	No	No	No	No	No	No	No	No	No	No	No	No	No	No	No	No	No	No	No	No	No	No	No	No	No	No	No
491	Cape Town	Healthy control	No	No		No headache	No	No	No	No	No	No	No	No	N/A (no visual disturbances)	No	No	No	No	No	No	No	No	No	No	No	No	No	No	No	No	No	No	No	No	No	No	No	No	No	No	No	No	No	No	No	No	No
492	Cape Town	Healthy control	No	No		No headache	No	No	No	No	No	No	No	No	N/A (no visual disturbances)	No	No	No	No	No	No	No	No	No	No	No	No	No	No	No	No	No	No	No	No	No	No	No	No	No	No	No	No	No	No	No	No	No
493	Cape Town	Preeclampsia	Yes	Worst headache ever experienced		Gradual	No	No	No	No	No	No	No	No	N/A (no visual disturbances)	No	No	No	No	No	No	No	No	No	No	No	No	No	No	No	No	No	No	No	Yes	Yes	Yes	No	No	No	No	No	No	No	No	No	No	No
494	Cape Town	Eclampsia	No	No		No headache	No	No	No	No	No	No	No	No	N/A (no visual disturbances)	No	No	No	No	No	No	No	No	No	No	No	No	No	No	No	No	No	No	No	Yes	Yes	Yes	No	No	No	No	No	No	No	No	No	No	No
495	Cape Town	Preeclampsia	Yes	Severe		Gradual	Yes	No	No	No	No	No	Yes	No	1-3 days ago	No	No	No	No	No	No	No	No	No	No	No	No	No	No	No	No	No	No	No	Yes	Yes	Yes	No	No	No	No	No	No	No	No	No	No	No
496	Cape Town	Healthy control	No	No		No headache	No	No	No	No	No	No	No	No	N/A (no visual disturbances)	No	No	No	No	No	No	No	No	No	No	No	No	No	No	No	No	No	No	No	No	No	No	No	No	No	No	No	No	No	No	No	No	No
497	Cape Town	Healthy control	No	No		No headache	No	No	No	No	No	No	No	No	N/A (no visual disturbances)	No	No	No	No	No	No	No	No	No	No	No	No	No	No	No	No	No	No	No	No	No	No	No	No	No	No	No	No	No	No	No	No	No
498	Cape Town	Eclampsia	Yes	Worst headache ever experienced		Gradual	Yes	Yes	No	No	No	No	No	No	More than 3 days ago	No	No	Yes	No	No	No	No	No	No	No	No	No	No	No	Yes	Yes	No	No	No	Yes	Yes	Yes	Yes	Yes	No	Yes	Yes	Yes	Yes	Yes	Yes	No	No
499	Cape Town	Preeclampsia	Yes	Severe		Gradual	No	No	No	No	No	No	No	No	N/A (no visual disturbances)	No	No	No	No	No	No	No	No	No	No	No	No	No	No	No	No	No	No	No	Yes	Yes	Yes	No	No	No	No	No	No	No	No	No	No	No
500	Cape Town	Preeclampsia	Yes	Worst headache ever experienced		Gradual	No	No	No	No	No	No	No	No	N/A (no visual disturbances)	No	No	No	No	No	No	No	No	No	No	No	No	No	No	Yes	Yes	No	No	No	Yes	Yes	Yes	No	No	No	No	No	No	No	No	No	No	No
501	Cape Town	Healthy control	No	No		No headache	No	No	No	No	No	No	No	No	N/A (no visual disturbances)	No	No	No	No	No	No	No	No	No	No	No	No	No	No	No	No	No	No	No	No	No	No	No	No	No	No	No	No	No	No	No	No	No
502	Cape Town	Eclampsia	Yes	Mild		Gradual	No	No	No	No	No	No	No	No	N/A (no visual disturbances)	No	No	No	No	No	No	No	No	No	No	No	No	No	No	Yes	Yes	No	No	No	Yes	Yes	Yes	No	No	No	No	No	No	No	No	No	No	No
503	Cape Town	Preeclampsia	Yes	Severe		Gradual	No	No	No	No	No	No	No	No	N/A (no visual disturbances)	No	No	No	No	No	No	No	No	No	No	No	No	No	No	No	No	No	No	No	Yes	Yes	Yes	No	No	No	No	No	No	No	No	No	No	No
504	Cape Town	Preeclampsia	No	No		No headache	No	No	No	No	No	No	No	No	N/A (no visual disturbances)	No	No	No	No	No	No	No	No	No	No	No	No	No	No	No	No	No	No	No	Yes	Yes	Yes	No	No	No	No	No	No	No	No	No	No	No
505	Cape Town	Eclampsia	Yes	Worst headache ever experienced		Gradual	Yes	Yes	No	No	Yes	No	No	No	Less than 12 hours before	Mild	No	No	No	No	No	No	No	No	No	No	No	No	No	Yes	Yes	No	No	No	Yes	No	Yes	No	Yes	No	Yes	Yes	Yes	Yes	Yes	Yes	No	No
506	Cape Town	Healthy control	No	No		No headache	No	No	No	No	No	No	No	No	N/A (no visual disturbances)	No	No	No	No	No	No	No	No	No	No	No	No	No	No	No	No	No	No	No	No	No	No	No	No	No	No	No	No	No	No	No	No	No
507	Cape Town	Healthy control	No	No		No headache	No	No	No	No	No	No	No	No	N/A (no visual disturbances)	No	No	No	No	No	No	No	No	No	No	No	No	No	No	No	No	No	No	No	No	No	No	No	No	No	No	No	No	No	No	No	No	No
508	Cape Town	Preeclampsia	Yes	Worst headache ever experienced		Gradual	Yes	No	Yes	No	No	No	No	No	1-3 days ago	No	No	No	Yes	Yes	No	No	No	No	No	No	No	No	No	Yes	Yes	No	No	No	Yes	Yes	Yes	No	No	No	No	No	No	No	No	No	No	No
509	Cape Town	Preeclampsia	Yes	Severe		Gradual	No	No	No	No	No	No	No	No	N/A (no visual disturbances)	No	No	No	No	No	No	No	No	No	No	No	No	No	No	No	No	No	No	No	Yes	Yes	Yes	No	No	No	No	No	No	No	No	No	No	No
510	Cape Town	Preeclampsia	Yes	Severe		Gradual	Yes	Yes	No	No	No	No	No	No	Less than 24 hours ago	No	No	No	No	No	No	No	No	No	No	No	No	No	No	No	No	No	No	No	Yes	Yes	No	No	No	No	No	No	No	No	No	No	No	No
511	Cape Town	Preeclampsia	Yes	Moderate		Gradual	No	No	No	No	No	No	No	No	N/A (no visual disturbances)	No	No	No	No	No	No	No	No	No	No	No	No	No	No	No	No	No	No	No	No	No	No	No	No	No	No	No	No	No	No	No	No	No
512	Cape Town	Healthy control	No	No		No headache	No	No	No	No	No	No	No	No	N/A (no visual disturbances)	No	No	No	No	No	No	No	No	No	No	No	No	No	No	No	No	No	No	No	No	No	No	No	No	No	No	No	No	No	No	No	No	No
513	Cape Town	Preeclampsia	Yes	Severe		Gradual	Yes	Yes	No	No	No	No	No	No	Less than 24 hours ago	No	Yes	Yes	No	No	No	No	No	No	No	No	No	No	No	No	No	No	No	No	Yes	Yes	Yes	No	No	No	No	No	No	No	No	No	No	No
514	Cape Town	Healthy control	No	No		No headache	No	No	No	No	No	No	No	No	N/A (no visual disturbances)	No	No	No	No	No	No	No	No	No	No	No	No	No	No	No	No	No	No	No	No	No	No	No	No	No	No	No	No	No	No	No	No	No
515	Cape Town	Healthy control	No	No		No headache	No	No	No	No	No	No	No	No	N/A (no visual disturbances)	No	No	No	No	No	No	No	No	No	No	No	No	No	No	Yes	No	No	Yes	No	No	No	No	No	No	No	No	No	No	No	No	No	No	No
516	Cape Town	Preeclampsia	Yes	Mild		Gradual	No	No	No	No	No	No	No	No	N/A (no visual disturbances)	No	No	No	No	No	No	No	No	No	No	No	No	No	No	No	No	No	No	No	Yes	Yes	Yes	No	No	No	No	No	No	No	No	No	No	No
517	Cape Town	Preeclampsia	Yes	Severe		Gradual	Yes	Yes	No	No	No	No	No	No	Less than 24 hours ago	No	No	No	No	No	No	No	No	No	No	No	No	No	No	No	No	No	No	No	Yes	Yes	Yes	No	No	No	No	No	No	No	No	No	No	No
518	Cape Town	Preeclampsia	Yes	Severe		Gradual	Yes	Yes	No	No	No	No	No	No	1-3 days ago	No	No	No	Yes	No	No	No	No	No	No	No	No	No	No	No	No	No	No	No	Yes	Yes	Yes	No	No	No	No	No	No	No	No	No	No	No
519	Cape Town	Preeclampsia	Yes	Severe		Gradual	Yes	Yes	No	No	No	No	No	No	Less than 24 hours ago	No	No	No	Yes	Yes	No	No	No	No	No	No	No	No	No	No	No	No	No	No	Yes	Yes	Yes	No	No	No	No	No	No	No	No	No	No	No
520	Cape Town	Preeclampsia	Yes	Severe		Gradual	No	No	No	No	No	No	No	No	N/A (no visual disturbances)	No	No	No	No	No	No	No	No	No	No	No	No	No	No	No	No	No	No	No	Yes	Yes	Yes	No	No	No	No	No	No	No	No	No	No	No
521	Cape Town	Healthy control	No	No		No headache	No	No	No	No	No	No	No	No	N/A (no visual disturbances)	No	No	No	No	No	No	No	No	No	No	No	No	No	No	No	No	No	No	No	No	No	No	No	No	No	No	No	No	No	No	No	No	No
522	Cape Town	Preeclampsia	Yes	Moderate		Gradual	No	No	No	No	No	No	No	No	N/A (no visual disturbances)	No	No	No	No	No	No	No	No	No	No	No	No	No	No	No	No	No	No	No	Yes	Yes	Yes	No	No	No	No	No	No	No	No	No	No	No
523	Cape Town	Preeclampsia	Yes	Severe		Gradual	Yes	Yes	No	No	No	No	No	No	Less than 24 hours ago	No	No	No	Yes	No	No	No	No	No	No	No	No	No	No	Yes	Yes	No	No	No	Yes	Yes	No	No	No	No	No	Yes	No	No	No	No	No	No
524	Cape Town	Preeclampsia	No	No		No headache	No	No	No	No	No	No	No	No	N/A (no visual disturbances)	Moderate	No	No	Yes	Yes	No	No	No	No	No	No	No	No	No	Yes	Yes	No	No	No	Yes	Yes	Yes	No	No	No	No	No	No	No	No	No	No	No
525	Cape Town	Preeclampsia	Yes	Severe		Gradual	Yes	Yes	No	No	No	No	No	No	Less than 12 hours before	No	No	No	No	No	No	No	No	No	No	No	No	No	No	No	No	No	No	No	Yes	Yes	No	No	No	No	No	No	No	No	No	No	No	No
526	Cape Town	Healthy control	No	No		No headache	No	No	No	No	No	No	No	No	N/A (no visual disturbances)	No	No	No	No	No	No	No	No	No	No	No	No	No	No	No	No	No	No	No	No	No	No	No	No	No	No	No	No	No	No	No	No	No
527	Cape Town	Healthy control	No	No		No headache	No	No	No	No	No	No	No	No	N/A (no visual disturbances)	No	No	No	No	No	No	No	No	No	No	No	No	No	No	No	No	No	No	No	No	No	No	No	No	No	No	No	No	No	No	No	No	No
528	Cape Town	Preeclampsia	Yes	Moderate		Gradual	No	No	No	No	No	No	No	No	N/A (no visual disturbances)	No	No	No	Yes	Yes	No	No	No	No	No	No	No	No	No	No	No	No	No	No	No	No	No	No	No	No	No	No	No	No	No	No	No	No
529	Cape Town	Preeclampsia	Yes	Moderate		Gradual	No	No	No	No	No	No	No	No	N/A (no visual disturbances)	No	No	No	No	No	No	No	No	No	No	No	No	No	No	No	No	No	No	No	Yes	Yes	Yes	No	No	No	No	No	No	No	No	No	No	No
530	Cape Town	Preeclampsia	Yes	Severe		Gradual	No	No	No	No	No	No	No	No	N/A (no visual disturbances)	No	No	No	No	No	No	No	No	No	No	No	No	No	No	No	No	No	No	No	Yes	Yes	Yes	No	No	No	No	No	No	No	No	No	No	No
531	Cape Town	Preeclampsia	Yes	Worst headache ever experienced		Gradual	Yes	No	No	No	No	No	Yes	No	Less than 24 hours ago	No	No	No	No	No	No	No	No	No	No	No	No	No	No	No	No	No	No	No	Yes	Yes	Yes	No	No	No	No	No	No	No	No	No	No	No
532	Cape Town	Healthy control	No	No		No headache	No	No	No	No	No	No	No	No	N/A (no visual disturbances)	No	No	No	No	No	No	No	No	No	No	No	No	No	No	No	No	No	No	No	No	No	No	No	No	No	No	No	No	No	No	No	No	No
533	Cape Town	Preeclampsia	Yes	Mild		Gradual	No	No	No	No	No	No	No	No	N/A (no visual disturbances)	No	No	No	No	No	No	No	No	No	No	No	No	No	No	No	No	No	No	No	Yes	No	Yes	No	No	No	No	No	No	No	No	No	No	No
534	Cape Town	Preeclampsia	Yes	Severe		Gradual	Yes	Yes	No	No	No	No	No	No	Less than 24 hours ago	No	No	No	No	No	No	No	No	No	No	No	No	No	No	No	No	No	No	No	Yes	Yes	Yes	No	No	No	No	No	No	No	No	No	No	No
535	Cape Town	Preeclampsia	Yes	Severe		Gradual	Yes	Yes	No	No	No	No	Yes	No	Less than 24 hours ago	No	No	No	No	No	No	No	No	No	No	No	No	No	No	No	No	No	No	No	Yes	Yes	Yes	No	No	No	No	No	No	No	No	No	No	No
536	Cape Town	Preeclampsia	Yes	Moderate		Gradual	No	No	No	No	No	No	No	No	N/A (no visual disturbances)	No	No	No	No	No	No	No	No	No	No	No	No	No	No	No	No	No	No	No	No	No	No	No	No	No	No	No	No	No	No	No	No	No
537	Cape Town	Preeclampsia	Yes	Severe		Gradual	Yes	No	No	No	No	No	Yes	No	1-3 days ago	No	No	No	No	No	No	No	No	No	No	No	No	No	No	No	No	No	No	No	Yes	Yes	Yes	No	No	No	No	No	No	No	No	Yes	No	No
538	Cape Town	Preeclampsia	Yes	Mild		Gradual	No	No	No	No	No	No	No	No	N/A (no visual disturbances)	No	No	No	No	No	No	No	No	No	No	No	No	No	No	No	No	No	No	No	Yes	Yes	No	No	No	No	No	No	No	No	No	No	No	No
539	Cape Town	Healthy control	No	No		No headache	No	No	No	No	No	No	No	No	N/A (no visual disturbances)	No	No	No	No	No	No	No	No	No	No	No	No	No	No	No	No	No	No	No	No	No	No	No	No	No	No	No	No	No	No	No	No	No
540	Cape Town	Eclampsia	Yes	Worst headache ever experienced		Gradual	Yes	No	Yes	No	No	No	No	No	Less than one hour before	No	No	No	No	No	Yes	No	No	No	No	No	No	Yes	No	Yes	Yes	No	No	No	Yes	Yes	Yes	Yes	Yes	Yes	Yes	Yes	Yes	Yes	Yes	Yes	Yes	Yes
541	Cape Town	Preeclampsia	Yes	Moderate		Gradual	No	No	No	No	No	No	No	No	N/A (no visual disturbances)	No	No	No	No	No	No	No	No	No	No	No	No	No	No	No	No	No	No	No	Yes	Yes	Yes	No	No	No	No	No	No	No	No	No	No	No
542	Cape Town	Preeclampsia	Yes	Severe		Gradual	Yes	No	No	No	Yes	No	No	No	Less than 24 hours ago	No	No	No	No	No	No	No	No	No	No	No	No	No	No	Yes	Yes	No	No	No	Yes	Yes	Yes	No	No	No	No	Yes	No	No	No	Yes	No	No
543	Cape Town	Preeclampsia	Yes	Severe		Gradual	Yes	Yes	No	No	No	No	No	No	1-3 days ago	Severe	No	Yes	No	No	No	No	No	No	No	No	No	No	No	Yes	Yes	No	No	No	Yes	Yes	Yes	Yes	No	No	No	Yes	No	No	No	Yes	No	No
544	Cape Town	Healthy control	No	No		No headache	No	No	No	No	No	No	No	No	N/A (no visual disturbances)	No	No	No	No	No	No	No	No	No	No	No	No	No	No	No	No	No	No	No	No	No	No	No	No	No	No	No	No	No	No	No	No	No
545	Cape Town	Healthy control	No	No		No headache	No	No	No	No	No	No	No	No	N/A (no visual disturbances)	No	No	No	No	No	No	No	No	No	No	No	No	No	No	No	No	No	No	No	No	No	No	No	No	No	No	No	No	No	No	No	No	No
546	Cape Town	Preeclampsia	Yes	Worst headache ever experienced		Gradual	Yes	No	No	No	Yes	No	Yes	No	Less than 24 hours ago	No	No	No	No	No	No	No	No	No	No	No	No	No	No	Yes	Yes	No	No	No	Yes	Yes	No	No	No	No	No	No	No	No	No	No	No	No
547	Cape Town	Healthy control	No	No		No headache	No	No	No	No	No	No	No	No	N/A (no visual disturbances)	No	No	No	No	No	No	No	No	No	No	No	No	No	No	Yes	Yes	No	Yes	No	No	No	No	No	No	No	No	No	No	No	No	No	No	No
548	Cape Town	Healthy control	No	No		No headache	No	No	No	No	No	No	No	No	N/A (no visual disturbances)	No	No	No	No	No	No	No	No	No	No	No	No	No	No	No	No	No	No	No	No	No	No	No	No	No	No	No	No	No	No	No	No	No
549	Cape Town	Preeclampsia	Yes	Worst headache ever experienced		Gradual	Yes	No	No	No	Yes	No	No	No	Less than 24 hours ago	No	No	No	No	No	No	No	No	No	No	No	No	No	No	No	No	No	No	No	Yes	Yes	Yes	No	No	No	No	No	No	No	No	No	No	No
550	Cape Town	Healthy control	No	No		No headache	No	No	No	No	No	No	No	No	N/A (no visual disturbances)	No	No	No	No	No	No	No	No	No	No	No	No	No	No	No	No	No	No	No	No	No	No	No	No	No	No	No	No	No	No	No	No	No
551	Cape Town	Healthy control	No	No		No headache	No	No	No	No	No	No	No	No	N/A (no visual disturbances)	No	No	No	No	No	No	No	No	No	No	No	No	No	No	No	No	No	No	No	No	No	No	No	No	No	No	No	No	No	No	No	No	No
552	Cape Town	Preeclampsia	Yes	Severe			No	No	No	No	No	No	No	No	N/A (no visual disturbances)	No	No	No	Yes	No	No	No	No	No	No	No	No	No	No	No	No	No	No	No	Yes	Yes	No	No	No	No	No	No	No	No	No	No	No	No
553	Cape Town	Healthy control	No	No		No headache	No	No	No	No	No	No	No	No	N/A (no visual disturbances)	No	No	No	No	No	No	No	No	No	No	No	No	No	No	No	No	No	No	No	No	No	No	No	No	No	No	No	No	No	No	No	No	No
554	Cape Town	Preeclampsia	Yes	Severe		Gradual	Yes	Yes	No	No	No	No	No	No	Less than 12 hours before	Moderate	No	No	Yes	Yes	No	No	No	No	No	No	No	No	No	No	No	No	No	No	Yes	Yes	No	No	No	No	No	No	No	No	No	No	No	No
555	Cape Town	Preeclampsia	Yes	Moderate		Gradual	No	No	No	No	No	No	No	No	N/A (no visual disturbances)	Worst abdominal pain of my life	No	No	No	No	No	No	No	No	No	No	No	No	No	Yes	Yes	No	No	No	Yes	Yes	Yes	No	No	No	No	No	No	No	No	No	No	No
556	Cape Town	Healthy control	No	No		No headache	No	No	No	No	No	No	No	No	N/A (no visual disturbances)	No	No	No	No	No	No	No	No	No	No	No	No	No	No	No	No	No	No	No	No	No	No	No	No	No	No	No	No	No	No	No	No	No
557	Cape Town	Healthy control	No	No		No headache	No	No	No	No	No	No	No	No	N/A (no visual disturbances)	No	No	No	No	No	No	No	No	No	No	No	No	No	No	No	No	No	No	No	No	No	No	No	No	No	No	No	No	No	No	No	No	No
558	Cape Town	Healthy control	No	No		No headache	No	No	No	No	No	No	No	No	N/A (no visual disturbances)	No	No	No	No	No	No	No	No	No	No	No	No	No	No	No	No	No	No	No	No	No	No	No	No	No	No	No	No	No	No	No	No	No
559	Cape Town	Healthy control	No	No		No headache	No	No	No	No	No	No	No	No	N/A (no visual disturbances)	No	No	No	No	No	No	No	No	No	No	No	No	No	No	No	No	No	No	No	No	No	No	No	No	No	No	No	No	No	No	No	No	No
560	Cape Town	Healthy control	No	No		No headache	No	No	No	No	No	No	No	No	N/A (no visual disturbances)	No	No	No	No	No	No	No	No	No	No	No	No	No	No	No	No	No	No	No	No	No	No	No	No	No	No	No	No	No	No	No	No	No
561	Cape Town	Healthy control	No	No		No headache	No	No	No	No	No	No	No	No	N/A (no visual disturbances)	No	No	No	No	No	No	No	No	No	No	No	No	No	No	No	No	No	No	No	No	No	No	No	No	No	No	No	No	No	No	No	No	No
562	Cape Town	Healthy control	No	No		No headache	No	No	No	No	No	No	No	No	N/A (no visual disturbances)	No	No	No	No	No	No	No	No	No	No	No	No	No	No	No	No	No	No	No	No	No	No	No	No	No	No	No	No	No	No	No	No	No
563	Cape Town	Healthy control	No	No		No headache	No	No	No	No	No	No	No	No	N/A (no visual disturbances)	No	No	No	No	No	No	No	No	No	No	No	No	No	No	No	No	No	No	No	No	No	No	No	No	No	No	No	No	No	No	No	No	No
564	Cape Town	Preeclampsia	Yes	Moderate		Gradual	No	No	No	No	No	No	No	No	N/A (no visual disturbances)	No	No	No	No	No	No	No	No	No	No	No	No	No	No	No	No	No	No	No	Yes	Yes	Yes	No	No	No	No	No	No	No	No	No	No	No
565	Cape Town	Healthy control	No	No		No headache	No	No	No	No	No	No	No	No	N/A (no visual disturbances)	No	No	No	No	No	No	No	No	No	No	No	No	No	No	No	No	No	No	No	No	No	No	No	No	No	No	No	No	No	No	No	No	No
566	Cape Town	Healthy control	No	No		No headache	No	No	No	No	No	No	No	No	N/A (no visual disturbances)	No	No	No	No	No	No	No	No	No	No	No	No	No	No	No	No	No	No	No	No	No	No	No	No	No	No	No	No	No	No	No	No	No
567	Cape Town	Healthy control	No	No		No headache	No	No	No	No	No	No	No	Yes	N/A (no visual disturbances)	No	No	No	No	No	No	No	No	No	No	No	No	No	No	No	No	No	No	No	No	No	No	No	No	No	No	No	No	No	No	No	No	No
568	Cape Town	Preeclampsia	No	No		No headache	No	No	No	No	No	No	No	No	N/A (no visual disturbances)	No	No	No	No	No	No	No	No	No	No	No	No	No	No	No	No	No	No	No	Yes	Yes	Yes	No	No	No	No	No	No	No	No	No	No	No
569	Cape Town	Preeclampsia	Yes	Mild		Gradual	Yes	Yes	No	No	No	No	Yes	No	Less than 24 hours ago	No	No	No	No	No	No	No	No	No	No	No	No	No	No	No	No	No	No	No	Yes	Yes	Yes	No	No	No	No	No	No	No	No	No	No	No
570	Cape Town	Preeclampsia	Yes	Worst headache ever experienced		Gradual	Yes	Yes	No	No	No	No	No	No	1-3 days ago	Worst abdominal pain of my life	Yes	Yes	No	No	No	No	No	No	No	No	No	No	No	Yes	Yes	No	No	No	Yes	Yes	Yes	No	No	No	No	No	No	No	Yes	Yes	No	No
571	Cape Town	Preeclampsia	Yes	Severe		Gradual	No	No	No	No	No	No	No	No	N/A (no visual disturbances)	No	No	No	No	No	Yes	No	No	No	No	No	No	No	Yes	No	No	No	No	No	Yes	Yes	Yes	No	No	No	No	No	No	No	No	No	No	No
572	Cape Town	Preeclampsia	Yes	Mild		Gradual	No	No	No	No	No	No	No	No	N/A (no visual disturbances)	No	No	No	No	No	No	No	No	No	No	No	No	No	No	No	No	No	No	No	Yes	Yes	Yes	No	No	No	No	No	No	No	No	No	No	No
573	Cape Town	Preeclampsia	No	No		No headache	No	No	No	No	No	No	No	No	N/A (no visual disturbances)	No	No	No	No	No	No	No	No	No	No	No	No	No	No	No	No	No	No	No	Yes	Yes	Yes	No	No	No	No	No	No	No	No	No	No	No
574	Cape Town	Healthy control	No	No		No headache	No	No	No	No	No	No	No	No	N/A (no visual disturbances)	No	No	No	No	No	No	No	No	No	No	No	No	No	No	Yes	Yes	No	No	No	No	No	No	No	No	No	No	No	No	No	No	No	No	No
575	Cape Town	Healthy control	No	No		No headache	No	No	No	No	No	No	No	No	N/A (no visual disturbances)	No	No	No	No	No	No	No	No	No	No	No	No	No	No	No	No	No	No	No	No	No	No	No	No	No	No	No	No	No	No	No	No	No
576	Cape Town	Healthy control	No	No		No headache	No	No	No	No	No	No	No	No	N/A (no visual disturbances)	No	No	No	No	No	No	No	No	No	No	No	No	No	No	No	No	No	No	No	No	No	No	No	No	No	No	No	No	No	No	No	No	No
577	Cape Town	Healthy control	No	No		No headache	No	No	No	No	No	No	No	No	N/A (no visual disturbances)	No	No	No	No	No	No	No	No	No	No	No	No	No	No	Yes	Yes	No	No	No	No	No	No	No	No	No	No	No	No	No	No	No	No	No
578	Cape Town	Healthy control	No	No		No headache	No	No	No	No	No	No	No	No	N/A (no visual disturbances)	No	No	No	No	No	No	No	No	No	No	No	No	No	No	No	No	No	No	No	No	No	No	No	No	No	No	No	No	No	No	No	No	No
579	Cape Town	Healthy control	No	No		No headache	No	No	No	No	No	No	No	No	N/A (no visual disturbances)	No	No	No	No	No	No	No	No	No	No	No	No	No	No	No	No	No	No	No	No	No	No	No	No	No	No	No	No	No	No	No	No	No
580	Cape Town	Healthy control	No	No		No headache	No	No	No	No	No	No	No	No	N/A (no visual disturbances)	No	No	No	No	No	No	No	No	No	No	No	No	No	No	No	No	No	No	No	No	No	No	No	No	No	No	No	No	No	No	No	No	No
581	Cape Town	Preeclampsia	No	No		No headache	No	No	No	No	No	No	No	No	N/A (no visual disturbances)	No	No	Yes	No	No	No	No	No	No	No	No	No	No	No	Yes	Yes	No	No	No	Yes	Yes	Yes	No	No	No	No	No	No	No	No	No	No	No
582	Cape Town	Preeclampsia	Yes	Severe		Gradual	No	No	No	No	No	No	No	No	N/A (no visual disturbances)	No	No	No	Yes	Yes	No	No	No	No	No	No	No	No	No	No	No	No	No	No	Yes	Yes	Yes	No	No	No	No	No	No	No	No	Yes	No	No
583	Cape Town	Healthy control	No	No		No headache	No	No	No	No	No	No	No	No	N/A (no visual disturbances)	No	No	No	No	No	No	No	No	No	No	No	No	No	No	No	No	No	No	No	No	No	No	No	No	No	No	No	No	No	No	No	No	No
584	Cape Town	Preeclampsia	Yes	Moderate		Gradual	No	No	No	No	No	No	No	No	N/A (no visual disturbances)	No	No	No	No	No	No	No	No	No	No	No	No	No	No	No	No	No	No	No	Yes	Yes	Yes	No	No	No	No	No	No	No	No	No	No	No
585	Cape Town	Healthy control	No	No		No headache	No	No	No	No	No	No	No	No	N/A (no visual disturbances)	No	No	No	No	No	No	No	No	No	No	No	No	No	No	No	No	No	No	No	No	No	No	No	No	No	No	No	No	No	No	No	No	No
586	Cape Town	Healthy control	No	No		No headache	No	No	No	No	No	Yes	No	No	N/A (no visual disturbances)	No	No	No	No	No	No	No	No	No	No	No	No	No	No	No	No	No	No	No	No	No	No	No	No	No	No	No	No	No	No	No	No	No
587	Cape Town	Healthy control	No	No		No headache	No	No	No	No	No	No	No	No	N/A (no visual disturbances)	No	No	No	No	No	No	No	No	No	No	No	No	No	No	No	No	No	No	No	No	No	No	No	No	No	No	No	No	No	No	No	No	No
588	Cape Town	Healthy control	No	No		No headache	No	No	No	No	No	No	No	No	N/A (no visual disturbances)	No	No	No	No	No	No	No	No	No	No	No	No	No	No	No	No	No	No	No	No	No	No	No	No	No	No	No	No	No	No	No	No	No
589	Cape Town	Healthy control	No	No		No headache	No	No	No	No	No	No	No	No	N/A (no visual disturbances)	No	No	No	No	No	No	No	No	No	No	No	No	No	No	Yes	Yes	No	No	No	No	No	No	No	No	No	No	No	No	No	No	No	No	No
591	Cape Town	Healthy control	No	No		No headache	No	No	No	No	No	No	No	No	N/A (no visual disturbances)	No	No	No	No	No	No	No	No	No	No	No	No	No	No	No	No	No	No	No	No	No	No	No	No	No	No	No	No	No	No	No	No	No
592	Cape Town	Healthy control	No	No		No headache	No	No	No	No	No	No	No	No	N/A (no visual disturbances)	No	No	No	No	No	No	No	No	No	No	No	No	No	No	No	No	No	No	No	No	No	No	No	No	No	No	No	No	No	No	No	No	No
593	Cape Town	Healthy control	No	No		No headache	No	No	No	No	No	No	No	No	N/A (no visual disturbances)	No	No	No	No	No	No	No	No	No	No	No	No	No	No	No	No	No	No	No	No	No	No	No	No	No	No	No	No	No	No	No	No	No
594	Cape Town	Healthy control	No	No		No headache	No	No	No	No	No	No	No	No	N/A (no visual disturbances)	No	No	No	No	No	No	No	No	No	No	No	No	No	No	No	No	No	No	No	No	No	No	No	No	No	No	No	No	No	No	No	No	No
595	Cape Town	Preeclampsia	Yes	Worst headache ever experienced		Gradual	Yes	Yes	No	No	No	No	No	No	1-3 days ago	No	No	No	No	No	No	No	No	No	No	No	No	No	No	No	No	No	No	No	Yes	Yes	Yes	No	No	No	No	No	No	No	No	No	No	No
596	Cape Town	Preeclampsia	Yes	Worst headache ever experienced		Gradual	Yes	Yes	No	No	No	No	No	No	1-3 days ago	No	No	No	No	No	No	No	No	No	No	No	No	No	No	No	No	No	No	No	Yes	Yes	Yes	No	No	No	No	No	No	No	No	No	No	No
597	Cape Town	Healthy control	No	No		No headache	No	No	No	No	No	No	No	No	N/A (no visual disturbances)	No	No	No	No	No	No	No	No	No	No	No	No	No	No	No	No	No	No	No	No	No	No	No	No	No	No	No	No	No	No	No	No	No
598	Cape Town	Preeclampsia	Yes	Mild		Gradual	No	No	No	No	No	No	No	No	N/A (no visual disturbances)	No	No	No	No	No	No	No	No	No	No	No	No	No	No	No	No	No	No	No	Yes	Yes	No	No	No	No	No	No	No	No	No	No	No	No
599	Cape Town	Healthy control	No	No		No headache	No	No	No	No	No	No	No	No	N/A (no visual disturbances)	No	No	No	No	No	No	No	No	No	No	No	No	No	No	No	No	No	No	No	No	No	No	No	No	No	No	No	No	No	No	No	No	No
601	Cape Town	Healthy control	No	No		No headache	No	No	No	No	No	No	No	No	N/A (no visual disturbances)	No	No	No	No	No	No	No	No	No	No	No	No	No	No	Yes	No	No	Yes	No	No	No	No	No	No	No	No	No	No	No	No	No	No	No
602	Cape Town	Healthy control	No	No		No headache	No	No	No	No	No	No	No	No	N/A (no visual disturbances)	No	No	No	No	No	No	No	No	No	No	No	No	No	No	No	No	No	No	No	No	No	No	No	No	No	No	No	No	No	No	No	No	No
603	Cape Town	Healthy control	No	No		No headache	No	No	No	No	No	No	No	No	N/A (no visual disturbances)	No	No	No	No	No	No	No	No	No	No	No	No	No	No	No	No	No	No	No	No	No	No	No	No	No	No	No	No	No	No	No	No	No
604	Cape Town	Preeclampsia	Yes	Severe		Gradual	No	No	No	No	No	No	No	No	N/A (no visual disturbances)	No	No	No	No	No	No	No	No	No	No	No	No	No	No	No	No	No	No	No	Yes	Yes	Yes	No	No	No	No	No	No	No	No	No	No	No
606	Cape Town	Preeclampsia	Yes	Worst headache ever experienced		Gradual	Yes	No	No	No	Yes	No	No	No	1-3 days ago	No	Yes	Yes	Yes	Yes	No	No	No	No	No	No	No	No	No	Yes	Yes	No	No	No	Yes	Yes	Yes	No	No	No	No	No	No	No	No	No	No	No
607	Cape Town	Healthy control	No	No		No headache	No	No	No	No	No	No	No	No	N/A (no visual disturbances)	No	No	No	No	No	No	No	No	No	No	No	No	No	No	No	No	No	No	No	No	No	No	No	No	No	No	No	No	No	No	No	No	No
608	Cape Town	Healthy control	No	No		No headache	No	No	No	No	No	No	No	No	N/A (no visual disturbances)	No	No	No	No	No	No	No	No	No	No	No	No	No	No	No	No	No	No	No	No	No	No	No	No	No	No	No	No	No	No	No	No	No
609	Cape Town	Eclampsia	Yes	Worst headache ever experienced		Gradual	Yes	Yes	No	No	No	No	Yes	No	Less than 24 hours ago	No	No	No	No	No	No	No	No	No	No	No	No	No	No	Yes	Yes	No	No	No	Yes	Yes	Yes	No	No	No	No	No	No	No	Yes	Yes	No	No
610	Cape Town	Healthy control	No	No		No headache	No	No	No	No	No	No	No	No	N/A (no visual disturbances)	No	No	No	No	No	No	No	No	No	No	No	No	No	No	No	No	No	No	No	No	No	No	No	No	No	No	No	No	No	No	No	No	No
611	Cape Town	Healthy control	No	No		No headache	No	No	No	No	No	No	No	No	N/A (no visual disturbances)	No	No	No	No	No	No	No	No	No	No	No	No	No	No	No	No	No	No	No	No	No	No	No	No	No	No	No	No	No	No	No	No	No
612	Cape Town	Healthy control	No	No		No headache	No	No	No	No	No	No	No	No	N/A (no visual disturbances)	No	No	No	No	No	No	No	No	No	No	No	No	No	No	No	No	No	No	No	No	No	No	No	No	No	No	No	No	No	No	No	No	No
613	Cape Town	Preeclampsia	Yes	Severe		Gradual	Yes	Yes	No	No	No	No	Yes	No	1-3 days ago	No	Yes	Yes	No	No	No	No	No	No	No	No	No	No	No	Yes	Yes	No	No	No	Yes	Yes	Yes	No	No	No	No	Yes	No	Yes	Yes	Yes	No	No
614	Cape Town	Preeclampsia	No	No		No headache	No	No	No	No	No	No	No	No	N/A (no visual disturbances)	No	No	Yes	No	No	No	No	No	No	No	No	No	No	No	No	No	No	No	No	Yes	Yes	Yes	No	No	No	No	No	No	No	No	No	No	No
615	Cape Town	Preeclampsia	No	No		No headache	No	No	No	No	No	No	No	No	N/A (no visual disturbances)	No	No	No	No	No	No	No	No	No	No	No	No	No	No	No	No	No	No	No	Yes	Yes	No	No	No	No	No	No	No	No	No	No	No	No
616	Cape Town	Preeclampsia	Yes	Worst headache ever experienced		Gradual	Yes	Yes	No	No	No	No	Yes	No	Less than 24 hours ago	No	No	No	Yes	Yes	No	No	No	No	No	No	No	No	No	Yes	Yes	No	No	No	Yes	Yes	Yes	No	No	No	No	Yes	No	No	No	No	No	No
617	Cape Town	Preeclampsia	Yes	Severe		Gradual	Yes	Yes	No	No	No	No	Yes	No	1-3 days ago	No	No	No	No	No	No	No	No	No	No	No	No	No	No	Yes	Yes	No	No	No	Yes	Yes	No	No	No	No	No	Yes	No	No	No	No	No	No
618	Cape Town	Preeclampsia	No	No		No headache	No	No	No	No	No	No	No	No	N/A (no visual disturbances)	No	No	No	Yes	Yes	No	No	No	No	No	No	No	No	No	No	No	No	No	No	Yes	Yes	Yes	No	No	No	No	No	No	No	No	No	No	No
619	Cape Town	Healthy control	No	No		No headache	No	No	No	No	No	No	No	No	N/A (no visual disturbances)	No	No	No	No	No	No	No	No	No	No	No	No	No	No	No	No	No	No	No	No	No	No	No	No	No	No	No	No	No	No	No	No	No
620	Cape Town	Healthy control	No	No		No headache	No	No	No	No	No	No	No	No	N/A (no visual disturbances)	No	No	No	No	No	No	No	No	No	No	No	No	No	No	No	No	No	No	No	No	No	No	No	No	No	No	No	No	No	No	No	No	No
621	Cape Town	Healthy control	No	No		No headache	No	No	No	No	No	No	No	No	N/A (no visual disturbances)	No	No	No	No	No	No	No	No	No	No	No	No	No	No	No	No	No	No	No	No	No	No	No	No	No	No	No	No	No	No	No	No	No
622	Cape Town	Healthy control	No	No		No headache	No	No	No	No	No	No	No	No	N/A (no visual disturbances)	No	No	No	No	No	No	No	No	No	No	No	No	No	No	No	No	No	No	No	No	No	No	No	No	No	No	No	No	No	No	No	No	No
623	Cape Town	Healthy control	No	No		No headache	No	No	No	No	No	No	No	No	N/A (no visual disturbances)	No	No	No	No	No	No	No	No	No	No	No	No	No	No	No	No	No	No	No	No	No	No	No	No	No	No	No	No	No	No	No	No	No
624	Cape Town	Eclampsia	Yes	Moderate		Gradual	Yes	No	No	No	No	No	Yes	No	Less than 24 hours ago	No	No	No	No	No	No	No	No	No	No	No	No	No	No	No	No	No	No	No	Yes	Yes	Yes	No	No	No	No	No	No	No	No	No	No	No
625	Cape Town	Eclampsia	Yes	Severe		Gradual	Yes	Yes	No	No	No	No	Yes	No	Less than 24 hours ago	Severe	No	No	No	No	No	No	No	No	No	No	No	No	No	No	No	No	No	No	Yes	Yes	Yes	Yes	Yes	No	Yes	Yes	Yes	Yes	Yes	Yes	No	No
626	Cape Town	Eclampsia	Yes	Severe		Gradual	No	No	No	No	No	No	No	No	N/A (no visual disturbances)	No	No	No	Yes	Yes	No	No	No	No	No	No	No	No	No	Yes	Yes	No	No	No	Yes	Yes	Yes	No	Yes	No	Yes	Yes	No	Yes	Yes	Yes	No	No
627	Cape Town	Healthy control	No	No		No headache	No	No	No	No	No	No	No	No	N/A (no visual disturbances)	No	No	No	Yes	No	No	No	No	No	No	No	No	No	No	Yes	Yes	No	No	No	No	No	No	No	No	No	No	No	No	No	No	No	No	No
628	Cape Town	Healthy control	No	No		No headache	No	No	No	No	No	No	No	No	N/A (no visual disturbances)	No	No	No	No	No	No	No	No	No	No	No	No	No	No	Yes	Yes	No	No	No	No	No	No	No	No	No	No	No	No	No	No	No	No	No
629	Cape Town	Healthy control	No	No		No headache	No	No	No	No	No	No	No	No	N/A (no visual disturbances)	No	No	No	No	No	No	No	No	No	No	No	No	No	No	No	No	No	No	No	No	No	No	No	No	No	No	No	No	No	No	No	No	No
630	Cape Town	Preeclampsia	Yes	Worst headache ever experienced		Gradual	No	No	No	No	No	No	No	No	N/A (no visual disturbances)	No	No	No	No	No	No	No	No	No	No	No	No	No	No	No	No	No	No	No	Yes	Yes	Yes	No	No	No	No	No	No	No	No	No	No	No
631	Cape Town	Eclampsia	Yes	Moderate		Gradual	No	Yes	No	No	No	No	No	No	N/A (no visual disturbances)	No	No	No	No	No	No	No	No	No	No	No	No	No	No	Yes	Yes	No	No	No	Yes	Yes	Yes	No	No	No	No	No	No	No	No	No	No	No
632	Cape Town	Healthy control	No	No		No headache	No	No	No	No	No	No	No	No	N/A (no visual disturbances)	No	No	No	No	No	No	No	No	No	No	No	No	No	No	No	No	No	No	No	No	No	No	No	No	No	No	No	No	No	No	No	No	No
633	Cape Town	Healthy control	No	No		No headache	No	No	No	No	No	No	No	No	N/A (no visual disturbances)	No	No	No	No	No	No	No	No	No	No	No	No	No	No	No	No	No	No	No	No	No	No	No	No	No	No	No	No	No	No	No	No	No
634	Cape Town	Healthy control	No	No		No headache	No	No	No	No	No	No	No	No	N/A (no visual disturbances)	No	No	No	No	No	No	No	No	No	No	No	No	No	No	No	No	No	No	No	No	No	No	No	No	No	No	No	No	No	No	No	No	No
635	Cape Town	Preeclampsia	Yes	Severe		Gradual	No	No	No	No	No	No	No	No	N/A (no visual disturbances)	No	No	No	No	No	No	No	No	No	No	No	No	No	No	Yes	Yes	No	No	No	Yes	Yes	Yes	No	No	No	No	No	No	No	No	No	No	No
636	Cape Town	Healthy control	No	No		No headache	No	No	No	No	No	No	No	No	N/A (no visual disturbances)	No	No	No	No	No	No	No	No	No	No	No	No	No	No	No	No	No	No	No	No	No	No	No	No	No	No	No	No	No	No	No	No	No
637	Cape Town	Preeclampsia	Yes	Severe		Gradual	No	No	No	No	No	No	No	No	N/A (no visual disturbances)	No	No	No	No	No	No	No	No	No	No	No	No	No	No	Yes	Yes	No	No	No	Yes	Yes	Yes	No	No	No	No	No	No	No	No	No	No	No
638	Cape Town	Healthy control	No	No		No headache	No	No	No	No	No	No	No	No	N/A (no visual disturbances)	No	No	No	No	No	No	No	No	No	No	No	No	No	No	No	No	No	No	No	No	No	No	No	No	No	No	No	No	No	No	No	No	No
639	Cape Town	Preeclampsia	Yes	Mild		Gradual	Yes	Yes	No	No	No	No	No	No	Less than 24 hours ago	Mild	No	Yes	No	No	No	No	No	No	No	No	No	No	No	No	No	No	No	No	Yes	No	Yes	No	No	No	No	No	No	No	No	No	No	No
640	Cape Town	Healthy control	No	No		No headache	No	No	No	No	No	No	No	No	N/A (no visual disturbances)	No	No	No	No	No	No	No	No	No	No	No	No	No	No	No	No	No	No	No	No	No	No	No	No	No	No	No	No	No	No	No	No	No
641	Cape Town	Healthy control	No	No		No headache	No	No	No	No	No	No	No	No	N/A (no visual disturbances)	No	No	No	No	No	No	No	No	No	No	No	No	No	No	No	No	No	No	No	No	No	No	No	No	No	No	No	No	No	No	No	No	No
642	Cape Town	Preeclampsia	Yes	Severe		Gradual	Yes	Yes	No	No	No	No	No	No	Less than 24 hours ago	No	No	No	No	No	No	No	No	No	No	No	No	No	No	No	No	No	No	No	Yes	Yes	Yes	No	No	No	No	No	No	No	No	No	No	No
643	Cape Town	Healthy control	No	No		No headache	No	No	No	No	No	No	No	No	N/A (no visual disturbances)	No	No	No	No	No	No	No	No	No	No	No	No	No	No	No	No	No	No	No	No	No	No	No	No	No	No	No	No	No	No	No	No	No
644	Cape Town	Healthy control	No	No		No headache	No	No	No	No	No	No	No	No	N/A (no visual disturbances)	No	No	No	No	No	No	No	No	No	No	No	No	No	No	No	No	No	No	No	No	No	No	No	No	No	No	No	No	No	No	No	No	No
645	Cape Town	Healthy control	No	No		No headache	No	No	No	No	No	No	No	No	N/A (no visual disturbances)	No	No	No	No	No	No	No	No	No	No	No	No	No	No	No	No	No	No	No	No	No	No	No	No	No	No	No	No	No	No	No	No	No
646	Cape Town	Healthy control	No	No		No headache	No	No	No	No	No	No	No	No	N/A (no visual disturbances)	No	No	No	No	No	No	No	No	No	No	No	No	No	No	No	No	No	No	No	No	No	No	No	No	No	No	No	No	No	No	No	No	No
647	Cape Town	Healthy control	No	No		No headache	No	No	No	No	No	No	No	No	N/A (no visual disturbances)	No	No	No	No	No	No	No	No	No	No	No	No	No	No	No	No	No	No	No	No	No	No	No	No	No	No	No	No	No	No	No	No	No
648	Cape Town	Healthy control	No	No		No headache	No	No	No	No	No	No	No	No	N/A (no visual disturbances)	No	No	No	No	No	No	No	No	No	No	No	No	No	No	No	No	No	No	No	Yes	Yes	No	No	No	No	No	No	No	No	No	No	No	No
649	Cape Town	Healthy control	No	No		No headache	No	No	No	No	No	No	No	No	N/A (no visual disturbances)	No	No	No	No	No	No	No	No	No	No	No	No	No	No	No	No	No	No	No	No	No	No	No	No	No	No	No	No	No	No	No	No	No
650	Cape Town	Healthy control	No	No		No headache	No	No	No	No	No	No	No	No	N/A (no visual disturbances)	No	No	No	No	No	No	No	No	No	No	No	No	No	No	No	No	No	No	No	No	No	No	No	No	No	No	No	No	No	No	No	No	No
651	Cape Town	Healthy control	No	No		No headache	No	No	No	No	No	No	No	No	N/A (no visual disturbances)	No	No	No	No	No	No	No	No	No	No	No	No	No	No	No	No	No	No	No	No	No	No	No	No	No	No	No	No	No	No	No	No	No
652	Cape Town	Healthy control	No	No		No headache	No	No	No	No	No	No	No	No	N/A (no visual disturbances)	No	No	No	No	No	No	No	No	No	No	No	No	No	No	No	No	No	No	No	No	No	No	No	No	No	No	No	No	No	No	No	No	No
653	Cape Town	Healthy control	No	No		No headache	No	No	No	No	No	No	No	No	N/A (no visual disturbances)	No	No	No	No	No	No	No	No	No	No	No	No	No	No	No	No	No	No	No	No	No	No	No	No	No	No	No	No	No	No	No	No	No
654	Cape Town	Healthy control	No	No		No headache	No	No	No	No	No	No	No	No	N/A (no visual disturbances)	No	No	No	No	No	No	No	No	No	No	No	No	No	No	No	No	No	No	No	No	No	No	No	No	No	No	No	No	No	No	No	No	No
655	Cape Town	Healthy control	No	No		No headache	No	No	No	No	No	No	No	No	N/A (no visual disturbances)	No	No	No	No	No	No	No	No	No	No	No	No	No	No	No	No	No	No	No	No	No	No	No	No	No	No	No	No	No	No	No	No	No
656	Cape Town	Preeclampsia	Yes	Severe		Gradual	Yes	Yes	No	No	No	No	No	No	1-3 days ago	No	No	No	No	No	No	No	No	No	No	No	No	No	No	Yes	Yes	No	No	No	Yes	Yes	Yes	No	No	No	No	No	No	No	No	No	No	No
657	Cape Town	Preeclampsia	No	No		No headache	No	No	No	No	No	No	No	No	N/A (no visual disturbances)	No	No	No	No	No	No	No	No	No	No	No	No	No	No	No	No	No	No	No	Yes	Yes	No	No	No	No	No	No	No	No	No	No	No	No
658	Cape Town	Preeclampsia	Yes	Severe		Gradual	No	No	No	No	No	No	No	No	N/A (no visual disturbances)	No	No	No	No	No	No	No	No	No	No	No	No	No	No	No	No	No	No	No	Yes	Yes	Yes	No	No	No	No	No	No	No	No	No	No	No
659	Cape Town	Healthy control	No	No		No headache	No	No	No	No	No	No	No	No	N/A (no visual disturbances)	No	No	No	No	No	No	No	No	No	No	No	No	No	No	No	No	No	No	No	No	No	No	No	No	No	No	No	No	No	No	No	No	No
661	Cape Town	Healthy control	No	No		No headache	No	No	No	No	No	No	No	No	N/A (no visual disturbances)	No	No	No	No	No	No	No	No	No	No	No	No	No	No	No	No	No	No	No	No	No	No	No	No	No	No	No	No	No	No	No	No	No
662	Cape Town	Healthy control	No	No		No headache	No	No	No	No	No	No	No	No	N/A (no visual disturbances)	No	No	No	No	No	No	No	No	No	No	No	No	No	No	No	No	No	No	No	Yes	Yes	No	No	No	No	No	No	No	No	No	No	No	No
663	Cape Town	Healthy control	No	No		No headache	No	No	No	No	No	No	No	No	N/A (no visual disturbances)	No	No	No	No	No	No	No	No	No	No	No	No	No	No	No	No	No	No	No	No	No	No	No	No	No	No	No	No	No	No	No	No	No
664	Cape Town	Preeclampsia	Yes	Severe		Gradual	No	No	No	No	No	No	No	No	N/A (no visual disturbances)	No	Yes	Yes	No	No	No	No	No	No	No	No	No	No	No	Yes	Yes	No	No	No	Yes	Yes	Yes	No	No	No	No	No	No	No	No	No	No	No
665	Cape Town	Healthy control	No	No		No headache	No	No	No	No	No	No	No	No	N/A (no visual disturbances)	No	No	No	No	No	Yes	No	No	No	No	No	No	Yes	No	No	No	No	No	No	No	No	No	No	No	No	No	No	No	No	No	No	No	No
666	Cape Town	Healthy control	No	No		No headache	No	No	No	No	No	No	No	No	N/A (no visual disturbances)	No	No	No	No	No	No	No	No	No	No	No	No	No	No	No	No	No	No	No	No	No	No	No	No	No	No	No	No	No	No	No	No	No
667	Cape Town	Healthy control	No	No		No headache	No	No	No	No	No	No	No	No	N/A (no visual disturbances)	No	No	No	No	No	No	No	No	No	No	No	No	No	No	No	No	No	No	No	No	No	No	No	No	No	No	No	No	No	No	No	No	No
668	Cape Town	Healthy control	No	No		No headache	No	No	No	No	No	No	No	No	N/A (no visual disturbances)	No	No	No	No	No	No	No	No	No	No	No	No	No	No	Yes	Yes	No	No	No	No	No	No	No	No	No	No	No	No	No	No	No	No	No
669	Cape Town	Healthy control	No	No		No headache	No	No	No	No	No	No	No	No	N/A (no visual disturbances)	No	No	No	No	No	No	No	No	No	No	No	No	No	No	No	No	No	No	No	No	No	No	No	No	No	No	No	No	No	No	No	No	No
670	Cape Town	Healthy control	No	No		No headache	No	No	No	No	No	No	No	No	N/A (no visual disturbances)	No	No	No	No	No	No	No	No	No	No	No	No	No	No	No	No	No	No	No	No	No	No	No	No	No	No	No	No	No	No	No	No	No
671	Cape Town	Eclampsia	Yes	Severe		Gradual	No	No	No	No	No	No	No	No	N/A (no visual disturbances)	No	No	No	No	No	No	No	No	No	No	No	No	No	No	Yes	Yes	No	No	No	Yes	Yes	No	No	No	No	No	Yes	No	No	No	No	No	No
672	Cape Town	Healthy control	No	No		No headache	No	No	No	No	No	No	No	No	N/A (no visual disturbances)	No	No	No	No	No	No	No	No	No	No	No	No	No	No	No	No	No	No	No	No	No	No	No	No	No	No	No	No	No	No	No	No	No
673	Cape Town	Healthy control	No	No		No headache	No	No	No	No	No	No	No	No	N/A (no visual disturbances)	No	No	No	No	No	No	No	No	No	No	No	No	No	No	No	No	No	No	No	No	No	No	No	No	No	No	No	No	No	No	No	No	No
674	Cape Town	Healthy control	No	No		No headache	No	No	No	No	No	No	No	No	N/A (no visual disturbances)	No	No	No	No	No	No	No	No	No	No	No	No	No	No	No	No	No	No	No	No	No	No	No	No	No	No	No	No	No	No	No	No	No
675	Cape Town	Healthy control	No	No		No headache	No	No	No	No	No	No	No	No	N/A (no visual disturbances)	No	No	No	No	No	No	No	No	No	No	No	No	No	No	No	No	No	No	No	No	No	No	No	No	No	No	No	No	No	No	No	No	No
676	Cape Town	Healthy control	No	No		No headache	No	No	No	No	No	No	No	No	N/A (no visual disturbances)	No	No	No	No	No	No	No	No	No	No	No	No	No	No	No	No	No	No	No	No	No	No	No	No	No	No	No	No	No	No	No	No	No
677	Cape Town	Healthy control	No	No		No headache	No	No	No	No	No	No	No	No	N/A (no visual disturbances)	No	No	No	No	No	No	No	No	No	No	No	No	No	No	No	No	No	No	No	No	No	No	No	No	No	No	No	No	No	No	No	No	No
678	Cape Town	Healthy control	No	No		No headache	No	No	No	No	No	No	No	No	N/A (no visual disturbances)	No	No	No	No	No	No	No	No	No	No	No	No	No	No	No	No	No	No	No	No	No	No	No	No	No	No	No	No	No	No	No	No	No
679	Cape Town	Healthy control	No	No		No headache	No	No	No	No	No	No	No	No	N/A (no visual disturbances)	No	No	No	No	No	No	No	No	No	No	No	No	No	No	No	No	No	No	No	No	No	No	No	No	No	No	No	No	No	No	No	No	No
681	Cape Town	Healthy control	No	No		No headache	No	No	No	No	No	No	No	No	N/A (no visual disturbances)	No	No	No	No	No	No	No	No	No	No	No	No	No	No	No	No	No	No	No	No	No	No	No	No	No	No	No	No	No	No	No	No	No
682	Cape Town	Healthy control	No	No		No headache	No	No	No	No	No	No	No	No	N/A (no visual disturbances)	No	No	No	No	No	No	No	No	No	No	No	No	No	No	No	No	No	No	No	No	No	No	No	No	No	No	No	No	No	No	No	No	No
684	Cape Town	Healthy control	No	No		No headache	No	No	No	No	No	No	No	No	N/A (no visual disturbances)	No	No	No	No	No	No	No	No	No	No	No	No	No	No	No	No	No	No	No	No	No	No	No	No	No	No	No	No	No	No	No	No	No
685	Cape Town	Healthy control	No	No		No headache	No	No	No	No	No	No	No	No	N/A (no visual disturbances)	No	No	No	No	No	No	No	No	No	No	No	No	No	No	No	No	No	No	No	No	No	No	No	No	No	No	No	No	No	No	No	No	No
686	Cape Town	Healthy control	No	No		No headache	No	No	No	No	No	No	No	No	N/A (no visual disturbances)	No	No	No	No	No	No	No	No	No	No	No	No	No	No	No	No	No	No	No	No	No	No	No	No	No	No	No	No	No	No	No	No	No
687	Cape Town	Healthy control	No	No		No headache	No	No	No	No	No	No	No	No	N/A (no visual disturbances)	No	No	No	No	No	No	No	No	No	No	No	No	No	No	No	No	No	No	No	No	No	No	No	No	No	No	No	No	No	No	No	No	No
688	Cape Town	Healthy control	No	No		No headache	No	No	No	No	No	No	No	No	N/A (no visual disturbances)	No	No	No	No	No	No	No	No	No	No	No	No	No	No	No	No	No	No	No	No	No	No	No	No	No	No	No	No	No	No	No	No	No
691	Cape Town	Healthy control	No	No		No headache	No	No	No	No	No	No	No	No	N/A (no visual disturbances)	No	No	No	No	No	No	No	No	No	No	No	No	No	No	No	No	No	No	No	No	No	No	No	No	No	No	No	No	No	No	No	No	No
692	Cape Town	Healthy control	Yes	Moderate		Gradual	Yes	Yes	No	No	No	No	Yes	No	1-3 days ago	No	No	No	No	No	No	No	No	No	No	No	No	No	No	No	No	No	No	No	No	No	No	No	No	No	No	No	No	No	No	No	No	No
694	Cape Town	Healthy control	No	No		No headache	No	No	No	No	No	No	No	No	N/A (no visual disturbances)	No	No	No	No	No	No	No	No	No	No	No	No	No	No	No	No	No	No	No	No	No	No	No	No	No	No	No	No	No	No	No	No	No
695	Cape Town	Healthy control	No	No		No headache	No	No	No	No	No	No	No	No	N/A (no visual disturbances)	No	No	No	No	No	No	No	No	No	No	No	No	No	No	No	No	No	No	No	No	No	No	No	No	No	No	No	No	No	No	No	No	No
696	Cape Town	Healthy control	No	No		No headache	No	No	No	No	No	No	No	No	N/A (no visual disturbances)	No	No	No	No	No	No	No	No	No	No	No	No	No	No	No	No	No	No	No	No	No	No	No	No	No	No	No	No	No	No	No	No	No
697	Cape Town	Preeclampsia	Yes	Mild		Gradual	No	No	No	No	No	No	No	No	N/A (no visual disturbances)	Moderate	No	No	No	No	No	No	No	No	No	No	No	No	No	No	No	No	No	No	Yes	Yes	Yes	No	No	No	No	No	No	No	No	No	No	No
698	Cape Town	Healthy control	No	No		No headache	No	No	No	No	No	No	No	No	N/A (no visual disturbances)	No	No	No	No	No	No	No	No	No	No	No	No	No	No	No	No	No	No	No	No	No	No	No	No	No	No	No	No	No	No	No	No	No
699	Cape Town	Healthy control	No	No		No headache	No	No	No	No	No	No	No	No	N/A (no visual disturbances)	No	No	No	No	No	No	No	No	No	No	No	No	No	No	No	No	No	No	No	No	No	No	No	No	No	No	No	No	No	No	No	No	No
700	Cape Town	Healthy control	No	No		No headache	No	No	No	No	No	No	No	No	N/A (no visual disturbances)	No	No	No	No	No	No	No	No	No	No	No	No	No	No	No	No	No	No	No	No	No	No	No	No	No	No	No	No	No	No	No	No	No
701	Cape Town	Healthy control	No	No		No headache	No	No	No	No	No	No	No	No	N/A (no visual disturbances)	No	No	No	No	No	No	No	No	No	No	No	No	No	No	No	No	No	No	No	No	No	No	No	No	No	No	No	No	No	No	No	No	No
702	Cape Town	Healthy control	No	No		No headache	No	No	No	No	No	No	No	No	N/A (no visual disturbances)	No	No	No	No	No	No	No	No	No	No	No	No	No	No	No	No	No	No	No	No	No	No	No	No	No	No	No	No	No	No	No	No	No
703	Cape Town	Healthy control	No	No		No headache	No	No	No	No	No	No	No	Yes	N/A (no visual disturbances)	No	No	No	No	No	No	No	No	No	No	No	No	No	No	No	No	No	No	No	Yes	Yes	No	No	No	No	No	No	No	No	No	No	No	No
704	Cape Town	Healthy control	No	No		No headache	No	No	No	No	No	No	No	No	N/A (no visual disturbances)	No	No	No	No	No	No	No	No	No	No	No	No	No	No	No	No	No	No	No	No	No	No	No	No	No	No	No	No	No	No	No	No	No
705	Cape Town	Healthy control	No	No		No headache	No	No	No	No	No	No	No	No	N/A (no visual disturbances)	No	No	No	No	No	No	No	No	No	No	No	No	No	No	No	No	No	No	No	No	No	No	No	No	No	No	No	No	No	No	No	No	No
706	Cape Town	Healthy control	No	No		No headache	No	No	No	No	No	No	No	No	N/A (no visual disturbances)	No	No	No	No	No	No	No	No	No	No	No	No	No	No	No	No	No	No	No	No	No	No	No	No	No	No	No	No	No	No	No	No	No
707	Cape Town	Healthy control	No	No		No headache	No	No	No	No	No	No	No	No	N/A (no visual disturbances)	No	No	No	No	No	No	No	No	No	No	No	No	No	No	No	No	No	No	No	No	No	No	No	No	No	No	No	No	No	No	No	No	No
708	Cape Town	Healthy control	No	No		No headache	No	No	No	No	No	No	No	No	N/A (no visual disturbances)	No	No	No	No	No	No	No	No	No	No	No	No	No	No	No	No	No	No	No	No	No	No	No	No	No	No	No	No	No	No	No	No	No
709	Cape Town	Preeclampsia	Yes	Worst headache ever experienced		Gradual	Yes	Yes	No	No	No	No	Yes	No	Less than 24 hours ago	No	No	No	No	No	No	No	No	No	No	No	No	No	No	Yes	Yes	No	No	No	Yes	Yes	Yes	No	No	No	No	No	No	No	No	Yes	No	No
710	Cape Town	Healthy control	No	No		No headache	No	No	No	No	No	No	No	No	N/A (no visual disturbances)	No	No	No	No	No	No	No	No	No	No	No	No	No	No	No	No	No	No	No	No	No	No	No	No	No	No	No	No	No	No	No	No	No
711	Cape Town	Healthy control	No	No		No headache	No	No	No	No	No	No	No	No	N/A (no visual disturbances)	No	No	No	No	No	No	No	No	No	No	No	No	No	No	No	No	No	No	No	No	No	No	No	No	No	No	No	No	No	No	No	No	No
712	Cape Town	Healthy control	Yes	Mild		Gradual	No	No	No	No	No	No	No	No	N/A (no visual disturbances)	No	No	No	No	No	No	No	No	No	No	No	No	No	No	No	No	No	No	No	Yes	Yes	No	No	No	No	No	No	No	No	No	No	No	No
713	Cape Town	Healthy control	No	No		No headache	No	No	No	No	No	No	No	No	N/A (no visual disturbances)	No	No	No	No	No	No	No	No	No	No	No	No	No	No	No	No	No	No	No	No	No	No	No	No	No	No	No	No	No	No	No	No	No
714	Cape Town	Preeclampsia	Yes	Worst headache ever experienced		Gradual	No	No	No	No	No	No	No	No	N/A (no visual disturbances)	No	No	No	Yes	No	No	No	No	No	No	No	No	No	No	No	No	No	No	No	Yes	Yes	Yes	No	No	No	No	No	No	No	No	No	No	No
715	Cape Town	Preeclampsia	Yes	Worst headache ever experienced		Gradual	Yes	Yes	No	No	No	No	No	No	1-3 days ago	Severe	No	No	No	No	No	No	No	No	No	No	No	No	No	Yes	Yes	No	No	No	Yes	Yes	Yes	No	No	No	No	No	No	Yes	Yes	Yes	No	No
716	Cape Town	Preeclampsia	No	No		No headache	No	No	No	No	No	No	No	No	N/A (no visual disturbances)	Moderate	No	No	No	No	No	No	No	No	No	No	No	No	No	Yes	Yes	No	No	No	Yes	Yes	Yes	No	No	No	No	No	No	No	No	No	No	No
717	Cape Town	Preeclampsia	No	No		No headache	No	No	No	No	No	No	No	No	N/A (no visual disturbances)	No	No	No	No	No	No	No	No	No	No	No	No	No	No	No	No	No	No	No	Yes	Yes	No	No	No	No	No	No	No	No	No	No	No	No
718	Cape Town	Preeclampsia	Yes	Mild		Gradual	Yes	No	No	No	No	No	Yes	No	Less than 12 hours before	No	No	No	No	No	No	No	No	No	No	No	No	No	No	No	No	No	No	No	Yes	Yes	Yes	No	No	No	No	No	No	No	No	No	No	No
719	Cape Town	Healthy control	No	No		No headache	No	No	No	No	No	No	No	No	N/A (no visual disturbances)	No	No	No	No	No	No	No	No	No	No	No	No	No	No	No	No	No	No	No	No	No	No	No	No	No	No	No	No	No	No	No	No	No
720	Cape Town	Preeclampsia	Yes	Mild		Gradual	No	No	No	No	No	No	No	No	N/A (no visual disturbances)	No	No	No	No	No	No	No	No	No	No	No	No	No	No	No	No	No	No	No	Yes	Yes	Yes	No	No	No	No	No	No	No	No	No	No	No
721	Cape Town	Healthy control	No	No		No headache	No	No	No	No	No	No	No	No	N/A (no visual disturbances)	No	No	No	No	No	No	No	No	No	No	No	No	No	No	No	No	No	No	No	No	No	No	No	No	No	No	No	No	No	No	No	No	No
722	Cape Town	Preeclampsia	Yes	Worst headache ever experienced		Gradual	No	No	No	No	No	No	No	No	N/A (no visual disturbances)	No	No	No	No	No	No	No	No	No	No	No	No	No	No	No	No	No	No	No	Yes	Yes	Yes	No	No	No	No	No	No	No	No	No	No	No
723	Cape Town	Preeclampsia	Yes	Severe		Gradual	Yes	Yes	No	No	No	No	No	No	1-3 days ago	No	No	No	No	No	No	No	No	No	No	No	No	No	No	No	No	No	No	No	Yes	Yes	Yes	No	No	No	No	No	No	No	No	Yes	No	No
724	Cape Town	Preeclampsia	No	No		No headache	No	No	No	No	No	No	No	No	N/A (no visual disturbances)	No	No	No	No	No	No	No	No	No	No	No	No	No	No	No	No	No	No	No	Yes	Yes	Yes	No	No	No	No	No	No	No	No	No	No	No
725	Cape Town	Preeclampsia	Yes	Severe		Gradual	Yes	Yes	No	No	No	No	No	No	1-3 days ago	No	Yes	Yes	Yes	Yes	No	No	No	No	No	No	No	No	No	Yes	Yes	No	No	No	Yes	Yes	Yes	No	No	No	No	No	No	No	No	No	No	No
726	Cape Town	Preeclampsia	No	No		No headache	No	No	No	No	No	No	No	No	N/A (no visual disturbances)	No	No	No	No	No	No	No	No	No	No	No	No	No	No	No	No	No	No	No	Yes	Yes	Yes	No	No	No	No	No	No	No	No	No	No	No
727	Cape Town	Healthy control	No	No		No headache	No	No	No	No	No	No	No	No	N/A (no visual disturbances)	No	No	No	No	No	No	No	No	No	No	No	No	No	No	No	No	No	No	No	No	No	No	No	No	No	No	No	No	No	No	No	No	No
728	Cape Town	Preeclampsia	Yes	Mild		Gradual	No	No	No	No	No	No	No	No	N/A (no visual disturbances)	No	No	No	No	No	No	No	No	No	No	No	No	No	No	No	No	No	No	No	Yes	No	Yes	No	No	No	No	No	No	No	No	No	No	No
729	Cape Town	Preeclampsia	Yes	Moderate		Gradual	No	No	No	No	No	No	No	No	N/A (no visual disturbances)	No	No	No	No	No	No	No	No	No	No	No	No	No	No	No	No	No	No	No	Yes	Yes	Yes	No	No	No	No	No	No	No	No	No	No	No
730	Cape Town	Preeclampsia	Yes	Severe		Gradual	No	No	No	No	No	No	No	No	N/A (no visual disturbances)	No	No	No	No	No	No	No	No	No	No	No	No	No	No	No	No	No	No	No	Yes	Yes	Yes	No	No	No	No	No	No	No	No	No	No	No
731	Cape Town	Healthy control	No	No		No headache	No	No	No	No	No	No	No	No	N/A (no visual disturbances)	No	No	No	No	No	No	No	No	No	No	No	No	No	No	No	No	No	No	No	No	No	No	No	No	No	No	No	No	No	No	No	No	No
732	Cape Town	Healthy control	No	No		No headache	No	No	No	No	No	No	No	No	N/A (no visual disturbances)	No	No	No	No	No	No	No	No	No	No	No	No	No	No	No	No	No	No	No	No	No	No	No	No	No	No	No	No	No	No	No	No	No
733	Cape Town	Healthy control	No	No		No headache	No	No	No	No	No	No	No	No	N/A (no visual disturbances)	No	No	No	No	No	No	No	No	No	No	No	No	No	No	No	No	No	No	No	No	No	No	No	No	No	No	No	No	No	No	No	No	No
734	Cape Town	Healthy control	No	No		No headache	No	No	No	No	No	No	No	No	N/A (no visual disturbances)	No	No	No	No	No	No	No	No	No	No	No	No	No	No	No	No	No	No	No	No	No	No	No	No	No	No	No	No	No	No	No	No	No
735	Cape Town	Healthy control	No	No		No headache	No	No	No	No	No	No	No	No	N/A (no visual disturbances)	No	No	No	No	No	No	No	No	No	No	No	No	No	No	No	No	No	No	No	No	No	No	No	No	No	No	No	No	No	No	No	No	No
736	Cape Town	Healthy control	No	No		No headache	No	No	No	No	No	No	No	No	N/A (no visual disturbances)	No	No	No	No	No	No	No	No	No	No	No	No	No	No	No	No	No	No	No	No	No	No	No	No	No	No	No	No	No	No	No	No	No
737	Cape Town	Healthy control	No	No		No headache	No	No	No	No	No	No	No	No	N/A (no visual disturbances)	No	No	No	No	No	No	No	No	No	No	No	No	No	No	No	No	No	No	No	No	No	No	No	No	No	No	No	No	No	No	No	No	No
738	Cape Town	Healthy control	No	No		No headache	No	No	No	No	No	No	No	No	N/A (no visual disturbances)	No	No	No	No	No	No	No	No	No	No	No	No	No	No	Yes	Yes	No	No	No	No	No	No	No	No	No	No	No	No	No	No	No	No	No
739	Cape Town	Preeclampsia	Yes	Severe		Gradual	Yes	No	No	No	Yes	No	Yes	No	Less than 24 hours ago	No	No	No	No	No	No	No	No	No	No	No	No	No	No	No	No	No	No	No	Yes	Yes	Yes	No	No	No	No	No	No	No	No	No	No	Yes
740	Cape Town	Preeclampsia	Yes	Severe		Gradual	No	No	No	No	No	No	No	No	N/A (no visual disturbances)	Moderate	No	No	No	No	No	No	No	No	No	No	No	No	No	Yes	Yes	No	No	No	Yes	Yes	Yes	No	No	No	No	No	No	No	No	No	No	No
742	Cape Town	Healthy control	No	No		No headache	No	No	No	No	No	No	No	No	N/A (no visual disturbances)	No	No	No	No	No	No	No	No	No	No	No	No	No	No	No	No	No	No	No	No	No	No	No	No	No	No	No	No	No	No	No	No	No
743	Cape Town	Healthy control	No	No		No headache	No	No	No	No	No	No	No	No	N/A (no visual disturbances)	No	No	No	No	No	No	No	No	No	No	No	No	No	No	No	No	No	No	No	No	No	No	No	No	No	No	No	No	No	No	No	No	No
744	Cape Town	Healthy control	No	No		No headache	No	No	No	No	No	No	No	No	N/A (no visual disturbances)	No	No	No	No	No	No	No	No	No	No	No	No	No	No	No	No	No	No	No	No	No	No	No	No	No	No	No	No	No	No	No	No	No
745	Cape Town	Healthy control	No	No		No headache	No	No	No	No	No	No	No	No	N/A (no visual disturbances)	No	No	No	No	No	No	No	No	No	No	No	No	No	No	No	No	No	No	No	No	No	No	No	No	No	No	No	No	No	No	No	No	No
746	Cape Town	Healthy control	No	No		No headache	No	No	No	No	No	No	No	No	N/A (no visual disturbances)	No	No	No	No	No	No	No	No	No	No	No	No	No	No	No	No	No	No	No	No	No	No	No	No	No	No	No	No	No	No	No	No	No
747	Cape Town	Eclampsia	Yes	Worst headache ever experienced		Gradual	No	No	No	No	No	No	No	No	N/A (no visual disturbances)	No	No	No	No	No	No	No	No	No	No	No	No	No	No	Yes	Yes	No	No	No	Yes	Yes	Yes	Yes	Yes	Yes	Yes	Yes	Yes	Yes	Yes	Yes	No	No
748	Cape Town	Eclampsia	Yes	Worst headache ever experienced		Gradual	Yes	No	No	No	No	No	Yes	No	1-3 days ago	No	No	No	No	No	No	No	No	No	No	No	No	No	No	Yes	Yes	No	No	No	Yes	Yes	Yes	Yes	Yes	Yes	Yes	Yes	Yes	Yes	Yes	Yes	No	No
749	Cape Town	Preeclampsia	Yes	Worst headache ever experienced		Gradual	Yes	No	No	No	No	No	Yes	No	Less than 24 hours ago	No	Yes	Yes	Yes	Yes	No	No	No	No	No	No	No	No	No	Yes	Yes	No	No	No	Yes	Yes	Yes	No	No	No	No	No	No	No	No	No	No	No
750	Cape Town	Preeclampsia	No	No		No headache	No	No	No	No	No	No	No	No	N/A (no visual disturbances)	No	No	No	No	No	No	No	No	No	No	No	No	No	No	No	No	No	No	No	No	No	No	No	No	No	No	No	No	No	No	No	No	No
751	Cape Town	Preeclampsia	Yes	Severe		Sudden	No	No	No	No	No	No	No	No	N/A (no visual disturbances)	Moderate	Yes	Yes	No	No	No	No	No	No	No	No	No	No	No	Yes	Yes	No	No	No	Yes	Yes	Yes	No	No	No	No	No	No	No	No	No	No	No
752	Cape Town	Preeclampsia	Yes	Moderate		Gradual	No	No	No	No	No	No	No	No	N/A (no visual disturbances)	Moderate	No	Yes	No	No	No	No	No	No	No	No	No	No	No	Yes	Yes	No	No	No	Yes	Yes	No	No	No	No	No	No	No	No	No	No	No	No
753	Cape Town	Preeclampsia	No	No		No headache	No	No	No	No	No	No	No	No	N/A (no visual disturbances)	No	No	No	No	No	No	No	No	No	No	No	No	No	No	No	No	No	No	No	Yes	Yes	Yes	No	No	No	No	No	No	No	No	No	No	No
754	Cape Town	Healthy control	No	No		No headache	No	No	No	No	No	No	No	No	N/A (no visual disturbances)	No	No	No	No	No	No	No	No	No	No	No	No	No	No	No	No	No	No	No	No	No	No	No	No	No	No	No	No	No	No	No	No	No
755	Cape Town	Healthy control	No	No		No headache	No	No	No	No	No	No	No	No	N/A (no visual disturbances)	No	No	No	No	No	No	No	No	No	No	No	No	No	No	No	No	No	No	No	No	No	No	No	No	No	No	No	No	No	No	No	No	No
756	Cape Town	Preeclampsia	Yes	Severe		Gradual	No	No	No	No	No	No	No	No	N/A (no visual disturbances)	No	No	No	No	No	No	No	No	No	No	No	No	No	No	No	No	No	No	No	Yes	Yes	Yes	No	No	No	No	No	No	No	No	No	No	No
757	Cape Town	Healthy control	No	No		No headache	No	No	No	No	No	No	No	No	N/A (no visual disturbances)	No	No	No	No	No	No	No	No	No	No	No	No	No	No	No	No	No	No	No	No	No	No	No	No	No	No	No	No	No	No	No	No	No
758	Cape Town	Preeclampsia	Yes	Mild		Gradual	No	No	No	No	No	No	No	No	N/A (no visual disturbances)	No	No	No	No	No	No	No	No	No	No	No	No	No	No	No	No	No	No	No	Yes	Yes	Yes	No	No	No	No	No	No	No	No	No	No	No
759	Cape Town	Healthy control	No	No		No headache	No	No	No	No	No	No	No	No	N/A (no visual disturbances)	No	No	No	No	No	No	No	No	No	No	No	No	No	No	No	No	No	No	No	No	No	No	No	No	No	No	No	No	No	No	No	No	No
760	Cape Town	Healthy control	No	No		No headache	No	No	No	No	No	No	No	No	N/A (no visual disturbances)	No	No	No	No	No	No	No	No	No	No	No	No	No	No	No	No	No	No	No	No	No	No	No	No	No	No	No	No	No	No	No	No	No
761	Cape Town	Healthy control	No	No		No headache	No	No	No	No	No	No	No	No	N/A (no visual disturbances)	No	No	No	No	No	No	No	No	No	No	No	No	No	No	No	No	No	No	No	No	No	No	No	No	No	No	No	No	No	No	No	No	No
762	Cape Town	Healthy control	No	No		No headache	No	No	No	No	No	No	No	No	N/A (no visual disturbances)	No	No	No	No	No	No	No	No	No	No	No	No	No	No	No	No	No	No	No	No	No	No	No	No	No	No	No	No	No	No	No	No	No
763	Cape Town	Healthy control	No	No		No headache	No	No	No	No	No	No	No	No	N/A (no visual disturbances)	No	No	No	No	No	No	No	No	No	No	No	No	No	No	No	No	No	No	No	No	No	No	No	No	No	No	No	No	No	No	No	No	No
764	Cape Town	Healthy control	No	No		No headache	No	No	No	No	No	No	No	No	N/A (no visual disturbances)	No	No	No	No	No	No	No	No	No	No	No	No	No	No	No	No	No	No	No	Yes	Yes	No	No	No	No	No	No	No	No	No	No	No	No
765	Cape Town	Healthy control	No	No		No headache	No	No	No	No	No	No	No	No	N/A (no visual disturbances)	No	No	No	No	No	No	No	No	No	No	No	No	No	No	No	No	No	No	No	No	No	No	No	No	No	No	No	No	No	No	No	No	No
766	Cape Town	Preeclampsia	Yes	Severe		Gradual	No	No	No	No	No	No	No	No	N/A (no visual disturbances)	No	No	No	No	No	No	No	No	No	No	No	No	No	No	No	No	No	No	No	Yes	Yes	Yes	No	No	No	No	No	No	No	No	No	No	No
767	Cape Town	Healthy control	No	No		No headache	No	No	No	No	No	No	No	No	N/A (no visual disturbances)	No	No	No	No	No	No	No	No	No	No	No	No	No	No	No	No	No	No	No	No	No	No	No	No	No	No	No	No	No	No	No	No	No
768	Cape Town	Healthy control	No	No		No headache	No	No	No	No	No	No	No	No	N/A (no visual disturbances)	No	No	No	No	No	No	No	No	No	No	No	No	No	No	No	No	No	No	No	Yes	Yes	No	No	No	No	No	No	No	No	No	No	No	No
769	Cape Town	Healthy control	No	No		No headache	No	No	No	No	No	No	No	No	N/A (no visual disturbances)	No	No	No	No	No	No	No	No	No	No	No	No	No	No	No	No	No	No	No	No	No	No	No	No	No	No	No	No	No	No	No	No	No
770	Cape Town	Healthy control	No	No		No headache	No	No	No	No	No	No	No	No	N/A (no visual disturbances)	No	No	No	No	No	No	No	No	No	No	No	No	No	No	No	No	No	No	No	No	No	No	No	No	No	No	No	No	No	No	No	No	No
771	Cape Town	Healthy control	No	No		No headache	No	No	No	No	No	No	No	No	N/A (no visual disturbances)	No	No	No	No	No	No	No	No	No	No	No	No	No	No	No	No	No	No	No	No	No	No	No	No	No	No	No	No	No	No	No	No	No
772	Cape Town	Healthy control	No	No		No headache	No	No	No	No	No	No	No	No	N/A (no visual disturbances)	No	No	No	No	No	No	No	No	No	No	No	No	No	No	No	No	No	No	No	Yes	Yes	No	No	No	No	No	No	No	No	No	No	No	No
773	Cape Town	Healthy control	No	No		No headache	No	No	No	No	No	No	No	No	N/A (no visual disturbances)	No	No	No	No	No	No	No	No	No	No	No	No	No	No	Yes	Yes	No	No	No	No	No	No	No	No	No	No	No	No	No	No	No	No	No
774	Cape Town	Healthy control	No	No		No headache	No	No	No	No	No	No	No	No	N/A (no visual disturbances)	No	No	No	No	No	No	No	No	No	No	No	No	No	No	No	No	No	No	No	No	No	No	No	No	No	No	No	No	No	No	No	No	No
776	Cape Town	Preeclampsia	Yes	Severe		Sudden	No	No	No	No	No	No	No	No	N/A (no visual disturbances)	No	No	No	No	No	No	No	No	No	No	No	No	No	No	No	No	No	No	No	Yes	Yes	Yes	No	No	No	No	No	No	No	No	No	No	No
777	Cape Town	Preeclampsia	Yes	Mild		Gradual	No	No	No	No	No	No	No	No	N/A (no visual disturbances)	No	No	No	No	No	No	No	No	No	No	No	No	No	No	No	No	No	No	No	Yes	Yes	Yes	No	No	No	No	No	No	No	No	No	No	No
778	Cape Town	Healthy control	No	No		No headache	No	No	No	No	No	No	No	No	N/A (no visual disturbances)	No	No	No	No	No	No	No	No	No	No	No	No	No	No	No	No	No	No	No	Yes	Yes	No	No	No	No	No	No	No	No	No	No	No	No
779	Cape Town	Preeclampsia	Yes	Mild		Gradual	Yes	Yes	No	No	No	No	No	No	Less than 24 hours ago	No	Yes	Yes	No	No	No	No	No	No	No	No	No	No	No	Yes	Yes	No	No	No	Yes	Yes	Yes	No	No	No	No	Yes	No	No	Yes	No	No	No
780	Cape Town	Healthy control	No	No		No headache	No	No	No	No	No	No	No	No	N/A (no visual disturbances)	No	No	No	No	No	No	No	No	No	No	No	No	No	No	No	No	No	No	No	No	No	No	No	No	No	No	No	No	No	No	No	No	No
781	Cape Town	Healthy control	No	No		No headache	No	No	No	No	No	No	No	No	N/A (no visual disturbances)	No	No	No	No	No	No	No	No	No	No	No	No	No	No	No	No	No	No	No	No	No	No	No	No	No	No	No	No	No	No	No	No	No
782	Cape Town	Healthy control	No	No		No headache	No	No	No	No	No	No	No	No	N/A (no visual disturbances)	No	No	No	No	No	No	No	No	No	No	No	No	No	No	No	No	No	No	No	No	No	No	No	No	No	No	No	No	No	No	No	No	No
783	Cape Town	Preeclampsia	Yes	Severe		Gradual	Yes	Yes	No	No	No	No	No	No	Less than 24 hours ago	No	No	No	No	No	No	No	No	No	No	No	No	No	No	No	No	No	No	No	Yes	Yes	Yes	No	No	No	No	No	No	No	No	No	No	No
784	Cape Town	Preeclampsia	Yes	Moderate		Gradual	No	No	No	No	No	No	No	No	N/A (no visual disturbances)	No	No	No	No	No	No	No	No	No	No	No	No	No	No	No	No	No	No	No	Yes	Yes	Yes	No	No	No	No	No	No	No	No	No	No	No
785	Cape Town	Preeclampsia	Yes	Moderate		Gradual	No	No	No	No	No	No	No	No	N/A (no visual disturbances)	No	No	No	No	No	No	No	No	No	No	No	No	No	No	Yes	Yes	No	No	No	Yes	Yes	Yes	No	No	No	No	Yes	No	No	No	No	No	No
786	Cape Town	Healthy control	No	No		No headache	No	No	No	No	No	No	No	No	N/A (no visual disturbances)	No	No	No	No	No	No	No	No	No	No	No	No	No	No	No	No	No	No	No	No	No	No	No	No	No	No	No	No	No	No	No	No	No
787	Cape Town	Healthy control	No	No		No headache	No	No	No	No	No	No	No	No	N/A (no visual disturbances)	No	No	No	No	No	No	No	No	No	No	No	No	No	No	No	No	No	No	No	No	No	No	No	No	No	No	No	No	No	No	No	No	No
788	Cape Town	Healthy control	No	No		No headache	No	No	No	No	No	No	No	No	N/A (no visual disturbances)	No	No	No	No	No	No	No	No	No	No	No	No	No	No	No	No	No	No	No	No	No	No	No	No	No	No	No	No	No	No	No	No	No
790	Cape Town	Preeclampsia	No	No		No headache	No	No	No	No	No	No	No	No	N/A (no visual disturbances)	No	No	No	No	No	No	No	No	No	No	No	No	No	No	No	No	No	No	No	Yes	Yes	Yes	No	No	No	No	No	No	No	No	No	No	No
791	Cape Town	Preeclampsia	Yes	Worst headache ever experienced		Gradual	Yes	Yes	No	No	No	No	Yes	No	Less than 24 hours ago	No	No	No	No	No	No	No	No	No	No	No	No	No	No	Yes	Yes	No	No	No	Yes	Yes	Yes	No	No	No	No	No	No	No	No	No	No	No
792	Cape Town	Preeclampsia	Yes	Moderate		Gradual	Yes	Yes	No	No	No	No	No	No	Less than 24 hours ago	No	No	No	No	No	No	No	No	No	No	No	No	No	No	No	No	No	No	No	Yes	Yes	Yes	No	No	No	No	No	No	No	No	No	No	No
793	Cape Town	Preeclampsia	Yes	Mild		Gradual	No	No	No	No	No	No	No	No	N/A (no visual disturbances)	Severe	No	No	No	No	No	No	No	No	No	No	No	No	No	Yes	Yes	No	No	No	Yes	Yes	Yes	No	No	No	Yes	Yes	Yes	No	Yes	Yes	No	No
794	Cape Town	Preeclampsia	Yes	Severe		Gradual	No	No	No	No	No	No	No	No	N/A (no visual disturbances)	No	No	No	No	No	No	No	No	No	No	No	No	No	No	No	No	No	No	No	Yes	Yes	Yes	No	No	No	No	No	No	No	No	No	No	No
795	Cape Town	Preeclampsia	No	No		No headache	No	No	No	No	No	No	No	No	N/A (no visual disturbances)	No	No	No	No	No	No	No	No	No	No	No	No	No	No	No	No	No	No	No	Yes	Yes	No	No	No	No	No	No	No	No	No	No	No	No
796	Cape Town	Preeclampsia	No	No		No headache	Yes	Yes	No	No	No	No	No	No	1-3 days ago	No	No	No	No	No	No	No	No	No	No	No	No	No	No	No	No	No	No	No	Yes	Yes	No	No	No	No	No	No	No	No	No	No	No	No
797	Cape Town	Healthy control	No	No		No headache	No	No	No	No	No	No	No	No	N/A (no visual disturbances)	No	No	No	No	No	No	No	No	No	No	No	No	No	No	No	No	No	No	No	No	No	No	No	No	No	No	No	No	No	No	No	No	No
798	Cape Town	Preeclampsia	Yes	Worst headache ever experienced		Gradual	Yes	Yes	No	No	No	No	Yes	No	1-3 days ago	No	No	No	No	No	No	No	No	No	No	No	No	No	No	Yes	Yes	No	No	No	Yes	Yes	Yes	No	No	No	No	No	No	Yes	Yes	Yes	No	No
799	Cape Town	Preeclampsia	Yes	Severe		Gradual	No	No	No	No	No	No	No	No	N/A (no visual disturbances)	No	No	No	No	No	No	No	No	No	No	No	No	No	No	Yes	Yes	No	No	No	Yes	Yes	Yes	No	No	No	No	No	No	No	No	No	No	No
800	Cape Town	Healthy control	No	No		No headache	No	No	No	No	No	No	No	No	N/A (no visual disturbances)	No	No	No	No	No	No	No	No	No	No	No	No	No	No	No	No	No	No	No	No	No	No	No	No	No	No	No	No	No	No	No	No	No
801	Cape Town	Healthy control	No	No		No headache	No	No	No	No	No	No	No	No	N/A (no visual disturbances)	No	No	No	No	No	No	No	No	No	No	No	No	No	No	Yes	No	No	Yes	No	Yes	Yes	No	No	No	No	No	No	No	No	No	No	No	No
802	Cape Town	Preeclampsia	Yes	Worst headache ever experienced		Gradual	No	No	No	No	No	No	No	No	N/A (no visual disturbances)	No	No	No	No	No	No	No	No	No	No	No	No	No	No	No	No	No	No	No	Yes	Yes	Yes	No	No	No	No	No	No	No	No	No	No	No
803	Cape Town	Preeclampsia	Yes	Worst headache ever experienced		Gradual	Yes	Yes	No	Yes	Yes	No	Yes	No	1-3 days ago	No	No	No	No	No	No	No	No	No	No	No	No	No	No	Yes	Yes	No	No	No	Yes	Yes	Yes	No	No	No	Yes	Yes	No	No	No	Yes	No	No
804	Cape Town	Healthy control	No	No		No headache	No	No	No	No	No	No	No	No	N/A (no visual disturbances)	No	No	No	No	No	No	No	No	No	No	No	No	No	No	No	No	No	No	No	No	No	No	No	No	No	No	No	No	No	No	No	No	No
806	Cape Town	Healthy control	No	No		No headache	No	No	No	No	No	No	No	No	N/A (no visual disturbances)	No	No	No	No	No	No	No	No	No	No	No	No	No	No	No	No	No	No	No	No	No	No	No	No	No	No	No	No	No	No	No	No	No
807	Cape Town	Healthy control	No	No		No headache	No	No	No	No	No	No	No	No	N/A (no visual disturbances)	No	No	No	No	No	No	No	No	No	No	No	No	No	No	No	No	No	No	No	No	No	No	No	No	No	No	No	No	No	No	No	No	No
808	Cape Town	Preeclampsia	No	No		No headache	No	No	No	No	No	No	No	No	N/A (no visual disturbances)	No	No	No	Yes	Yes	No	No	No	No	No	No	No	No	No	No	No	No	No	No	Yes	Yes	No	No	No	No	No	No	No	No	No	No	No	No
809	Cape Town	Preeclampsia	Yes	Severe		Gradual	No	No	No	No	No	No	No	No	N/A (no visual disturbances)	No	No	No	No	No	No	No	No	No	No	No	No	No	No	No	No	No	No	No	Yes	Yes	Yes	No	No	No	No	No	No	No	No	No	No	No
810	Cape Town	Preeclampsia	Yes	Moderate		Gradual	No	No	No	No	No	No	No	No	N/A (no visual disturbances)	No	No	No	No	No	No	No	No	No	No	No	No	No	No	No	No	No	No	No	No	No	No	No	No	No	No	No	No	No	No	No	No	No
811	Cape Town	Healthy control	No	No		No headache	No	No	No	No	No	No	No	No	N/A (no visual disturbances)	No	No	No	No	No	No	No	No	No	No	No	No	No	No	Yes	No	No	Yes	No	No	No	No	No	No	No	No	No	No	No	No	No	No	No
812	Cape Town	Healthy control	No	No		No headache	No	No	No	No	No	No	No	No	N/A (no visual disturbances)	No	No	No	No	No	No	No	No	No	No	No	No	No	No	No	No	No	No	No	No	No	No	No	No	No	No	No	No	No	No	No	No	No
813	Cape Town	Preeclampsia	Yes	Worst headache ever experienced		Gradual	Yes	No	No	Yes	No	No	No	No	Less than 24 hours ago	No	No	No	Yes	Yes	No	No	No	No	No	No	No	No	No	Yes	Yes	No	No	No	Yes	Yes	Yes	No	No	No	No	Yes	No	Yes	Yes	Yes	Yes	No
814	Cape Town	Preeclampsia	Yes	Mild		Gradual	Yes	No	No	No	No	No	Yes	No	Less than 24 hours ago	No	No	No	No	No	No	No	No	No	No	No	No	No	No	No	No	No	No	No	Yes	Yes	Yes	No	No	No	No	No	No	No	No	No	No	No
815	Cape Town	Healthy control	No	No		No headache	No	No	No	No	No	No	No	No	N/A (no visual disturbances)	No	No	No	No	No	No	No	No	No	No	No	No	No	No	No	No	No	No	No	Yes	Yes	No	No	No	No	No	No	No	No	No	No	No	No
816	Cape Town	Healthy control	No	No		No headache	No	No	No	No	No	No	No	No	N/A (no visual disturbances)	No	No	No	No	No	No	No	No	No	No	No	No	No	No	No	No	No	No	No	No	No	No	No	No	No	No	No	No	No	No	No	No	No
817	Cape Town	Preeclampsia	No	No		No headache	No	No	No	No	No	No	No	No	N/A (no visual disturbances)	Moderate	No	No	No	No	No	No	No	No	No	No	No	No	No	No	No	No	No	No	No	No	No	No	No	No	No	No	No	No	No	No	No	No
818	Cape Town	Preeclampsia	Yes	Moderate		Gradual	No	No	No	No	No	No	No	No	N/A (no visual disturbances)	Moderate	No	No	Yes	Yes	No	No	No	No	No	No	No	No	No	No	No	No	No	No	Yes	Yes	Yes	No	No	No	No	No	No	No	No	No	No	No
820	Cape Town	Preeclampsia	Yes	Moderate		Gradual	No	No	No	No	No	No	No	No	N/A (no visual disturbances)	No	No	No	No	No	No	No	No	No	No	No	No	No	No	No	No	No	No	No	Yes	Yes	No	No	No	No	No	No	No	No	No	No	No	No
821	Cape Town	Preeclampsia	Yes	Severe		Gradual	No	No	No	No	No	No	No	No	N/A (no visual disturbances)	No	No	No	Yes	Yes	No	No	No	No	No	No	No	No	No	No	No	No	No	No	Yes	Yes	No	No	No	No	No	No	No	No	No	No	No	No
822	Cape Town	Preeclampsia	Yes	Moderate		Gradual	Yes	Yes	No	No	No	No	No	No	1-3 days ago	No	No	No	No	No	No	No	No	No	No	No	No	No	No	No	No	No	No	No	Yes	Yes	Yes	No	No	No	No	No	No	No	No	No	No	No
823	Cape Town	Preeclampsia	No	No		No headache	No	No	No	No	No	No	No	No	N/A (no visual disturbances)	No	No	No	No	No	No	No	No	No	No	No	No	No	No	No	No	No	No	No	Yes	Yes	Yes	No	No	No	No	No	No	No	No	No	No	No
824	Cape Town	Preeclampsia	No	No		No headache	No	No	No	No	No	No	No	No	N/A (no visual disturbances)	No	No	No	No	No	No	No	No	No	No	No	No	No	No	No	No	No	No	No	No	No	No	No	No	No	No	No	No	No	No	No	No	No
825	Cape Town	Eclampsia	Yes	Mild		Gradual	No	Yes	No	No	No	No	No	No	N/A (no visual disturbances)	Moderate	No	No	No	No	No	No	No	No	No	No	No	No	No	No	No	No	No	No	Yes	Yes	Yes	No	No	No	No	No	No	No	No	No	No	No
826	Cape Town	Preeclampsia	No	No		No headache	No	No	No	No	No	No	No	No	N/A (no visual disturbances)	No	No	No	No	No	No	No	No	No	No	No	No	No	No	No	No	No	No	No	Yes	Yes	Yes	No	No	No	No	No	No	No	No	No	No	No
827	Cape Town	Preeclampsia	No	No		No headache	No	No	No	No	No	No	No	No	N/A (no visual disturbances)	No	No	No	No	No	No	No	No	No	No	No	No	No	No	No	No	No	No	No	Yes	Yes	Yes	No	No	No	No	No	No	No	No	No	No	No
828	Cape Town	Preeclampsia	No	No		No headache	No	No	No	No	No	No	No	No	N/A (no visual disturbances)	No	No	No	No	No	No	No	No	No	No	No	No	No	No	No	No	No	No	No	Yes	Yes	No	No	No	No	No	No	No	No	No	No	No	No
829	Cape Town	Preeclampsia	Yes	Moderate		Gradual	No	No	No	No	No	No	No	No	N/A (no visual disturbances)	No	No	No	No	No	No	No	No	No	No	No	No	No	No	No	No	No	No	No	Yes	Yes	Yes	No	No	No	No	No	No	No	No	No	No	No
830	Cape Town	Preeclampsia	Yes	Severe		Gradual	No	No	No	No	No	No	No	No	N/A (no visual disturbances)	No	No	No	No	No	No	No	No	No	No	No	No	No	No	No	No	No	No	No	Yes	Yes	Yes	No	No	No	No	No	No	No	No	No	No	No
831	Cape Town	Healthy control	No	No		No headache	No	No	No	No	No	No	No	No	N/A (no visual disturbances)	No	No	No	No	No	No	No	No	No	No	No	No	No	No	No	No	No	No	No	No	No	No	No	No	No	No	No	No	No	No	No	No	No
832	Cape Town	Eclampsia	Yes	Severe		Gradual	Yes	Yes	No	No	No	No	No	No	1-3 days ago	No	No	No	No	No	No	No	No	No	No	No	No	No	No	No	No	No	No	No	Yes	Yes	Yes	No	No	No	No	No	No	No	No	No	No	No
835	Cape Town	Preeclampsia	Yes	Severe		Gradual	Yes	No	No	No	No	No	Yes	No	Less than 24 hours ago	No	No	No	Yes	Yes	No	No	No	No	No	No	No	No	No	No	No	No	No	No	Yes	Yes	Yes	No	No	No	No	No	No	No	No	No	No	No
836	Cape Town	Preeclampsia	Yes	Severe		Gradual	No	No	No	No	No	No	No	No	N/A (no visual disturbances)	No	No	No	No	No	No	No	No	No	No	No	No	No	No	No	No	No	No	No	Yes	Yes	Yes	No	No	No	No	No	No	No	No	No	No	No
837	Cape Town	Eclampsia	Yes	Moderate		Gradual	No	No	No	No	No	No	No	No	N/A (no visual disturbances)	No	No	No	No	No	No	No	No	No	No	No	No	No	No	No	No	No	No	No	Yes	Yes	Yes	No	No	No	No	No	No	No	No	No	No	No
838	Cape Town	Preeclampsia	Yes	Severe		Gradual	Yes	No	No	No	No	No	Yes	No	Less than 24 hours ago	No	No	No	No	No	No	No	No	No	No	No	No	No	No	No	No	No	No	No	Yes	Yes	Yes	No	No	No	No	No	No	No	No	No	No	No
839	Cape Town	Preeclampsia	Yes	Severe		Gradual	Yes	Yes	No	No	No	No	Yes	No	1-3 days ago	No	No	No	No	No	No	No	No	No	No	No	No	No	No	No	No	No	No	No	Yes	Yes	Yes	No	No	No	No	No	No	No	No	No	No	No
840	Cape Town	Eclampsia	Yes	Moderate		Gradual	No	No	No	No	No	No	No	No	N/A (no visual disturbances)	No	No	No	No	No	No	No	No	No	No	No	No	No	No	Yes	Yes	No	No	No	Yes	Yes	Yes	No	No	No	No	No	No	No	No	No	Yes	No
841	Cape Town	Preeclampsia	Yes	Severe		Gradual	Yes	Yes	No	No	No	No	No	No	Less than 12 hours before	Mild	No	No	No	No	No	No	No	No	No	No	No	No	No	Yes	Yes	No	No	No	Yes	Yes	No	No	Yes	No	Yes	Yes	No	No	No	No	No	No
842	Cape Town	Preeclampsia	Yes	Severe		Gradual	No	No	No	No	No	No	No	No	N/A (no visual disturbances)	No	No	No	No	No	No	No	No	No	No	No	No	No	No	No	No	No	No	No	Yes	Yes	Yes	No	No	No	No	No	No	No	No	No	No	No
843	Cape Town	Preeclampsia	No	No		No headache	No	No	No	No	No	No	No	No	N/A (no visual disturbances)	No	No	No	No	No	No	No	No	No	No	No	No	No	No	No	No	No	No	No	Yes	Yes	No	No	No	No	No	No	No	No	No	No	No	No
844	Cape Town	Preeclampsia	Yes	Severe		Gradual	No	No	No	No	No	No	No	No	N/A (no visual disturbances)	No	No	No	No	No	No	No	No	No	No	No	No	No	No	No	No	No	No	No	Yes	Yes	Yes	No	No	No	No	No	No	No	No	No	No	No
845	Cape Town	Eclampsia	Yes	Worst headache ever experienced		Gradual	Yes	Yes	No	No	No	No	No	No	Less than 12 hours before	No	No	No	No	No	Yes	Yes	No	No	No	No	No	No	No	Yes	Yes	No	No	No	Yes	Yes	Yes	Yes	Yes	Yes	Yes	Yes	Yes	Yes	Yes	Yes	Yes	Yes
846	Cape Town	Preeclampsia	Yes	Severe		Gradual	No	No	No	No	No	No	No	No	N/A (no visual disturbances)	Moderate	No	No	No	No	No	No	No	No	No	No	No	No	No	No	No	No	No	No	Yes	Yes	Yes	No	No	No	No	No	No	No	No	No	No	No
847	Cape Town	Preeclampsia	Yes	Severe		Gradual	Yes	No	No	No	Yes	No	No	No	1-3 days ago	No	No	No	No	No	No	No	No	No	No	No	No	No	No	No	No	No	No	No	Yes	No	Yes	No	No	No	No	No	No	No	No	No	No	No
848	Cape Town	Preeclampsia	Yes	Severe		Gradual	No	No	No	No	No	No	No	No	N/A (no visual disturbances)	No	No	No	Yes	Yes	No	No	No	No	No	No	No	No	No	Yes	Yes	No	No	No	Yes	Yes	Yes	No	No	No	No	Yes	No	No	No	No	No	No
849	Cape Town	Preeclampsia	Yes	Severe		Gradual	No	No	No	No	No	No	No	No	N/A (no visual disturbances)	No	No	No	No	No	No	No	No	No	No	No	No	No	No	No	No	No	No	No	Yes	Yes	No	No	No	No	No	No	No	No	No	No	No	No
850	Cape Town	Preeclampsia	Yes	Severe		Gradual	Yes	Yes	No	No	No	No	No	No	1-3 days ago	No	No	No	Yes	Yes	No	No	No	No	No	No	No	No	No	Yes	Yes	No	No	No	Yes	Yes	No	No	No	No	Yes	Yes	No	Yes	No	Yes	No	No
851	Cape Town	Preeclampsia	Yes	Severe		Gradual	Yes	Yes	No	No	No	No	No	No	1-3 days ago	No	No	No	No	No	Yes	Yes	No	No	No	No	No	No	No	No	No	No	No	No	Yes	Yes	No	No	No	No	No	No	No	No	No	No	No	No
852	Cape Town	Eclampsia	Yes	Worst headache ever experienced		Gradual	Yes	Yes	No	No	No	No	No	No	Less than 12 hours before	Moderate	No	No	Yes	Yes	No	No	No	No	No	No	No	No	No	Yes	Yes	No	No	No	Yes	Yes	No	No	No	No	Yes	Yes	Yes	No	No	No	No	No
853	Cape Town	Healthy control	No	No		No headache	No	No	No	No	No	No	No	No	N/A (no visual disturbances)	No	No	No	No	No	No	No	No	No	No	No	No	No	No	No	No	No	No	No	No	No	No	No	No	No	No	No	No	No	No	No	No	No
854	Cape Town	Preeclampsia	Yes	Moderate		Gradual	No	No	No	No	No	No	No	No	N/A (no visual disturbances)	No	No	No	No	No	No	No	No	No	No	No	No	No	No	No	No	No	No	No	Yes	Yes	Yes	No	No	No	No	No	No	No	No	Yes	No	No
855	Cape Town	Preeclampsia	No	No		No headache	No	No	No	No	No	No	No	No	N/A (no visual disturbances)	No	No	No	No	No	No	No	No	No	No	No	No	No	No	No	No	No	No	No	Yes	Yes	No	No	No	No	No	No	No	No	No	Yes	No	No
856	Cape Town	Preeclampsia	Yes	Severe		Gradual	No	No	No	No	No	No	No	No	N/A (no visual disturbances)	No	No	No	No	No	No	No	No	No	No	No	No	No	No	No	No	No	No	No	Yes	Yes	Yes	No	No	No	No	No	No	No	No	Yes	No	No
857	Cape Town	Healthy control	No	No		No headache	No	No	No	No	No	No	No	No	N/A (no visual disturbances)	No	No	No	No	No	No	No	No	No	No	No	No	No	No	No	No	No	No	No	No	No	No	No	No	No	No	No	No	No	No	No	No	No
858	Cape Town	Healthy control	No	No		No headache	No	No	No	No	No	No	No	No	N/A (no visual disturbances)	No	No	No	No	No	No	No	No	No	No	No	No	No	No	No	No	No	No	No	No	No	No	No	No	No	No	No	No	No	No	No	No	No
859	Cape Town	Preeclampsia	Yes	Worst headache ever experienced		Gradual	Yes	Yes	No	No	No	No	Yes	No	1-3 days ago	No	No	No	No	No	No	No	No	No	No	No	No	No	No	No	No	No	No	No	Yes	Yes	Yes	No	No	No	No	No	No	No	No	No	No	No
860	Cape Town	Healthy control	No	No		No headache	No	No	No	No	No	No	No	No	N/A (no visual disturbances)	No	No	No	No	No	No	No	No	No	No	No	No	No	No	No	No	No	No	No	No	No	No	No	No	No	No	No	No	No	No	No	No	No
861	Cape Town	Eclampsia	Yes	Worst headache ever experienced		Gradual	Yes	Yes	No	No	No	No	No	No	1-3 days ago	No	No	Yes	No	No	No	No	No	No	No	No	No	No	No	Yes	Yes	No	No	No	Yes	Yes	Yes	Yes	Yes	No	Yes	Yes	Yes	Yes	Yes	Yes	No	No
862	Cape Town	Healthy control	No	No		No headache	No	No	No	No	No	No	No	No	N/A (no visual disturbances)	No	No	No	No	No	No	No	No	No	No	No	No	No	No	No	No	No	No	No	No	No	No	No	No	No	No	No	No	No	No	No	No	No
863	Cape Town	Healthy control	No	No		No headache	No	No	No	No	No	No	No	No	N/A (no visual disturbances)	No	No	No	No	No	No	No	No	No	No	No	No	No	No	No	No	No	No	No	No	No	No	No	No	No	No	No	No	No	No	No	No	No
864	Cape Town	Preeclampsia	No	No		No headache	No	No	No	No	No	No	No	No	N/A (no visual disturbances)	No	No	No	No	No	No	No	No	No	No	No	No	No	No	No	No	No	No	No	Yes	Yes	No	No	No	No	No	No	No	No	No	No	No	No
865	Cape Town	Preeclampsia	Yes	Severe		Gradual	No	No	No	No	No	No	No	No	N/A (no visual disturbances)	Moderate	No	No	No	No	No	No	No	No	No	No	No	No	No	Yes	Yes	No	No	No	Yes	Yes	Yes	No	No	No	No	No	No	No	No	No	No	No
866	Cape Town	Preeclampsia	No	No		No headache	No	No	No	No	No	No	No	No	N/A (no visual disturbances)	No	No	No	No	No	No	No	No	No	No	No	No	No	No	No	No	No	No	No	Yes	Yes	Yes	No	No	No	No	No	No	No	No	No	No	No
867	Cape Town	Preeclampsia	Yes	Worst headache ever experienced		Gradual	Yes	Yes	No	No	No	No	Yes	No	1-3 days ago	No	No	No	Yes	Yes	No	No	No	No	No	No	No	No	No	No	No	No	No	No	Yes	Yes	Yes	No	No	No	No	Yes	No	No	No	No	No	No
868	Cape Town	Preeclampsia	No	No		No headache	No	No	No	No	No	No	No	No	N/A (no visual disturbances)	No	No	No	No	No	No	No	No	No	No	No	No	No	No	No	No	No	No	No	No	No	No	No	No	No	No	No	No	No	No	No	No	No
869	Cape Town	Healthy control	No	No		No headache	No	No	No	No	No	No	No	No	N/A (no visual disturbances)	No	No	No	No	No	No	No	No	No	No	No	No	No	No	No	No	No	No	No	No	No	No	No	No	No	No	No	No	No	No	No	No	No
870	Cape Town	Eclampsia	Yes	Worst headache ever experienced		Gradual	Yes	Yes	No	No	No	No	Yes	No	1-3 days ago	No	No	No	No	No	No	No	No	No	No	No	No	No	No	Yes	Yes	No	No	No	Yes	Yes	Yes	No	No	No	No	No	No	No	No	No	No	No
871	Cape Town	Healthy control	No	No		No headache	No	No	No	No	No	No	No	No	N/A (no visual disturbances)	No	No	No	No	No	No	No	No	No	No	No	No	No	No	Yes	Yes	No	No	No	No	No	No	No	No	No	No	No	No	No	No	No	No	No
872	Cape Town	Eclampsia	No	No		No headache	No	No	No	No	No	No	No	No	N/A (no visual disturbances)	Moderate	No	No	No	No	Yes	Yes	No	No	No	No	No	Yes	No	Yes	Yes	No	No	No	Yes	Yes	Yes	Yes	Yes	No	No	Yes	Yes	No	Yes	Yes	Yes	No
873	Cape Town	Eclampsia	Yes	Severe		Gradual	Yes	Yes	No	No	No	No	No	No	1-3 days ago	Moderate	Yes	Yes	No	No	No	No	No	No	No	No	No	No	No	Yes	Yes	No	No	No	Yes	Yes	Yes	No	No	No	Yes	Yes	No	No	No	No	No	No
874	Cape Town	Eclampsia	Yes	Severe		Gradual	Yes	No	No	No	No	No	Yes	No	Less than 24 hours ago	Mild	No	No	No	No	No	No	No	No	No	No	No	No	No	Yes	Yes	No	No	No	Yes	Yes	Yes	No	No	No	No	No	No	No	No	No	No	No
875	Cape Town	Healthy control	No	No		No headache	No	No	No	No	No	No	No	No	N/A (no visual disturbances)	No	No	No	No	No	No	No	No	No	No	No	No	No	No	No	No	No	No	No	No	No	No	No	No	No	No	No	No	No	No	No	No	No
876	Cape Town	Healthy control	No	No		No headache	No	No	No	No	No	No	No	No	N/A (no visual disturbances)	No	No	No	No	No	No	No	No	No	No	No	No	No	No	No	No	No	No	No	No	No	No	No	No	No	No	No	No	No	No	No	No	No
877	Cape Town	Healthy control	No	No		No headache	No	No	No	No	No	No	No	No	N/A (no visual disturbances)	No	No	No	No	No	No	No	No	No	No	No	No	No	No	No	No	No	No	No	No	No	No	No	No	No	No	No	No	No	No	No	No	No
878	Cape Town	Healthy control	No	No		No headache	No	No	No	No	No	No	No	No	N/A (no visual disturbances)	No	No	No	No	No	No	No	No	No	No	No	No	No	No	No	No	No	No	No	No	No	No	No	No	No	No	No	No	No	No	No	No	No
880	Cape Town	Eclampsia	Yes	Worst headache ever experienced		Gradual	Yes	No	No	Yes	No	No	No	No	1-3 days ago	No	No	No	No	No	Yes	No	No	No	No	No	No	Yes	No	Yes	Yes	No	No	No	Yes	Yes	Yes	Yes	Yes	Yes	Yes	Yes	Yes	Yes	Yes	Yes	Yes	Yes
881	Cape Town	Healthy control	No	No		No headache	No	No	No	No	No	No	No	No	N/A (no visual disturbances)	No	No	No	No	No	No	No	No	No	No	No	No	No	No	No	No	No	No	No	No	No	No	No	No	No	No	No	No	No	No	No	No	No
882	Cape Town	Healthy control	No	No		No headache	No	No	No	No	No	No	No	No	N/A (no visual disturbances)	No	No	No	No	No	No	No	No	No	No	No	No	No	No	No	No	No	No	No	No	No	No	No	No	No	No	No	No	No	No	No	No	No
883	Cape Town	Preeclampsia	Yes	Severe		Gradual	Yes	Yes	No	No	No	No	No	No	1-3 days ago	No	No	No	Yes	No	No	No	No	No	No	No	No	No	No	Yes	Yes	No	No	No	Yes	Yes	Yes	No	No	No	No	Yes	No	No	No	Yes	No	No
884	Cape Town	Preeclampsia	No	No		No headache	No	No	No	No	No	No	No	No	N/A (no visual disturbances)	No	No	No	No	No	No	No	No	No	No	No	No	No	No	No	No	No	No	No	Yes	Yes	Yes	No	No	No	No	No	No	No	No	No	No	No
885	Cape Town	Preeclampsia	No	No		No headache	No	No	No	No	No	No	No	No	N/A (no visual disturbances)	No	No	No	No	No	No	No	No	No	No	No	No	No	No	No	No	No	No	No	Yes	Yes	Yes	No	No	No	No	No	No	No	No	No	No	No
886	Cape Town	Eclampsia	Yes	Severe		Gradual	No	No	No	No	No	No	No	No	N/A (no visual disturbances)	No	No	No	No	No	No	No	No	No	No	No	No	No	No	Yes	Yes	No	No	No	Yes	Yes	Yes	No	No	No	No	No	No	No	No	No	No	No
887	Cape Town	Preeclampsia	Yes	Severe		Gradual	Yes	Yes	No	No	Yes	Yes	No	No	Less than 24 hours ago	No	Yes	Yes	Yes	Yes	No	No	No	No	No	No	No	No	No	Yes	Yes	No	No	No	Yes	Yes	Yes	No	Yes	No	Yes	Yes	No	Yes	Yes	Yes	No	No
888	Cape Town	Eclampsia	Yes	Severe		Gradual	Yes	No	Yes	No	No	No	No	No	1-3 days ago	No	No	No	Yes	Yes	Yes	Yes	No	No	No	No	No	No	No	Yes	Yes	No	No	No	Yes	Yes	Yes	Yes	Yes	Yes	Yes	Yes	Yes	Yes	Yes	Yes	Yes	Yes
889	Cape Town	Preeclampsia	No	No		No headache	No	No	No	No	No	No	No	No	N/A (no visual disturbances)	No	No	No	No	No	No	No	No	No	No	No	No	No	No	No	No	No	No	No	Yes	Yes	Yes	No	No	No	No	No	No	No	No	No	No	No
890	Cape Town	Preeclampsia	Yes	Mild		Gradual	No	No	No	No	No	No	No	No	N/A (no visual disturbances)	No	No	No	No	No	No	No	No	No	No	No	No	No	No	No	No	No	No	No	Yes	Yes	No	No	No	No	No	No	No	No	No	No	No	No
891	Cape Town	Eclampsia	No	No		No headache	No	No	No	No	No	No	No	No	N/A (no visual disturbances)	No	No	No	No	No	No	No	No	No	No	No	No	No	No	No	No	No	No	No	Yes	Yes	Yes	No	No	No	No	No	No	No	No	No	No	No
892	Cape Town	Preeclampsia	No	No		No headache	No	No	No	No	No	No	No	No	N/A (no visual disturbances)	No	No	No	No	No	No	No	No	No	No	No	No	No	No	No	No	No	No	No	Yes	Yes	Yes	No	No	No	No	No	No	No	No	No	No	No
893	Cape Town	Preeclampsia	Yes	Severe		Gradual	No	No	No	No	No	No	No	No	N/A (no visual disturbances)	No	No	No	No	No	No	No	No	No	No	No	No	No	No	No	No	No	No	No	Yes	Yes	Yes	No	No	No	No	No	No	No	No	No	No	No
894	Cape Town	Eclampsia	No	No		No headache	No	No	No	No	No	No	No	No	N/A (no visual disturbances)	No	No	No	No	No	No	No	No	No	No	No	No	No	No	No	No	No	No	No	Yes	Yes	Yes	No	No	No	No	No	No	No	No	No	No	No
895	Cape Town	Preeclampsia	Yes	Moderate		Gradual	No	No	No	No	No	No	No	No	N/A (no visual disturbances)	No	No	No	No	No	No	No	No	No	No	No	No	No	No	No	No	No	No	No	Yes	Yes	Yes	No	No	No	No	No	No	No	No	No	No	No
896	Cape Town	Preeclampsia	Yes	Worst headache ever experienced		Gradual	Yes	No	No	No	No	No	Yes	No	1-3 days ago	No	No	No	No	No	No	No	No	No	No	No	No	No	No	No	No	No	No	No	Yes	Yes	Yes	No	No	No	No	Yes	No	No	No	No	No	No
897	Cape Town	Eclampsia	Yes	Worst headache ever experienced		Gradual	Yes	Yes	No	No	No	No	No	No	1-3 days ago	No	No	No	No	No	No	No	No	No	No	No	No	No	No	Yes	Yes	No	No	No	Yes	Yes	Yes	No	No	No	Yes	Yes	No	No	Yes	Yes	No	No
898	Cape Town	Healthy control	No	No		No headache	No	No	No	No	No	No	No	No	N/A (no visual disturbances)	No	No	No	No	No	No	No	No	No	No	No	No	No	No	No	No	No	No	No	No	No	No	No	No	No	No	No	No	No	No	No	No	No
899	Cape Town	Preeclampsia	Yes	Severe		Gradual	Yes	Yes	No	No	No	No	No	No	1-3 days ago	No	No	No	No	No	No	No	No	No	No	No	No	No	No	Yes	Yes	No	No	No	Yes	Yes	Yes	No	No	No	No	No	No	No	No	Yes	No	Yes
900	Cape Town	Healthy control	No	No		No headache	No	No	No	No	No	No	No	No	N/A (no visual disturbances)	No	No	No	No	No	No	No	No	No	No	No	No	No	No	No	No	No	No	No	No	No	No	No	No	No	No	No	No	No	No	No	No	No
901	Cape Town	Healthy control	No	No		No headache	No	No	No	No	No	No	No	No	N/A (no visual disturbances)	No	No	No	No	No	No	No	No	No	No	No	No	No	No	No	No	No	No	No	No	No	No	No	No	No	No	No	No	No	No	No	No	No
902	Cape Town	Healthy control	No	No		No headache	No	No	No	No	No	No	No	No	N/A (no visual disturbances)	No	No	No	No	No	No	No	No	No	No	No	No	No	No	No	No	No	No	No	No	No	No	No	No	No	No	No	No	No	No	No	No	No
903	Cape Town	Eclampsia	Yes	Severe		Gradual	Yes	Yes	No	No	No	No	No	No	Less than 24 hours ago	Severe	Yes	No	No	No	No	No	No	No	No	No	No	No	No	No	No	No	No	No	Yes	Yes	Yes	No	No	No	No	No	No	No	No	No	No	No
904	Cape Town	Preeclampsia	Yes	Severe		Gradual	No	No	No	No	No	No	No	No	N/A (no visual disturbances)	Moderate	No	No	Yes	Yes	No	No	No	No	No	No	No	No	No	No	No	No	No	No	Yes	Yes	Yes	No	No	No	No	No	No	No	No	No	No	No
905	Cape Town	Preeclampsia	Yes	Mild		Gradual	No	No	No	No	No	No	No	No	N/A (no visual disturbances)	Moderate	No	No	No	No	No	No	No	No	No	No	No	No	No	No	No	No	No	No	Yes	Yes	Yes	No	No	No	No	No	No	No	No	No	No	No
906	Cape Town	Preeclampsia	Yes	Moderate		Gradual	No	No	No	No	No	No	No	No	N/A (no visual disturbances)	Moderate	No	No	No	No	No	No	No	No	No	No	No	No	No	No	No	No	No	No	Yes	Yes	No	No	No	No	No	No	No	No	No	No	No	No
907	Cape Town	Preeclampsia	Yes	Moderate		Gradual	No	No	No	No	No	No	No	No	N/A (no visual disturbances)	No	No	No	No	No	No	No	No	No	No	No	No	No	No	Yes	Yes	No	No	No	Yes	Yes	Yes	No	No	No	No	No	No	No	No	No	No	No
908	Cape Town	Preeclampsia	Yes	Severe		Gradual	No	Yes	No	No	No	No	No	No	N/A (no visual disturbances)	No	No	No	No	No	No	No	No	No	No	No	No	No	No	No	No	No	No	No	Yes	Yes	Yes	No	No	No	No	No	No	No	No	No	No	No
909	Cape Town	Preeclampsia	No	No		No headache	No	No	No	No	No	No	No	No	N/A (no visual disturbances)	No	No	No	No	No	No	No	No	No	No	No	No	No	No	No	No	No	No	No	Yes	Yes	No	No	No	No	No	No	No	No	No	No	No	No
910	Cape Town	Preeclampsia	No	No		No headache	No	No	No	No	No	No	Yes	No	N/A (no visual disturbances)	No	No	No	No	No	No	No	No	No	No	No	No	No	No	No	No	No	No	No	Yes	Yes	No	No	No	No	No	No	No	No	No	No	No	No
911	Cape Town	Preeclampsia	Yes	Severe		Sudden	No	No	No	No	No	No	No	No	N/A (no visual disturbances)	No	No	No	No	No	No	No	No	No	No	No	No	No	No	No	No	No	No	No	Yes	Yes	Yes	No	No	No	No	No	No	No	No	No	No	No
912	Cape Town	Preeclampsia	Yes	Mild		Gradual	No	No	No	No	No	No	No	No	N/A (no visual disturbances)	No	No	No	No	No	No	No	No	No	No	No	No	No	No	No	No	No	No	No	Yes	Yes	No	No	No	No	No	No	No	No	No	No	No	No
913	Cape Town	Preeclampsia	No	No		No headache	No	No	No	No	No	No	No	No	N/A (no visual disturbances)	No	No	No	No	No	No	No	No	No	No	No	No	No	No	No	No	No	No	No	Yes	Yes	Yes	No	No	No	No	No	No	No	No	No	No	No
914	Cape Town	Preeclampsia	No	No		No headache	No	No	No	No	No	No	No	No	N/A (no visual disturbances)	No	No	No	No	No	No	No	No	No	No	No	No	No	No	No	No	No	No	No	Yes	Yes	Yes	No	No	No	No	No	No	No	No	No	No	No
915	Cape Town	Preeclampsia	No	No		No headache	No	No	No	No	No	No	No	No	N/A (no visual disturbances)	No	Yes	Yes	No	No	No	No	No	No	No	No	No	No	No	Yes	Yes	No	No	No	Yes	Yes	Yes	No	No	No	No	Yes	No	Yes	No	No	No	No
916	Cape Town	Healthy control	No	No		No headache	No	No	No	No	No	No	No	No	N/A (no visual disturbances)	No	No	No	No	No	No	No	No	No	No	No	No	No	No	No	No	No	No	No	No	No	No	No	No	No	No	No	No	No	No	No	No	No
917	Cape Town	Healthy control	No	No		No headache	No	No	No	No	No	No	No	No	N/A (no visual disturbances)	No	No	No	No	No	No	No	No	No	No	No	No	No	No	No	No	No	No	No	No	No	No	No	No	No	No	No	No	No	No	No	No	No
918	Cape Town	Preeclampsia	Yes	Mild		Gradual	No	No	No	No	No	No	No	No	N/A (no visual disturbances)	No	No	No	No	No	No	No	No	No	No	No	No	No	No	No	No	No	No	No	Yes	Yes	Yes	No	No	No	No	No	No	No	No	No	No	No
919	Cape Town	Healthy control	No	No		No headache	No	No	No	No	No	No	No	No	N/A (no visual disturbances)	No	No	No	No	No	No	No	No	No	No	No	No	No	No	Yes	No	No	Yes	No	No	No	No	No	No	No	No	No	No	No	No	No	No	No
920	Cape Town	Preeclampsia	Yes	Severe		Gradual	No	No	No	No	No	No	No	No	N/A (no visual disturbances)	Moderate	No	No	No	No	No	No	No	No	No	No	No	No	No	No	No	No	No	No	Yes	Yes	Yes	No	No	No	No	No	No	No	No	No	No	No
921	Cape Town	Preeclampsia	No	No		No headache	No	No	No	No	No	No	No	No	N/A (no visual disturbances)	No	No	No	No	No	No	No	No	No	No	No	No	No	No	No	No	No	No	No	Yes	Yes	Yes	No	No	No	No	No	No	No	No	No	No	No
922	Cape Town	Preeclampsia	Yes	Moderate		Gradual	No	No	No	No	No	No	No	No	N/A (no visual disturbances)	No	No	No	No	No	No	No	No	No	No	No	No	No	No	No	No	No	No	No	Yes	Yes	No	No	No	No	No	No	No	No	No	No	No	No
923	Cape Town	Preeclampsia	No	No		No headache	No	No	No	No	No	No	No	No	N/A (no visual disturbances)	No	No	No	No	No	No	No	No	No	No	No	No	No	No	No	No	No	No	No	Yes	Yes	No	No	No	No	No	No	No	No	No	No	No	No
924	Cape Town	Healthy control	No	No		No headache	No	No	No	No	No	No	No	No	N/A (no visual disturbances)	No	No	No	No	No	No	No	No	No	No	No	No	No	No	No	No	No	No	No	No	No	No	No	No	No	No	No	No	No	No	No	No	No
925	Cape Town	Healthy control	No	No		No headache	No	No	No	No	No	No	No	No	N/A (no visual disturbances)	No	No	No	No	No	No	No	No	No	No	No	No	No	No	No	No	No	No	No	No	No	No	No	No	No	No	No	No	No	No	No	No	No
926	Cape Town	Healthy control	No	No		No headache	No	No	No	No	No	No	No	No	N/A (no visual disturbances)	No	No	No	No	No	No	No	No	No	No	No	No	No	No	No	No	No	No	No	No	No	No	No	No	No	No	No	No	No	No	No	No	No
927	Cape Town	Preeclampsia	Yes	Severe		Gradual	Yes	Yes	No	No	No	No	Yes	No	1-3 days ago	Severe	No	No	No	No	No	No	No	No	No	No	No	No	No	Yes	Yes	No	No	No	Yes	Yes	Yes	No	No	No	No	No	No	No	No	No	No	No
928	Cape Town	Preeclampsia	Yes	Moderate		Gradual	No	No	No	No	No	No	No	No	N/A (no visual disturbances)	No	No	No	No	No	No	No	No	No	No	No	No	No	No	No	No	No	No	No	Yes	Yes	Yes	No	No	No	No	No	No	No	No	No	No	No
929	Cape Town	Preeclampsia	Yes	Severe		Gradual	Yes	Yes	No	No	No	No	No	No	1-3 days ago	Mild	Yes	Yes	No	No	No	No	No	No	No	No	No	No	No	Yes	Yes	No	No	No	Yes	Yes	Yes	No	No	No	No	No	No	Yes	No	No	No	No
930	Cape Town	Preeclampsia	Yes	Moderate		Gradual	No	No	No	No	No	No	No	No	N/A (no visual disturbances)	No	No	No	No	No	No	No	No	No	No	No	No	No	No	No	No	No	No	No	Yes	Yes	Yes	No	No	No	No	No	No	No	No	Yes	No	No
931	Cape Town	Preeclampsia	No	No		No headache	No	No	No	No	No	No	No	No	N/A (no visual disturbances)	No	No	No	No	No	No	No	No	No	No	No	No	No	No	No	No	No	No	No	Yes	Yes	Yes	No	No	No	No	No	No	No	No	No	No	No
932	Cape Town	Preeclampsia	Yes	Moderate		Gradual	No	No	No	No	No	No	No	No	N/A (no visual disturbances)	No	No	No	No	No	No	No	No	No	No	No	No	No	No	No	No	No	No	No	Yes	Yes	Yes	No	No	No	No	No	No	No	No	No	No	No
933	Cape Town	Eclampsia	Yes	Severe		Gradual	No	No	No	No	No	No	No	No	N/A (no visual disturbances)	No	No	No	No	No	No	No	No	No	No	No	No	No	No	No	No	No	No	No	Yes	Yes	Yes	No	No	No	No	Yes	No	No	No	No	No	No
934	Cape Town	Preeclampsia	Yes	Moderate		Gradual	No	No	No	No	No	No	No	No	N/A (no visual disturbances)	No	Yes	No	No	No	No	No	No	No	No	No	No	No	No	No	No	No	No	No	Yes	Yes	Yes	No	No	No	No	No	No	No	No	No	No	No
935	Cape Town	Preeclampsia	Yes	Moderate		Gradual	No	No	No	No	No	No	No	No	N/A (no visual disturbances)	No	No	No	No	No	No	No	No	No	No	No	No	No	No	No	No	No	No	No	Yes	Yes	Yes	No	No	No	No	No	No	No	No	No	No	No
936	Cape Town	Preeclampsia	Yes	Moderate		Gradual	No	No	No	No	No	No	No	No	N/A (no visual disturbances)	No	No	No	No	No	No	No	No	No	No	No	No	No	No	No	No	No	No	No	Yes	Yes	Yes	No	No	No	No	No	No	No	No	No	No	No
937	Cape Town	Preeclampsia	Yes	Mild		Gradual	Yes	No	Yes	No	No	No	No	No	Less than 12 hours before	No	Yes	Yes	No	No	No	No	No	No	No	No	No	No	No	Yes	Yes	No	Yes	No	Yes	Yes	No	No	No	No	No	No	No	Yes	No	Yes	No	No
938	Cape Town	Preeclampsia	Yes	Mild		Gradual	No	No	No	No	No	No	No	No	N/A (no visual disturbances)	No	No	No	No	No	No	No	No	No	No	No	No	No	No	No	No	No	No	No	Yes	Yes	Yes	No	No	No	No	No	No	No	No	No	No	No
939	Cape Town	Preeclampsia	Yes	Moderate		Gradual	Yes	Yes	No	No	No	No	No	No	1-3 days ago	No	No	No	No	No	No	No	No	No	No	No	No	No	No	No	No	No	No	No	Yes	Yes	No	No	No	No	No	No	No	No	No	No	No	No
940	Cape Town	Healthy control	No	No		No headache	No	No	No	No	No	No	No	No	N/A (no visual disturbances)	No	No	No	No	No	No	No	No	No	No	No	No	No	No	No	No	No	No	No	No	No	No	No	No	No	No	No	No	No	No	No	No	No
941	Cape Town	Healthy control	No	No		No headache	No	No	No	No	No	No	No	No	N/A (no visual disturbances)	No	No	No	No	No	No	No	No	No	No	No	No	No	No	No	No	No	No	No	No	No	No	No	No	No	No	No	No	No	No	No	No	No
942	Cape Town	Preeclampsia	Yes	Moderate		Gradual	Yes	Yes	No	No	No	No	No	No	1-3 days ago	No	No	No	No	No	No	No	No	No	No	No	No	No	No	No	No	No	No	No	Yes	Yes	No	No	No	No	No	No	No	No	No	No	No	No
943	Cape Town	Preeclampsia	Yes	Moderate		Gradual	Yes	Yes	No	No	No	No	No	No	1-3 days ago	No	No	No	No	No	No	No	No	No	No	No	No	No	No	No	No	No	No	No	Yes	Yes	Yes	No	No	No	No	No	No	No	No	No	No	No
944	Cape Town	Eclampsia	Yes	Moderate		Sudden	No	No	No	No	No	No	No	No	N/A (no visual disturbances)	No	No	No	No	No	No	No	No	No	No	No	No	No	No	No	No	No	No	No	Yes	Yes	Yes	No	No	No	No	No	No	No	No	No	No	No
945	Cape Town	Healthy control	No	No		No headache	No	No	No	No	No	No	No	No	N/A (no visual disturbances)	No	No	No	No	No	No	No	No	No	No	No	No	No	No	No	No	No	No	No	No	No	No	No	No	No	No	No	No	No	No	No	No	No
946	Cape Town	Preeclampsia	Yes	Moderate		Gradual	No	No	No	No	No	No	No	No	N/A (no visual disturbances)	No	No	No	No	No	No	No	No	No	No	No	No	No	No	No	No	No	No	No	Yes	Yes	Yes	No	No	No	No	No	No	No	No	No	No	No
947	Cape Town	Preeclampsia	Yes	Moderate		Gradual	No	No	No	No	No	No	No	No	N/A (no visual disturbances)	No	No	No	No	No	No	No	No	No	No	No	No	No	No	No	No	No	No	No	Yes	Yes	Yes	No	No	No	No	No	No	No	No	No	No	No
948	Cape Town	Preeclampsia	Yes	Mild		Gradual	No	No	No	No	No	No	No	No	N/A (no visual disturbances)	No	No	No	No	No	No	No	No	No	No	No	No	No	No	No	No	No	No	No	Yes	Yes	Yes	No	No	No	No	No	No	No	No	No	No	No
949	Cape Town	Preeclampsia	Yes	Severe		Gradual	Yes	No	No	No	No	No	Yes	No	1-3 days ago	Moderate	No	No	No	No	No	No	No	No	No	No	No	No	No	No	No	No	No	No	Yes	Yes	Yes	No	No	No	No	No	No	No	No	No	No	No
950	Cape Town	Eclampsia	Yes	Worst headache ever experienced		Gradual	Yes	Yes	No	No	No	No	No	No	Less than 24 hours ago	No	No	No	No	No	No	No	No	No	No	No	No	No	No	Yes	Yes	No	No	No	Yes	Yes	Yes	No	Yes	No	Yes	Yes	Yes	No	Yes	Yes	No	No
951	Cape Town	Preeclampsia	Yes	Moderate		Gradual	Yes	Yes	No	No	No	No	Yes	No	Less than 24 hours ago	No	No	No	No	No	No	No	No	No	No	No	No	No	No	No	No	No	No	No	Yes	Yes	Yes	No	No	No	No	No	No	No	No	No	No	No
952	Cape Town	Preeclampsia	Yes	Severe		Gradual	Yes	Yes	No	No	No	No	No	No	1-3 days ago	No	No	No	No	No	No	No	No	No	No	No	No	No	No	No	No	No	No	No	Yes	Yes	Yes	No	No	No	No	Yes	No	No	No	Yes	No	No
953	Cape Town	Preeclampsia	Yes	Moderate		Gradual	No	No	No	No	No	No	No	No	N/A (no visual disturbances)	No	No	No	Yes	No	No	No	No	No	No	No	No	No	No	Yes	Yes	No	No	No	Yes	Yes	Yes	No	No	No	No	No	No	No	No	No	No	No
954	Cape Town	Preeclampsia	Yes	Severe		Gradual	No	No	No	No	No	No	No	No	N/A (no visual disturbances)	No	No	No	No	No	No	No	No	No	No	No	No	No	No	No	No	No	No	No	Yes	Yes	Yes	No	No	No	No	No	No	No	No	No	No	No
955	Cape Town	Eclampsia	Yes	Worst headache ever experienced		Gradual	Yes	Yes	No	No	Yes	No	Yes	No	1-3 days ago	No	No	No	No	No	No	No	No	No	No	No	No	No	No	Yes	Yes	No	No	No	Yes	Yes	Yes	Yes	No	No	Yes	Yes	Yes	Yes	Yes	Yes	Yes	No
956	Cape Town	Healthy control	No	No		No headache	No	No	No	No	No	No	No	No	N/A (no visual disturbances)	No	No	No	No	No	No	No	No	No	No	No	No	No	No	No	No	No	No	No	No	No	No	No	No	No	No	No	No	No	No	No	No	No
957	Cape Town	Healthy control	No	No		No headache	No	No	No	No	No	No	No	No	N/A (no visual disturbances)	No	No	No	No	No	No	No	No	No	No	No	No	No	No	No	No	No	No	No	No	No	No	No	No	No	No	No	No	No	No	No	No	No
958	Cape Town	Healthy control	No	No		No headache	No	No	No	No	No	No	No	No	N/A (no visual disturbances)	No	No	No	No	No	No	No	No	No	No	No	No	No	No	No	No	No	No	No	No	No	No	No	No	No	No	No	No	No	No	No	No	No
959	Cape Town	Preeclampsia	Yes	Severe		Gradual	Yes	Yes	No	No	No	No	No	No	1-3 days ago	No	Yes	Yes	No	No	No	No	No	No	No	No	No	No	No	Yes	Yes	No	No	No	Yes	Yes	Yes	No	No	No	No	No	No	No	No	No	No	No
960	Cape Town	Preeclampsia	No	No		No headache	No	No	No	No	No	No	No	No	N/A (no visual disturbances)	No	No	No	No	No	No	No	No	No	No	No	No	No	No	No	No	No	No	No	Yes	Yes	Yes	No	No	No	No	No	No	No	No	No	No	No
961	Cape Town	Preeclampsia	No	No		No headache	No	No	No	No	No	No	No	No	N/A (no visual disturbances)	No	No	No	No	No	No	No	No	No	No	No	No	No	No	No	No	No	No	No	Yes	Yes	Yes	No	No	No	No	No	No	No	No	No	No	No
962	Cape Town	Preeclampsia	No	No		No headache	No	No	No	No	No	No	No	No	N/A (no visual disturbances)	No	No	No	No	No	No	No	No	No	No	No	No	No	No	No	No	No	No	No	Yes	Yes	Yes	No	No	No	No	No	No	No	No	No	No	No
963	Cape Town	Preeclampsia	No	No		No headache	No	No	No	No	No	No	No	No	N/A (no visual disturbances)	No	No	No	No	No	No	No	No	No	No	No	No	No	No	No	No	No	No	No	Yes	Yes	Yes	No	No	No	No	No	No	No	No	No	No	No
964	Cape Town	Preeclampsia	No	No		No headache	No	No	No	No	No	No	No	No	N/A (no visual disturbances)	No	Yes	Yes	No	No	No	No	No	No	No	No	No	No	No	Yes	Yes	No	No	No	Yes	Yes	Yes	No	No	No	No	Yes	No	Yes	Yes	No	No	No
965	Cape Town	Preeclampsia	No	No		No headache	No	No	No	No	No	No	No	No	N/A (no visual disturbances)	No	No	No	No	No	No	No	No	No	No	No	No	No	No	Yes	Yes	No	No	No	Yes	Yes	No	No	No	No	No	No	No	No	No	No	No	No
966	Cape Town	Preeclampsia	Yes	Moderate		Gradual	Yes	No	No	No	No	No	Yes	No	1-3 days ago	No	No	No	Yes	Yes	No	No	No	No	No	No	No	No	No	No	No	No	No	No	Yes	Yes	Yes	No	No	No	No	No	No	No	No	No	No	No
967	Cape Town	Preeclampsia	Yes	Moderate		Gradual	No	No	No	No	No	No	No	No	N/A (no visual disturbances)	No	No	No	No	No	No	No	No	No	No	No	No	No	No	No	No	No	No	No	Yes	Yes	Yes	No	No	No	No	No	No	No	No	No	No	No
968	Cape Town	Preeclampsia	Yes	Moderate		Gradual	No	No	No	No	No	No	No	No	N/A (no visual disturbances)	No	No	No	No	No	No	No	No	No	No	No	No	No	No	No	No	No	No	No	Yes	Yes	Yes	No	No	No	No	No	No	No	No	Yes	No	No
969	Cape Town	Preeclampsia	Yes	Worst headache ever experienced		Gradual	No	No	No	No	No	No	No	No	N/A (no visual disturbances)	Moderate	Yes	Yes	No	No	No	No	No	No	No	No	No	No	No	Yes	Yes	No	No	No	Yes	Yes	Yes	No	No	No	No	No	No	Yes	No	No	No	No
970	Cape Town	Preeclampsia	Yes	Severe		Gradual	Yes	Yes	No	Yes	No	No	No	No	1-3 days ago	No	No	No	No	No	No	No	No	No	No	No	No	No	No	Yes	Yes	No	No	No	Yes	Yes	Yes	No	No	No	No	No	No	No	No	Yes	No	No
971	Cape Town	Healthy control	No	No		No headache	No	No	No	No	No	No	No	No	N/A (no visual disturbances)	No	No	No	No	No	No	No	No	No	No	No	No	No	No	No	No	No	No	No	No	No	No	No	No	No	No	No	No	No	No	No	No	No
972	Cape Town	Eclampsia	Yes	Moderate		Gradual	No	No	No	No	No	No	No	No	N/A (no visual disturbances)	No	No	No	No	No	No	No	No	No	No	No	No	No	No	Yes	Yes	No	No	No	Yes	Yes	No	No	No	No	No	No	No	No	No	No	No	No
973	Cape Town	Eclampsia	Yes	Worst headache ever experienced		Gradual	Yes	Yes	No	No	No	No	No	No	1-3 days ago	Worst abdominal pain of my life	No	No	No	No	No	No	No	No	No	No	No	No	No	Yes	Yes	No	No	No	Yes	Yes	Yes	Yes	Yes	No	Yes	Yes	Yes	Yes	Yes	Yes	No	No
974	Cape Town	Preeclampsia	Yes	Mild		Gradual	No	No	No	No	No	No	No	No	N/A (no visual disturbances)	Moderate	No	No	No	No	No	No	No	No	No	No	No	No	No	No	No	No	No	No	Yes	Yes	Yes	No	No	No	No	No	No	No	No	No	No	No
975	Cape Town	Preeclampsia	Yes	Severe		Gradual	Yes	Yes	No	No	No	No	Yes	No	1-3 days ago	Moderate	No	No	Yes	Yes	No	No	No	No	No	No	No	No	No	Yes	Yes	No	No	No	Yes	Yes	Yes	No	No	No	No	Yes	No	No	No	Yes	No	No
976	Cape Town	Preeclampsia	Yes	Moderate		Gradual	No	No	No	No	No	No	No	No	N/A (no visual disturbances)	No	No	No	No	No	No	No	No	No	No	No	No	No	No	No	No	No	No	No	Yes	Yes	Yes	No	No	No	No	No	No	No	No	No	No	No
977	Cape Town	Healthy control	No	No		No headache	No	No	No	No	No	No	No	No	N/A (no visual disturbances)	No	No	No	No	No	No	No	No	No	No	No	No	No	No	No	No	No	No	No	No	No	No	No	No	No	No	No	No	No	No	No	No	No
978	Cape Town	Healthy control	No	No		No headache	No	No	No	No	No	No	No	No	N/A (no visual disturbances)	No	No	No	No	No	No	No	No	No	No	No	No	No	No	No	No	No	No	No	No	No	No	No	No	No	No	No	No	No	No	No	No	No
979	Cape Town	Preeclampsia	Yes	Moderate		Gradual	No	No	No	No	No	No	No	No	N/A (no visual disturbances)	No	No	No	No	No	No	No	No	No	No	No	No	No	No	Yes	Yes	No	No	No	Yes	Yes	Yes	No	No	No	No	No	No	No	No	No	No	No
980	Cape Town	Preeclampsia	No	No		No headache	No	No	No	No	No	No	No	No	N/A (no visual disturbances)	No	No	No	No	No	No	No	No	No	No	No	No	No	No	No	No	No	No	No	Yes	Yes	No	No	No	No	No	No	No	No	No	No	No	No
981	Cape Town	Preeclampsia	Yes	Worst headache ever experienced		Gradual	No	No	No	No	No	No	No	No	N/A (no visual disturbances)	No	No	No	Yes	Yes	No	No	No	No	No	No	No	No	No	No	No	No	No	No	Yes	Yes	Yes	No	No	No	No	No	No	No	No	No	No	No
982	Cape Town	Healthy control	No	No		No headache	No	No	No	No	No	No	No	No	N/A (no visual disturbances)	No	No	No	No	No	No	No	No	No	No	No	No	No	No	No	No	No	No	No	No	No	No	No	No	No	No	No	No	No	No	No	No	No
983	Cape Town	Preeclampsia	Yes	Moderate		Gradual	No	No	No	No	No	No	No	No	N/A (no visual disturbances)	No	No	No	No	No	No	No	No	No	No	No	No	No	No	No	No	No	No	No	Yes	Yes	Yes	No	No	No	No	No	No	No	No	No	No	No
984	Cape Town	Healthy control	No	No		No headache	No	No	No	No	No	No	No	No	N/A (no visual disturbances)	No	No	No	No	No	No	No	No	No	No	No	No	No	No	No	No	No	No	No	No	No	No	No	No	No	No	No	No	No	No	No	No	No
986	Cape Town	Eclampsia	Yes	Moderate		Gradual	No	No	No	No	No	No	No	No	N/A (no visual disturbances)	Moderate	No	No	Yes	Yes	No	No	No	No	No	No	No	No	No	Yes	Yes	No	No	No	Yes	Yes	Yes	No	Yes	No	Yes	Yes	No	Yes	No	No	No	No
987	Cape Town	Preeclampsia	Yes	Severe		Gradual	Yes	Yes	No	No	Yes	No	Yes	No	Less than 24 hours ago	Moderate	No	No	Yes	Yes	No	No	No	No	No	No	No	No	No	Yes	Yes	No	No	No	Yes	Yes	Yes	No	Yes	No	Yes	Yes	No	Yes	Yes	Yes	No	No
988	Cape Town	Preeclampsia	Yes	Worst headache ever experienced		Gradual	No	No	No	No	No	No	No	No	N/A (no visual disturbances)	No	Yes	Yes	No	No	No	No	No	No	No	No	No	No	No	Yes	Yes	No	No	No	Yes	Yes	Yes	No	No	No	Yes	Yes	No	Yes	Yes	Yes	No	No
989	Cape Town	Preeclampsia	No	No		No headache	No	No	No	No	No	No	No	No	N/A (no visual disturbances)	No	No	No	No	No	No	No	No	No	No	No	No	No	No	No	No	No	No	No	Yes	Yes	Yes	No	No	No	No	No	No	No	No	No	No	No
990	Cape Town	Preeclampsia	Yes	Severe		Gradual	No	No	No	No	No	No	No	No	N/A (no visual disturbances)	No	No	No	Yes	Yes	No	No	No	No	No	No	No	No	No	No	No	No	No	No	Yes	Yes	Yes	No	No	No	No	No	No	No	No	No	No	No
991	Cape Town	Preeclampsia	Yes	Severe		Gradual	No	No	No	No	No	No	No	No	N/A (no visual disturbances)	No	No	No	No	No	No	No	No	No	No	No	No	No	No	Yes	Yes	No	No	No	Yes	Yes	Yes	No	No	No	No	No	No	No	No	No	No	No
992	Cape Town	Preeclampsia	No	No		No headache	No	No	No	No	No	No	No	No	N/A (no visual disturbances)	Moderate	No	No	Yes	Yes	No	No	No	No	No	No	No	No	No	Yes	Yes	No	No	No	Yes	Yes	Yes	No	No	No	No	No	No	No	No	No	No	No
993	Cape Town	Preeclampsia	No	No		No headache	No	No	No	No	No	No	No	No	N/A (no visual disturbances)	No	No	No	No	No	No	No	No	No	No	No	No	No	No	No	No	No	No	No	Yes	Yes	No	No	No	No	No	No	No	No	No	No	No	No
994	Cape Town	Preeclampsia	Yes	Mild		Gradual	No	No	No	No	No	No	No	No	N/A (no visual disturbances)	No	No	No	No	No	No	No	No	No	No	No	No	No	No	No	No	No	No	No	Yes	Yes	Yes	No	No	No	No	No	No	No	No	No	No	No
996	Cape Town	Preeclampsia	Yes	Severe		Gradual	No	No	No	No	No	No	No	No	N/A (no visual disturbances)	No	No	No	No	No	No	No	No	No	No	No	No	No	No	No	No	No	No	No	Yes	Yes	Yes	No	No	No	No	No	No	No	No	No	No	No
997	Cape Town	Eclampsia	Yes	Severe		Gradual	Yes	No	No	No	No	No	Yes	No	1-3 days ago	No	No	No	No	No	No	No	No	No	No	No	No	No	No	No	No	No	No	No	Yes	Yes	Yes	No	No	No	No	No	No	No	No	No	No	No
999	Cape Town	Preeclampsia	Yes	Severe		Gradual	No	No	No	No	No	No	No	No	N/A (no visual disturbances)	No	No	No	No	No	No	No	No	No	No	No	No	No	No	No	No	No	No	No	Yes	Yes	No	No	No	No	No	No	No	No	No	No	No	No
1000	Cape Town	Preeclampsia	Yes	Moderate		Gradual	No	No	No	No	No	No	No	No	N/A (no visual disturbances)	No	No	No	No	No	No	No	No	No	No	No	No	No	No	Yes	Yes	No	No	No	Yes	Yes	Yes	No	No	No	No	No	No	No	No	No	No	No
1001	Cape Town	Eclampsia	Yes	Severe		Gradual	No	No	No	No	No	No	No	No	N/A (no visual disturbances)	No	No	No	No	No	No	No	No	No	No	No	No	No	No	Yes	Yes	No	No	No	Yes	Yes	Yes	No	No	No	No	Yes	No	No	No	No	No	No
1002	Cape Town	Preeclampsia	No	No		No headache	No	No	No	No	No	No	No	No	N/A (no visual disturbances)	No	No	No	No	No	No	No	No	No	No	No	No	No	No	No	No	No	No	No	Yes	Yes	Yes	No	No	No	No	No	No	No	No	No	No	No
1003	Cape Town	Preeclampsia	Yes	Moderate		Gradual	No	No	No	No	No	No	No	No	N/A (no visual disturbances)	No	No	No	No	No	No	No	No	No	No	No	No	No	No	No	No	No	No	No	Yes	Yes	Yes	No	No	No	No	No	No	No	No	No	No	No
1004	Cape Town	Preeclampsia	No	No		No headache	No	No	No	No	No	No	No	No	N/A (no visual disturbances)	No	No	No	No	No	No	No	No	No	No	No	No	No	No	No	No	No	No	No	Yes	Yes	Yes	No	No	No	No	No	No	No	No	No	No	No
1005	Cape Town	Preeclampsia	Yes	Severe		Gradual	Yes	No	No	No	Yes	No	Yes	No	Less than 24 hours ago	No	No	No	No	No	No	No	No	No	No	No	No	No	No	No	No	No	No	No	Yes	Yes	Yes	No	No	No	No	No	No	No	No	No	No	No
1006	Cape Town	Preeclampsia	No	No		No headache	No	No	No	No	No	No	No	No	N/A (no visual disturbances)	No	No	No	No	No	No	No	No	No	No	No	No	No	No	Yes	Yes	No	No	No	Yes	Yes	Yes	No	No	No	No	No	No	No	No	No	No	No
1007	Cape Town	Preeclampsia	Yes	Mild		Gradual	No	No	No	No	No	No	No	No	N/A (no visual disturbances)	No	No	No	No	No	No	No	No	No	No	No	No	No	No	No	No	No	No	No	Yes	Yes	Yes	No	No	No	No	No	No	No	No	No	No	No
1008	Cape Town	Eclampsia	Yes	Severe		Gradual	Yes	No	Yes	No	No	No	No	No	1-3 days ago	No	No	No	No	No	No	No	No	No	No	No	No	No	No	Yes	Yes	No	No	No	Yes	Yes	No	No	No	No	Yes	Yes	Yes	Yes	Yes	Yes	No	No
1009	Cape Town	Preeclampsia	No	No		No headache	No	No	No	No	No	No	No	No	N/A (no visual disturbances)	No	No	No	No	No	No	No	No	No	No	No	No	No	No	No	No	No	No	No	Yes	Yes	Yes	No	No	No	No	No	No	No	No	No	No	No
1010	Cape Town	Preeclampsia	Yes	Moderate		Gradual	Yes	Yes	No	No	No	No	No	No	1-3 days ago	Mild	No	No	No	No	No	No	No	No	No	No	No	No	No	Yes	No	No	Yes	No	Yes	Yes	No	No	No	No	No	No	No	Yes	No	No	No	No
1011	Cape Town	Healthy control	No	No		No headache	No	No	No	No	No	No	No	No	N/A (no visual disturbances)	No	No	No	No	No	No	No	No	No	No	No	No	No	No	No	No	No	No	No	No	No	No	No	No	No	No	No	No	No	No	No	No	No
1012	Cape Town	Healthy control	No	No		No headache	No	No	No	No	No	No	No	No	N/A (no visual disturbances)	No	No	No	No	No	No	No	No	No	No	No	No	No	No	No	No	No	No	No	No	No	No	No	No	No	No	No	No	No	No	No	No	No
1013	Cape Town	Preeclampsia	Yes	Severe		Gradual	No	No	No	No	No	No	No	No	N/A (no visual disturbances)	No	No	No	No	No	No	No	No	No	No	No	No	No	No	No	No	No	No	No	Yes	Yes	No	No	No	No	No	No	No	No	No	No	No	No
1014	Cape Town	Preeclampsia	Yes	Mild		Gradual	Yes	No	No	No	Yes	No	No	No	Less than 12 hours before	No	No	No	No	No	No	No	No	No	No	No	No	No	No	No	No	No	No	No	Yes	Yes	Yes	No	No	No	No	No	No	No	No	No	No	No
1015	Cape Town	Preeclampsia	Yes	Moderate		Gradual	No	No	No	No	No	No	No	No	N/A (no visual disturbances)	No	No	No	No	No	No	No	No	No	No	No	No	No	No	No	No	No	No	No	Yes	Yes	Yes	No	No	No	No	No	No	No	No	No	No	No
1016	Cape Town	Preeclampsia	Yes	Mild		Gradual	Yes	Yes	No	No	No	No	No	No	Less than 12 hours before	No	No	No	No	No	No	No	No	No	No	No	No	No	No	No	No	No	No	No	Yes	Yes	Yes	No	No	No	No	No	No	No	No	No	No	No
1017	Cape Town	Eclampsia	Yes	Moderate		Gradual	Yes	Yes	No	No	No	No	No	No	Less than 12 hours before	No	No	No	No	No	No	No	No	No	No	No	No	No	No	No	No	No	No	No	Yes	Yes	Yes	No	No	No	No	No	No	No	No	No	No	No
1018	Cape Town	Preeclampsia	Yes	Mild		Gradual	No	No	No	No	No	No	No	No	N/A (no visual disturbances)	No	No	No	No	No	No	No	No	No	No	No	No	No	No	No	No	No	No	No	Yes	Yes	No	No	No	No	No	No	No	No	No	No	No	No
1019	Cape Town	Preeclampsia	Yes	Moderate		Gradual	Yes	No	No	No	Yes	No	No	No	Less than 12 hours before	No	No	No	No	No	No	No	No	No	No	No	No	No	No	No	No	No	No	No	Yes	Yes	Yes	No	No	No	No	No	No	No	No	No	No	No
1020	Cape Town	Preeclampsia	Yes	Moderate		Gradual	Yes	No	No	No	Yes	No	No	No	Less than 12 hours before	No	No	No	No	No	No	No	No	No	No	No	No	No	No	No	No	No	No	No	Yes	Yes	Yes	No	No	No	No	No	No	No	No	No	No	No
1021	Cape Town	Preeclampsia	Yes	Moderate		Gradual	No	No	No	No	No	No	No	No	N/A (no visual disturbances)	No	No	No	No	No	No	No	No	No	No	No	No	No	No	No	No	No	No	No	Yes	Yes	No	No	No	No	No	No	No	No	No	No	No	No
1022	Cape Town	Preeclampsia	Yes	Mild		Gradual	No	No	No	No	No	No	No	No	N/A (no visual disturbances)	No	No	No	No	No	No	No	No	No	No	No	No	No	No	No	No	No	No	No	Yes	Yes	No	No	No	No	No	No	No	No	No	No	No	No
1023	Cape Town	Preeclampsia	Yes	Mild		Gradual	No	No	No	No	No	No	No	No	N/A (no visual disturbances)	No	No	No	No	No	No	No	No	No	No	No	No	No	No	No	No	No	No	No	Yes	Yes	No	No	No	No	No	No	No	No	No	No	No	No
1024	Cape Town	Preeclampsia	Yes	Severe		Gradual	Yes	Yes	No	No	No	No	No	No	Less than 12 hours before	No	No	No	No	No	No	No	No	No	No	No	No	No	No	Yes	Yes	No	No	No	Yes	Yes	No	No	No	No	No	No	No	No	No	No	No	No
1025	Cape Town	Eclampsia	Yes	Moderate		Gradual	Yes	Yes	No	No	No	No	No	No	Less than 12 hours before	No	No	No	No	No	No	No	No	No	No	No	No	No	No	Yes	Yes	No	No	No	Yes	Yes	Yes	No	No	No	No	No	No	No	No	No	No	No
1026	Cape Town	Preeclampsia	Yes	Mild		Gradual	No	No	No	No	No	No	No	No	N/A (no visual disturbances)	Moderate	No	No	Yes	Yes	No	No	No	No	No	No	No	No	No	No	No	No	No	No	Yes	Yes	Yes	No	No	No	No	No	No	No	No	No	No	No
1027	Cape Town	Preeclampsia	No	No		No headache	No	No	No	No	No	No	No	No	N/A (no visual disturbances)	No	No	No	No	No	No	No	No	No	No	No	No	No	No	No	No	No	No	No	No	No	No	No	No	No	No	No	No	No	No	No	No	No
1028	Cape Town	Preeclampsia	No	No		No headache	No	No	No	No	No	No	No	No	N/A (no visual disturbances)	No	No	No	No	No	No	No	No	No	No	No	No	No	No	No	No	No	No	No	Yes	Yes	No	No	No	No	No	No	No	No	No	No	No	No
1030	Cape Town	Preeclampsia	No	No		No headache	No	No	No	No	No	No	No	No	N/A (no visual disturbances)	No	No	No	No	No	No	No	No	No	No	No	No	No	No	No	No	No	No	No	No	No	No	No	No	No	No	No	No	No	No	No	No	No
1031	Cape Town	Preeclampsia	Yes	Moderate		Gradual	No	No	No	No	No	No	No	No	N/A (no visual disturbances)	Moderate	No	Yes	No	No	No	No	No	No	No	No	No	No	No	No	No	No	No	No	Yes	Yes	No	No	No	No	No	No	No	No	No	No	No	No
1032	Cape Town	Preeclampsia	No	No		No headache	No	No	No	No	No	No	No	No	N/A (no visual disturbances)	No	No	No	No	No	No	No	No	No	No	No	No	No	No	No	No	No	No	No	No	No	No	No	No	No	No	No	No	No	No	No	No	No
1033	Cape Town	Preeclampsia	Yes	Severe		Gradual	Yes	Yes	No	No	No	No	Yes	No	Less than 12 hours before	No	No	No	No	No	No	No	No	No	No	No	No	No	No	Yes	Yes	No	No	No	Yes	Yes	Yes	No	No	No	No	No	No	No	No	No	No	No
1034	Cape Town	Preeclampsia	Yes	Moderate		Gradual	No	No	No	No	No	No	No	No	N/A (no visual disturbances)	No	No	No	No	No	No	No	No	No	No	No	No	No	No	No	No	No	No	No	Yes	Yes	Yes	No	No	No	No	No	No	No	No	No	No	No
1035	Cape Town	Preeclampsia	Yes	Moderate		Gradual	Yes	Yes	No	No	No	No	No	No	Less than 24 hours ago	No	No	No	No	No	No	No	No	No	No	No	No	No	No	No	No	No	No	No	Yes	Yes	Yes	No	No	No	No	No	No	No	No	No	No	No
1036	Cape Town	Preeclampsia	Yes	Moderate		Gradual	Yes	Yes	No	No	No	No	No	No	Less than 24 hours ago	No	No	Yes	No	No	No	No	No	No	No	No	No	No	No	No	No	No	No	No	Yes	Yes	No	No	No	No	No	No	No	No	No	No	No	No
1037	Cape Town	Preeclampsia	No	No		No headache	No	No	No	No	No	No	No	No	N/A (no visual disturbances)	No	No	No	No	No	No	No	No	No	No	No	No	No	No	No	No	No	No	No	No	No	No	No	No	No	No	No	No	No	No	No	No	No
1038	Cape Town	Preeclampsia	No	No		No headache	No	No	No	No	No	No	No	No	N/A (no visual disturbances)	No	No	No	No	No	No	No	No	No	No	No	No	No	No	No	No	No	No	No	No	No	No	No	No	No	No	No	No	No	No	No	No	No
1039	Cape Town	Preeclampsia	No	No		No headache	No	No	No	No	No	No	No	No	N/A (no visual disturbances)	No	No	No	No	No	No	No	No	No	No	No	No	No	No	No	No	No	No	No	Yes	Yes	No	No	No	No	No	No	No	No	No	No	No	No
1040	Cape Town	Preeclampsia	Yes	Mild		Gradual	No	No	No	No	No	No	No	No	N/A (no visual disturbances)	Moderate	No	No	No	No	No	No	No	No	No	No	No	No	No	Yes	Yes	No	No	No	Yes	Yes	Yes	No	No	No	No	No	No	No	No	No	No	No
1041	Cape Town	Preeclampsia	Yes	Mild		Gradual	No	No	No	No	No	No	No	No	N/A (no visual disturbances)	No	No	No	No	No	No	No	No	No	No	No	No	No	No	No	No	No	No	No	No	No	No	No	No	No	No	No	No	No	No	No	No	No
1042	Cape Town	Preeclampsia	Yes	Mild		Gradual	No	No	No	No	No	No	No	No	N/A (no visual disturbances)	No	No	No	No	No	No	No	No	No	No	No	No	No	No	No	No	No	No	No	Yes	Yes	No	No	No	No	No	No	No	No	No	No	No	No
1044	Cape Town	Preeclampsia	Yes	Moderate		Gradual	Yes	Yes	No	No	No	No	No	No	Less than 6 hours before	No	No	No	Yes	Yes	No	No	No	No	No	No	No	No	No	Yes	Yes	No	No	No	Yes	Yes	No	No	No	No	No	No	No	No	No	No	No	No
1045	Cape Town	Preeclampsia	Yes	Mild		Gradual	Yes	Yes	No	No	No	No	No	No	Less than 24 hours ago	No	No	No	No	No	No	No	No	No	No	No	No	No	No	No	No	No	No	No	No	No	No	No	No	No	No	No	No	No	No	No	No	No
1046	Cape Town	Preeclampsia	Yes	Mild		Gradual	No	No	No	No	No	No	No	No	N/A (no visual disturbances)	No	No	No	No	No	No	No	No	No	No	No	No	No	No	No	No	No	No	No	No	No	No	No	No	No	No	No	No	No	No	No	No	No
1048	Cape Town	Preeclampsia	No	No		No headache	No	No	No	No	No	No	No	No	N/A (no visual disturbances)	No	No	No	No	No	No	No	No	No	No	No	No	No	No	No	No	No	No	No	Yes	Yes	Yes	No	No	No	No	No	No	No	No	No	No	No
1049	Cape Town	Preeclampsia	Yes	Moderate		Gradual	No	No	No	No	No	No	No	No	N/A (no visual disturbances)	Mild	No	No	No	No	No	No	No	No	No	No	No	No	No	No	No	No	No	No	Yes	Yes	Yes	No	No	No	No	No	No	No	No	Yes	No	No
1050	Cape Town	Preeclampsia	Yes	Mild		Gradual	No	No	No	No	No	No	No	No	N/A (no visual disturbances)	No	No	No	No	No	No	No	No	No	No	No	No	No	No	No	No	No	No	No	Yes	Yes	Yes	No	No	No	No	No	No	No	No	No	No	No
1051	Cape Town	Preeclampsia	No	No		No headache	No	No	No	No	No	No	No	No	N/A (no visual disturbances)	No	No	No	No	No	No	No	No	No	No	No	No	No	No	No	No	No	No	No	Yes	Yes	No	No	No	No	No	No	No	No	No	No	No	No
1052	Cape Town	Preeclampsia	Yes	Mild		Gradual	No	No	No	No	No	No	No	No	N/A (no visual disturbances)	No	No	No	No	No	No	No	No	No	No	No	No	No	No	No	No	No	No	No	No	No	No	No	No	No	No	No	No	No	No	No	No	No
1053	Cape Town	Preeclampsia	Yes	Mild		Gradual	No	No	No	No	No	No	No	No	N/A (no visual disturbances)	Mild	No	No	No	No	No	No	No	No	No	No	No	No	No	No	No	No	No	No	No	No	No	No	No	No	No	No	No	No	No	No	No	No
1054	Cape Town	Preeclampsia	Yes	Moderate		Gradual	No	No	No	No	No	No	No	No	N/A (no visual disturbances)	No	No	No	Yes	Yes	No	No	No	No	No	No	No	No	No	No	No	No	No	No	Yes	Yes	Yes	No	No	No	No	No	No	No	No	No	No	No
1055	Cape Town	Preeclampsia	Yes	Moderate		Gradual	No	No	No	No	No	No	No	No	N/A (no visual disturbances)	No	No	No	No	No	No	No	No	No	No	No	No	No	No	No	No	No	No	No	Yes	Yes	No	No	No	No	No	No	No	No	No	No	No	No
1056	Cape Town	Preeclampsia	Yes	Mild		Gradual	No	No	No	No	No	No	No	No	N/A (no visual disturbances)	No	No	No	No	No	No	No	No	No	No	No	No	No	No	No	No	No	No	No	Yes	Yes	No	No	No	No	No	No	No	No	No	No	No	No
1057	Cape Town	Preeclampsia	Yes	Mild		Gradual	No	No	No	No	No	No	No	No	N/A (no visual disturbances)	No	No	No	No	No	No	No	No	No	No	No	No	No	No	No	No	No	No	No	No	No	No	No	No	No	No	No	No	No	No	No	No	No
1058	Cape Town	Preeclampsia	No	No		No headache	No	No	No	No	No	No	No	No	N/A (no visual disturbances)	No	No	No	No	No	No	No	No	No	No	No	No	No	No	No	No	No	No	No	No	No	No	No	No	No	No	No	No	No	No	No	No	No
1059	Cape Town	Preeclampsia	Yes	Mild		Gradual	Yes	Yes	No	No	No	No	No	No	Less than 12 hours before	No	No	No	No	No	No	No	No	No	No	No	No	No	No	No	No	No	No	No	No	No	No	No	No	No	No	No	No	No	No	No	No	No
1060	Cape Town	Preeclampsia	Yes	Mild		Gradual	No	No	No	No	No	No	No	No	N/A (no visual disturbances)	No	No	No	No	No	No	No	No	No	No	No	No	No	No	No	No	No	No	No	Yes	Yes	No	No	No	No	No	No	No	No	No	No	No	No
1061	Cape Town	Preeclampsia	No	No		No headache	No	No	No	No	No	No	No	No	N/A (no visual disturbances)	No	No	No	No	No	No	No	No	No	No	No	No	No	No	No	No	No	No	No	No	No	No	No	No	No	No	No	No	No	No	No	No	No
1062	Cape Town	Preeclampsia	No	No		No headache	No	No	No	No	No	No	No	No	N/A (no visual disturbances)	No	No	No	No	No	No	No	No	No	No	No	No	No	No	No	No	No	No	No	Yes	Yes	No	No	No	No	No	No	No	No	No	No	No	No
1063	Cape Town	Preeclampsia	No	No		No headache	No	No	No	No	No	No	No	No	N/A (no visual disturbances)	No	No	No	Yes	Yes	No	No	No	No	No	No	No	No	No	No	No	No	No	No	Yes	Yes	Yes	No	No	No	No	No	No	No	No	No	No	No
1064	Cape Town	Preeclampsia	No	No		No headache	No	No	No	No	No	No	No	No	N/A (no visual disturbances)	No	No	No	No	No	No	No	No	No	No	No	No	No	No	No	No	No	No	No	Yes	Yes	No	No	No	No	No	No	No	No	No	No	No	No
1065	Cape Town	Preeclampsia	Yes	Mild		Gradual	Yes	Yes	No	No	No	No	Yes	No	Less than 12 hours before	No	No	No	No	No	No	No	No	No	No	No	No	No	No	No	No	No	No	No	Yes	Yes	Yes	No	No	No	No	No	No	No	No	No	No	No
1066	Cape Town	Preeclampsia	Yes	Moderate		Gradual	Yes	No	No	No	Yes	No	Yes	No	Less than 12 hours before	No	No	No	No	No	No	No	No	No	No	No	No	No	No	Yes	No	No	Yes	No	Yes	Yes	No	No	No	No	No	No	No	No	No	No	No	No
1067	Cape Town	Preeclampsia	Yes	Mild		Gradual	No	No	No	No	No	No	No	No	N/A (no visual disturbances)	No	No	No	Yes	Yes	No	No	No	No	No	No	No	No	No	Yes	No	No	Yes	No	No	No	No	No	No	No	No	No	No	No	No	No	No	No
1068	Cape Town	Preeclampsia	Yes	Mild		Gradual	No	No	No	No	No	No	No	No	N/A (no visual disturbances)	No	No	No	No	No	No	No	No	No	No	No	No	No	No	No	No	No	No	No	No	No	No	No	No	No	No	No	No	No	No	No	No	No
1069	Cape Town	Preeclampsia	Yes	Moderate		Gradual	Yes	Yes	No	No	No	No	No	No	Less than 6 hours before	Mild	No	No	No	No	No	No	No	No	No	No	No	No	No	No	No	No	No	No	Yes	Yes	Yes	No	No	No	No	No	No	No	No	No	No	No
1070	Cape Town	Preeclampsia	Yes	Mild		Gradual	No	No	No	No	No	No	No	No	N/A (no visual disturbances)	No	No	No	No	No	No	No	No	No	No	No	No	No	No	No	No	No	No	No	No	No	No	No	No	No	No	No	No	No	No	No	No	No
1071	Cape Town	Eclampsia	Yes	Worst headache ever experienced		Gradual	Yes	Yes	No	Yes	No	No	Yes	No	1-3 days ago	Moderate	No	No	Yes	Yes	No	No	No	No	No	No	No	No	No	Yes	Yes	No	No	No	Yes	Yes	Yes	Yes	Yes	No	Yes	Yes	Yes	Yes	Yes	Yes	No	No
1073	Cape Town	Preeclampsia	No	No		No headache	No	No	No	No	No	No	No	No	N/A (no visual disturbances)	No	No	No	No	No	No	No	No	No	No	No	No	No	No	No	No	No	No	No	Yes	Yes	Yes	No	No	No	No	No	No	No	No	No	No	No
1074	Cape Town	Preeclampsia	No	No		No headache	No	No	No	No	No	No	No	No	N/A (no visual disturbances)	Mild	No	No	No	No	No	No	No	No	No	No	No	No	No	Yes	Yes	No	No	No	Yes	Yes	No	No	No	No	No	No	No	No	No	No	No	No
1075	Cape Town	Preeclampsia	Yes	Mild		Gradual	No	No	No	No	No	No	No	No	N/A (no visual disturbances)	No	No	No	No	No	No	No	No	No	No	No	No	No	No	No	No	No	No	No	No	No	No	No	No	No	No	No	No	No	No	No	No	No
1076	Cape Town	Preeclampsia	No	No		No headache	No	No	No	No	No	No	No	No	N/A (no visual disturbances)	No	No	No	No	No	No	No	No	No	No	No	No	No	No	No	No	No	No	No	Yes	Yes	Yes	No	No	No	No	No	No	No	No	No	No	No
1077	Cape Town	Preeclampsia	Yes	Mild		Gradual	No	No	No	No	No	No	No	No	N/A (no visual disturbances)	No	No	No	No	No	No	No	No	No	No	No	No	No	No	No	No	No	No	No	Yes	Yes	Yes	No	No	No	No	No	No	No	No	No	No	No
1078	Cape Town	Preeclampsia	Yes	Moderate		Gradual	No	No	No	No	No	No	No	No	N/A (no visual disturbances)	Mild	No	No	No	No	No	No	No	No	No	No	No	No	No	No	No	No	No	No	Yes	Yes	Yes	No	No	No	No	No	No	No	No	No	No	No
1079	Cape Town	Preeclampsia	Yes	Mild		Gradual	No	No	No	No	No	No	No	No	N/A (no visual disturbances)	No	No	No	No	No	No	No	No	No	No	No	No	No	No	No	No	No	No	No	Yes	Yes	No	No	No	No	No	No	No	No	No	No	No	No
1080	Cape Town	Preeclampsia	No	No		No headache	No	No	No	No	No	No	No	No	N/A (no visual disturbances)	No	No	No	Yes	Yes	No	No	No	No	No	No	No	No	No	No	No	No	No	No	No	No	No	No	No	No	No	No	No	No	No	No	No	No
1081	Cape Town	Preeclampsia	No	No		No headache	No	No	No	No	No	No	No	No	N/A (no visual disturbances)	No	No	No	No	No	No	No	No	No	No	No	No	No	No	No	No	No	No	No	Yes	Yes	No	No	No	No	No	No	No	No	No	No	No	No
1082	Cape Town	Preeclampsia	Yes	Mild		Gradual	No	No	No	No	No	No	No	No	N/A (no visual disturbances)	No	No	No	No	No	No	No	No	No	No	No	No	No	No	No	No	No	No	No	Yes	Yes	Yes	No	No	No	No	No	No	No	No	No	No	No
1083	Cape Town	Preeclampsia	No	No		No headache	No	No	No	No	No	No	No	No	N/A (no visual disturbances)	No	No	No	Yes	Yes	No	No	No	No	No	No	No	No	No	No	No	No	No	No	Yes	Yes	No	No	No	No	No	No	No	No	No	No	No	No
1084	Cape Town	Preeclampsia	No	No		No headache	No	No	No	No	No	No	No	No	N/A (no visual disturbances)	No	No	No	No	No	No	No	No	No	No	No	No	No	No	No	No	No	No	No	Yes	Yes	Yes	No	No	No	No	No	No	No	No	No	No	No
1085	Cape Town	Preeclampsia	Yes	Severe		Gradual	Yes	Yes	No	No	Yes	No	No	No	Less than one hour before	No	No	No	Yes	No	No	No	No	No	No	No	No	No	No	No	No	No	No	No	Yes	Yes	Yes	No	No	No	No	No	Yes	No	No	No	No	No
1086	Cape Town	Preeclampsia	No	No		No headache	No	No	No	No	No	No	No	No	N/A (no visual disturbances)	No	No	No	No	No	No	No	No	No	No	No	No	No	No	Yes	No	No	No	No	Yes	Yes	No	No	No	No	No	No	No	No	No	No	No	No
1087	Cape Town	Preeclampsia	No	No		No headache	No	No	No	No	No	No	No	No	N/A (no visual disturbances)	No	No	No	No	No	No	No	No	No	No	No	No	No	No	No	No	No	No	No	Yes	Yes	Yes	No	No	No	No	No	No	No	No	No	No	No
1088	Cape Town	Preeclampsia	No	No		No headache	No	No	No	No	No	No	No	No	N/A (no visual disturbances)	No	No	No	No	No	No	No	No	No	No	No	No	No	No	No	No	No	No	No	No	No	No	No	No	No	No	No	No	No	No	No	No	No
1089	Cape Town	Preeclampsia	Yes	Mild		Gradual	No	No	No	No	No	No	No	No	N/A (no visual disturbances)	Moderate	No	No	No	No	No	No	No	No	No	No	No	No	No	No	No	No	No	No	Yes	Yes	No	No	No	No	No	No	No	No	No	No	No	No
1090	Cape Town	Preeclampsia	No	No		No headache	No	No	No	No	No	No	No	No	N/A (no visual disturbances)	No	No	No	Yes	Yes	No	No	No	No	No	No	No	No	No	No	No	No	No	No	No	No	No	No	No	No	No	No	No	No	No	No	No	No
1091	Cape Town	Preeclampsia	No	No		No headache	No	No	No	No	No	No	No	No	N/A (no visual disturbances)	No	No	No	No	No	No	No	No	No	No	No	No	No	No	No	No	No	No	No	No	No	No	No	No	No	No	No	No	No	No	No	No	No
1092	Cape Town	Preeclampsia	Yes	Moderate		Gradual	No	No	No	No	No	No	No	No	N/A (no visual disturbances)	No	No	No	No	No	No	No	No	No	No	No	No	No	No	No	No	No	No	No	No	No	No	No	No	No	No	No	No	No	No	No	No	No
1093	Cape Town	Preeclampsia	Yes	Mild		Gradual	No	No	No	No	No	No	No	No	N/A (no visual disturbances)	No	No	No	Yes	No	No	No	No	No	No	No	No	No	No	No	No	No	No	No	No	No	No	No	No	No	No	No	No	No	No	No	No	No
1094	Cape Town	Preeclampsia	No	No		No headache	No	No	No	No	No	No	No	No	N/A (no visual disturbances)	No	No	No	Yes	No	No	No	No	No	No	No	No	No	No	No	No	No	No	No	No	No	No	No	No	No	No	No	No	No	No	No	No	No
1095	Cape Town	Preeclampsia	Yes	Mild		Gradual	Yes	No	No	No	No	No	Yes	No	Less than 12 hours before	Mild	No	No	No	No	No	No	No	No	No	No	No	No	No	No	No	No	No	No	No	No	No	No	No	No	No	No	No	No	No	No	No	No
1096	Cape Town	Preeclampsia	No	No		No headache	Yes	No	No	No	No	No	Yes	No	Less than 24 hours ago	No	No	No	No	No	No	No	No	No	No	No	No	No	No	No	No	No	No	No	Yes	Yes	Yes	No	No	No	No	No	No	No	No	No	No	No
1097	Cape Town	Preeclampsia	Yes	Mild		Gradual	No	No	No	No	No	No	No	No	N/A (no visual disturbances)	No	No	No	No	No	No	No	No	No	No	No	No	No	No	No	No	No	No	No	No	No	No	No	No	No	No	No	No	No	No	No	No	No
1098	Cape Town	Preeclampsia	Yes	Mild		Gradual	No	No	No	No	No	No	No	No	N/A (no visual disturbances)	No	No	No	No	No	No	No	No	No	No	No	No	No	No	No	No	No	No	No	Yes	Yes	Yes	No	No	No	No	No	No	No	No	No	No	No
1099	Cape Town	Preeclampsia	Yes	Mild		Gradual	No	No	No	No	No	No	No	No	N/A (no visual disturbances)	No	No	No	No	No	No	No	No	No	No	No	No	No	No	No	No	No	No	No	Yes	Yes	No	No	No	No	No	No	No	No	No	No	No	No
1100	Cape Town	Preeclampsia	No	No		No headache	No	No	No	No	No	No	No	No	N/A (no visual disturbances)	No	No	No	No	No	No	No	No	No	No	No	No	No	No	No	No	No	No	No	Yes	Yes	No	No	No	No	No	No	No	No	No	No	No	No
1101	Cape Town	Preeclampsia	Yes	Mild		Gradual	Yes	Yes	No	No	No	No	No	No	Less than 6 hours before	No	No	No	No	No	No	No	No	No	No	No	No	No	No	No	No	No	No	No	Yes	Yes	Yes	No	No	No	No	No	No	No	No	No	No	No
1102	Cape Town	Eclampsia	Yes	Worst headache ever experienced		Gradual	Yes	Yes	No	No	No	No	No	No	1-3 days ago	No	No	No	No	No	No	No	No	No	No	No	No	No	No	Yes	Yes	No	No	No	Yes	Yes	Yes	No	No	No	No	Yes	No	No	No	No	No	No
1103	Cape Town	Preeclampsia	No	No		No headache	No	No	No	No	No	No	No	No	N/A (no visual disturbances)	No	No	No	No	No	No	No	No	No	No	No	No	No	No	No	No	No	No	No	Yes	Yes	No	No	No	No	No	No	No	No	No	No	No	No
1104	Cape Town	Preeclampsia	No	No		No headache	No	No	No	No	No	No	No	No	N/A (no visual disturbances)	No	No	No	No	No	No	No	No	No	No	No	No	No	No	No	No	No	No	No	Yes	Yes	Yes	No	No	No	No	No	No	No	No	No	No	No
1105	Cape Town	Preeclampsia	Yes	Moderate		Gradual	Yes	Yes	No	No	No	No	Yes	No	Less than 12 hours before	No	No	No	No	No	No	No	No	No	No	No	No	No	No	No	No	No	No	No	Yes	Yes	Yes	No	No	No	No	No	No	No	No	No	No	No
1106	Cape Town	Preeclampsia	No	No		No headache	No	No	No	No	No	No	No	No	N/A (no visual disturbances)	No	No	No	No	No	No	No	No	No	No	No	No	No	No	No	No	No	No	No	Yes	Yes	No	No	No	No	No	No	No	No	No	No	No	No
1107	Cape Town	Preeclampsia	Yes	Worst headache ever experienced		Gradual	Yes	Yes	No	No	No	No	Yes	No	1-3 days ago	Mild	Yes	Yes	No	No	No	No	No	No	No	No	No	No	No	Yes	Yes	No	No	No	Yes	Yes	Yes	No	No	No	No	Yes	No	Yes	No	Yes	No	No
1108	Cape Town	Preeclampsia	Yes	Moderate		Gradual	Yes	No	No	No	No	No	Yes	No	Less than 12 hours before	No	No	No	Yes	No	No	No	No	No	No	No	No	No	No	No	No	No	No	No	Yes	Yes	Yes	No	No	No	No	No	No	No	No	No	No	No
1110	Cape Town	Preeclampsia	Yes	Mild		Gradual	No	No	No	No	No	No	No	No	N/A (no visual disturbances)	No	No	No	No	No	No	No	No	No	No	No	No	No	No	No	No	No	No	No	No	No	No	No	No	No	No	No	No	No	No	No	No	No
1111	Cape Town	Preeclampsia	Yes	Moderate		Gradual	Yes	No	No	No	No	No	Yes	No	Less than 12 hours before	Mild	No	No	No	No	No	No	No	No	No	No	No	No	No	No	No	No	No	No	No	No	No	No	No	No	No	No	No	No	No	No	No	No
1112	Cape Town	Preeclampsia	No	No		No headache	No	No	No	No	No	No	No	No	N/A (no visual disturbances)	No	No	No	No	No	No	No	No	No	No	No	No	No	No	No	No	No	No	No	Yes	Yes	Yes	No	No	No	No	No	No	No	No	No	No	No
1113	Cape Town	Preeclampsia	Yes	Mild		Gradual	Yes	No	No	No	No	No	Yes	No	Less than 12 hours before	Mild	No	No	No	No	No	No	No	No	No	No	No	No	No	No	No	No	No	No	Yes	Yes	Yes	No	No	No	No	No	No	No	No	No	No	No
1114	Cape Town	Preeclampsia	Yes	Moderate		Gradual	No	No	No	No	No	No	No	No	N/A (no visual disturbances)	No	No	No	No	No	No	No	No	No	No	No	No	No	No	No	No	No	No	No	Yes	Yes	Yes	No	No	No	No	No	No	No	No	No	No	No
1115	Cape Town	Preeclampsia	Yes	Moderate		Gradual	No	No	No	No	No	No	No	No	N/A (no visual disturbances)	No	No	No	No	No	No	No	No	No	No	No	No	No	No	Yes	Yes	No	No	No	Yes	Yes	Yes	No	No	No	No	No	No	No	No	No	No	No
1116	Cape Town	Preeclampsia	No	No		No headache	No	No	No	No	No	No	No	No	N/A (no visual disturbances)	Mild	No	No	No	No	No	No	No	No	No	No	No	No	No	No	No	No	No	No	Yes	Yes	No	No	No	No	No	No	No	No	No	No	No	No
1118	Cape Town	Preeclampsia	Yes	Moderate		Gradual	Yes	Yes	No	No	No	No	Yes	No	Less than 12 hours before	Mild	No	No	No	No	No	No	No	No	No	No	No	No	No	No	No	No	No	No	No	No	No	No	No	No	No	No	No	No	No	No	No	No
1119	Cape Town	Preeclampsia	Yes	Moderate		Gradual	Yes	No	No	No	No	No	Yes	No	Less than 12 hours before	Mild	No	No	No	No	No	No	No	No	No	No	No	No	No	No	No	No	No	No	Yes	Yes	Yes	No	No	No	No	No	No	No	No	No	No	No
1120	Cape Town	Preeclampsia	Yes	Mild		Gradual	Yes	No	No	No	No	No	Yes	No	Less than 12 hours before	Mild	No	No	No	No	No	No	No	No	No	No	No	No	No	No	No	No	No	No	Yes	Yes	Yes	No	No	No	No	No	No	No	No	No	No	No
1122	Cape Town	Preeclampsia	Yes	Mild		Gradual	No	No	No	No	No	No	No	No	N/A (no visual disturbances)	No	No	No	No	No	No	No	No	No	No	No	No	No	No	No	No	No	No	No	Yes	Yes	No	No	No	No	No	No	No	No	No	No	No	No
1123	Cape Town	Preeclampsia	Yes	Mild		Gradual	Yes	Yes	No	No	No	No	No	No	Less than 12 hours before	Mild	No	No	No	No	No	No	No	No	No	No	No	No	No	No	No	No	No	No	Yes	Yes	Yes	No	No	No	No	No	No	No	No	Yes	No	No
1125	Cape Town	Preeclampsia	Yes	Mild		Gradual	No	No	No	No	No	No	No	No	N/A (no visual disturbances)	Mild	No	No	No	No	No	No	No	No	No	No	No	No	No	Yes	No	No	No	No	Yes	Yes	No	No	No	No	No	No	No	No	No	Yes	No	No
1126	Cape Town	Preeclampsia	Yes	Mild		Gradual	No	No	No	No	No	No	No	No	N/A (no visual disturbances)	No	No	No	No	No	No	No	No	No	No	No	No	No	No	No	No	No	No	No	Yes	Yes	No	No	No	No	No	No	No	No	No	No	No	No
1127	Cape Town	Preeclampsia	No	No		No headache	Yes	Yes	No	No	No	No	No	No	Less than 12 hours before	No	No	No	No	No	No	No	No	No	No	No	No	No	No	No	No	No	No	No	Yes	Yes	No	No	No	No	No	No	No	No	No	No	No	No
1128	Cape Town	Preeclampsia	Yes	Mild		Gradual	No	No	No	No	No	No	No	No	N/A (no visual disturbances)	No	No	No	No	No	No	No	No	No	No	No	No	No	No	No	No	No	No	No	Yes	Yes	No	No	No	No	No	No	No	No	No	No	No	No
1129	Cape Town	Preeclampsia	Yes	Mild		Gradual	No	No	No	No	No	No	No	No	N/A (no visual disturbances)	No	No	No	No	No	No	No	No	No	No	No	No	No	No	Yes	No	No	No	No	Yes	Yes	No	No	No	No	No	No	No	No	No	No	No	No
1130	Cape Town	Preeclampsia	Yes	Moderate		Gradual	Yes	No	No	No	Yes	No	No	No	1-3 days ago	No	Yes	Yes	No	No	No	No	No	No	No	No	No	No	No	Yes	Yes	No	No	No	Yes	Yes	Yes	No	No	No	No	No	No	No	No	No	No	No
1131	Cape Town	Preeclampsia	Yes	Mild		Gradual	No	No	No	No	No	No	No	No	N/A (no visual disturbances)	No	No	No	No	No	No	No	No	No	No	No	No	No	No	No	No	No	No	No	Yes	Yes	No	No	No	No	No	No	No	No	No	No	No	No
1133	Cape Town	Preeclampsia	Yes	Mild		Gradual	No	No	No	No	No	No	No	No	N/A (no visual disturbances)	No	No	No	No	No	No	No	No	No	No	No	No	No	No	No	No	No	No	No	Yes	Yes	No	No	No	No	No	No	No	No	No	No	No	No
1134	Cape Town	Preeclampsia	Yes	Moderate		Gradual	No	No	No	No	No	No	No	No	N/A (no visual disturbances)	No	No	No	No	No	No	No	No	No	No	No	No	No	No	No	No	No	No	No	Yes	Yes	Yes	No	No	No	No	No	No	No	No	No	No	No
1135	Cape Town	Preeclampsia	Yes	Mild		Gradual	No	No	No	No	No	No	No	No	N/A (no visual disturbances)	Severe	No	No	Yes	Yes	No	No	No	No	No	No	No	No	No	No	No	No	No	No	Yes	Yes	Yes	No	Yes	No	No	No	No	No	No	No	No	No
1136	Cape Town	Preeclampsia	Yes	Moderate		Gradual	No	No	No	No	No	No	No	No	N/A (no visual disturbances)	No	No	No	No	No	No	No	No	No	No	No	No	No	No	No	No	No	No	No	Yes	Yes	Yes	No	No	No	No	No	No	No	No	No	No	No
1137	Cape Town	Preeclampsia	Yes	Mild		Gradual	No	No	No	No	No	No	No	No	N/A (no visual disturbances)	No	No	No	No	No	No	No	No	No	No	No	No	No	No	No	No	No	No	No	Yes	Yes	No	No	No	No	No	No	No	No	No	No	No	No
1138	Cape Town	Preeclampsia	Yes	Mild		Gradual	No	No	No	No	No	No	No	No	N/A (no visual disturbances)	No	No	No	No	No	No	No	No	No	No	No	No	No	No	No	No	No	No	No	Yes	Yes	Yes	No	No	No	No	No	No	No	No	No	No	No
1140	Cape Town	Preeclampsia	No	No		No headache	No	No	No	No	No	No	No	No	N/A (no visual disturbances)	No	No	No	No	No	No	No	No	No	No	No	No	No	No	No	No	No	No	No	Yes	Yes	No	No	No	No	No	No	No	No	No	No	No	No
1141	Cape Town	Preeclampsia	Yes	Moderate		Gradual	No	No	No	No	No	No	No	No	N/A (no visual disturbances)	No	No	No	No	No	No	No	No	No	No	No	No	No	No	No	No	No	No	No	Yes	Yes	Yes	No	No	No	No	No	No	No	No	No	No	No
1142	Cape Town	Preeclampsia	Yes	Mild		Gradual	No	No	No	No	No	No	No	No	N/A (no visual disturbances)	No	No	No	No	No	No	No	No	No	No	No	No	No	No	No	No	No	No	No	Yes	Yes	Yes	No	No	No	No	No	No	No	No	No	No	No
1143	Cape Town	Preeclampsia	No	No		No headache	No	No	No	No	No	No	No	No	N/A (no visual disturbances)	No	No	No	No	No	No	No	No	No	No	No	No	No	No	No	No	No	No	No	Yes	Yes	No	No	No	No	No	No	No	No	No	No	No	No
1145	Cape Town	Preeclampsia	Yes	Moderate		Gradual	No	No	No	No	No	No	No	No	N/A (no visual disturbances)	No	No	No	No	No	No	No	No	No	No	No	No	No	No	No	No	No	No	No	Yes	Yes	Yes	No	No	No	No	No	No	No	No	No	No	No
1146	Cape Town	Preeclampsia	Yes	Mild		Gradual	No	No	No	No	No	No	No	No	N/A (no visual disturbances)	No	No	No	No	No	No	No	No	No	No	No	No	No	No	No	No	No	No	No	Yes	Yes	Yes	No	No	No	No	No	No	No	No	No	No	No
1147	Cape Town	Preeclampsia	Yes	Moderate		Gradual	No	No	No	No	No	No	No	No	N/A (no visual disturbances)	No	Yes	Yes	No	No	No	No	No	No	No	No	No	No	No	No	No	No	No	No	Yes	Yes	Yes	No	No	No	No	No	No	No	No	Yes	No	No
1148	Cape Town	Preeclampsia	Yes	Mild		Gradual	No	No	No	No	No	No	No	No	N/A (no visual disturbances)	No	No	No	No	No	No	No	No	No	No	No	No	No	No	No	No	No	No	No	Yes	Yes	Yes	No	No	No	No	No	No	No	No	No	No	No
1149	Cape Town	Preeclampsia	Yes	Mild		Gradual	No	No	No	No	No	No	No	No	N/A (no visual disturbances)	No	No	No	No	No	No	No	No	No	No	No	No	No	No	No	No	No	No	No	Yes	Yes	No	No	No	No	No	No	No	No	No	No	No	No
1150	Cape Town	Preeclampsia	No	No		No headache	No	No	No	No	No	No	No	No	N/A (no visual disturbances)	No	No	No	No	No	No	No	No	No	No	No	No	No	No	No	No	No	No	No	No	No	No	No	No	No	No	No	No	No	No	No	No	No
1151	Cape Town	Preeclampsia	Yes	Mild		Gradual	No	No	No	No	No	No	No	No	N/A (no visual disturbances)	No	No	No	No	No	No	No	No	No	No	No	No	No	No	Yes	No	No	Yes	No	No	No	No	No	No	No	No	No	No	No	No	No	No	No
1152	Cape Town	Preeclampsia	Yes	Moderate		Gradual	No	No	No	No	No	No	No	No	N/A (no visual disturbances)	No	No	No	No	No	No	No	No	No	No	No	No	No	No	No	No	No	No	No	Yes	Yes	No	No	No	No	No	No	No	No	No	No	No	No
1153	Cape Town	Preeclampsia	Yes	Mild		Gradual	No	No	No	No	No	No	No	No	N/A (no visual disturbances)	No	No	No	No	No	No	No	No	No	No	No	No	No	No	No	No	No	No	No	Yes	Yes	Yes	No	No	No	No	No	No	No	No	No	No	No
1155	Cape Town	Preeclampsia	Yes	Moderate		Gradual	No	No	No	No	No	No	No	No	N/A (no visual disturbances)	Mild	No	No	No	No	No	No	No	No	No	No	No	No	No	No	No	No	No	No	Yes	Yes	Yes	No	No	No	No	No	No	No	No	No	No	No
1156	Cape Town	Preeclampsia	Yes	Mild		Gradual	No	No	No	No	No	No	No	No	N/A (no visual disturbances)	Mild	No	No	No	No	No	No	No	No	No	No	No	No	No	No	No	No	No	No	Yes	Yes	Yes	No	No	No	No	No	No	No	No	No	No	No
1157	Cape Town	Preeclampsia	Yes	Moderate		Gradual	No	No	No	No	No	No	No	No	N/A (no visual disturbances)	Moderate	No	No	No	No	No	No	No	No	No	No	No	No	No	No	No	No	No	No	Yes	Yes	No	No	No	No	No	No	No	No	No	No	No	No
1158	Cape Town	Preeclampsia	Yes	Mild		Gradual	No	No	No	No	No	No	No	No	N/A (no visual disturbances)	No	No	No	No	No	No	No	No	No	No	No	No	No	No	No	No	No	No	No	No	No	No	No	No	No	No	No	No	No	No	No	No	No
1159	Cape Town	Preeclampsia	Yes	Mild		Gradual	No	No	No	No	No	No	No	No	N/A (no visual disturbances)	No	No	No	No	No	No	No	No	No	No	No	No	No	No	No	No	No	No	No	No	No	No	No	No	No	No	No	No	No	No	No	No	No
1160	Cape Town	Preeclampsia	Yes	Mild		Gradual	No	No	No	No	No	No	No	No	N/A (no visual disturbances)	No	No	No	No	No	No	No	No	No	No	No	No	No	No	No	No	No	No	No	Yes	Yes	Yes	No	No	No	No	No	No	No	No	No	No	No
1161	Cape Town	Preeclampsia	Yes	Mild		Gradual	No	No	No	No	No	No	No	No	N/A (no visual disturbances)	No	No	No	No	No	No	No	No	No	No	No	No	No	No	No	No	No	No	No	No	No	No	No	No	No	No	No	No	No	No	No	No	No
1162	Cape Town	Preeclampsia	No	No		No headache	No	No	No	No	No	No	No	No	N/A (no visual disturbances)	No	No	No	No	No	No	No	No	No	No	No	No	No	No	No	No	No	No	No	Yes	Yes	No	No	No	No	No	No	No	No	No	No	No	No
1163	Cape Town	Preeclampsia	Yes	Mild		Gradual	No	No	No	No	No	No	No	No	N/A (no visual disturbances)	No	No	No	No	No	No	No	No	No	No	No	No	No	No	No	No	No	No	No	Yes	Yes	Yes	No	No	No	No	No	No	No	No	No	No	No
1164	Cape Town	Preeclampsia	No	No		No headache	No	No	No	No	No	No	No	No	N/A (no visual disturbances)	No	No	No	No	No	No	No	No	No	No	No	No	No	No	No	No	No	No	No	Yes	Yes	Yes	No	No	No	No	No	No	No	No	No	No	No
1165	Cape Town	Preeclampsia	Yes	Mild		Gradual	No	No	No	No	No	No	No	No	N/A (no visual disturbances)	Mild	No	No	No	No	No	No	No	No	No	No	No	No	No	No	No	No	No	No	Yes	Yes	Yes	No	No	No	No	No	No	No	No	No	No	No
1166	Cape Town	Preeclampsia	Yes	Mild		Gradual	No	No	No	No	No	No	No	No	N/A (no visual disturbances)	Mild	No	No	No	No	No	No	No	No	No	No	No	No	No	No	No	No	No	No	Yes	Yes	Yes	No	No	No	No	No	No	No	No	No	No	No
1167	Cape Town	Preeclampsia	No	No		No headache	No	No	No	No	No	No	No	No	N/A (no visual disturbances)	No	No	No	No	No	No	No	No	No	No	No	No	No	No	No	No	No	No	No	Yes	Yes	Yes	No	No	No	No	No	No	No	No	No	No	No
1169	Cape Town	Preeclampsia	Yes	Mild		Gradual	No	No	No	No	No	No	No	No	N/A (no visual disturbances)	No	No	No	No	No	No	No	No	No	No	No	No	No	No	No	No	No	No	No	Yes	Yes	No	No	No	No	No	No	No	No	No	No	No	No
1170	Cape Town	Preeclampsia	No	No		No headache	No	No	No	No	No	No	No	No	N/A (no visual disturbances)	No	No	No	No	No	No	No	No	No	No	No	No	No	No	No	No	No	No	No	Yes	Yes	No	No	No	No	No	No	No	No	No	No	No	No
1173	Cape Town	Preeclampsia	No	No		No headache	No	No	No	No	No	No	No	No	N/A (no visual disturbances)	Mild	No	No	No	No	No	No	No	No	No	No	No	No	No	No	No	No	No	No	Yes	Yes	No	No	No	No	No	No	No	No	No	No	No	No
1174	Cape Town	Preeclampsia	Yes	Mild		Gradual	No	No	No	No	No	No	No	No	N/A (no visual disturbances)	Mild	No	No	No	No	No	No	No	No	No	No	No	No	No	No	No	No	No	No	Yes	Yes	Yes	No	No	No	No	No	No	No	No	No	No	No
1176	Cape Town	Preeclampsia	Yes	Mild		Gradual	No	No	No	No	No	No	No	No	N/A (no visual disturbances)	No	No	No	No	No	No	No	No	No	No	No	No	No	No	No	No	No	No	No	Yes	Yes	No	No	No	No	No	No	No	No	No	No	No	No
1177	Cape Town	Preeclampsia	Yes	Mild		Gradual	No	No	No	No	No	No	No	No	N/A (no visual disturbances)	No	No	No	No	No	No	No	No	No	No	No	No	No	No	No	No	No	No	No	Yes	Yes	No	No	No	No	No	No	No	No	No	No	No	No
1178	Cape Town	Preeclampsia	Yes	Mild		Gradual	Yes	No	Yes	No	No	No	No	No	1-3 days ago	No	No	No	No	No	No	No	No	No	No	No	No	No	No	No	No	No	No	No	Yes	Yes	No	No	No	No	No	No	No	No	No	No	No	No
1180	Cape Town	Preeclampsia	Yes	Mild		Gradual	No	No	No	No	No	No	No	No	N/A (no visual disturbances)	No	No	No	No	No	No	No	No	No	No	No	No	No	No	No	No	No	No	No	Yes	Yes	No	No	No	No	No	No	No	No	No	No	No	No
1183	Cape Town	Preeclampsia	Yes	Moderate		Gradual	No	No	No	No	No	No	No	No	N/A (no visual disturbances)	No	No	No	No	No	No	No	No	No	No	No	No	No	No	No	No	No	No	No	Yes	Yes	Yes	No	No	No	No	No	No	No	No	No	No	No
1184	Cape Town	Preeclampsia	No	No		No headache	No	No	No	No	No	No	No	No	N/A (no visual disturbances)	No	No	No	Yes	Yes	No	No	No	No	No	No	No	No	No	No	No	No	No	No	Yes	Yes	Yes	No	No	No	No	No	No	No	No	No	No	No
1185	Cape Town	Preeclampsia	Yes	Mild		Gradual	No	No	No	No	No	No	No	No	N/A (no visual disturbances)	No	No	No	No	No	No	No	No	No	No	No	No	No	No	No	No	No	No	No	Yes	Yes	No	No	No	No	No	No	No	No	No	No	No	No
1186	Cape Town	Preeclampsia	Yes	Mild		Gradual	No	No	No	No	No	No	No	No	N/A (no visual disturbances)	No	No	No	No	No	No	No	No	No	No	No	No	No	No	No	No	No	No	No	Yes	Yes	No	No	No	No	No	No	No	No	No	No	No	No
1187	Cape Town	Preeclampsia	Yes	Moderate		Gradual	No	No	No	No	No	No	No	No	N/A (no visual disturbances)	No	No	No	No	No	No	No	No	No	No	No	No	No	No	No	No	No	No	No	Yes	Yes	Yes	No	No	No	No	No	No	No	No	No	No	No
1188	Cape Town	Preeclampsia	Yes	Moderate		Gradual	No	No	No	No	No	No	No	No	N/A (no visual disturbances)	No	No	No	No	No	No	No	No	No	No	No	No	No	No	No	No	No	No	No	Yes	Yes	Yes	No	No	No	No	No	No	No	No	No	No	No
1189	Cape Town	Eclampsia	Yes	Moderate		Gradual	Yes	Yes	No	No	No	No	Yes	No	Less than 6 hours before	No	No	No	No	No	No	No	No	No	No	No	No	No	No	Yes	Yes	No	No	No	No	No	No	No	No	No	No	No	No	No	No	No	No	No
1190	Cape Town	Preeclampsia	Yes	Moderate		Gradual	No	No	No	No	No	No	No	No	N/A (no visual disturbances)	No	No	No	No	No	No	No	No	No	No	No	No	No	No	No	No	No	No	No	Yes	Yes	Yes	No	No	No	No	No	No	No	No	No	No	No
1191	Cape Town	Preeclampsia	Yes	Mild		Gradual	No	No	No	No	No	No	No	No	N/A (no visual disturbances)	No	No	No	No	No	No	No	No	No	No	No	No	No	No	No	No	No	No	No	Yes	Yes	Yes	No	No	No	No	No	No	No	No	No	No	No
1193	Cape Town	Preeclampsia	Yes	Mild		Gradual	No	No	No	No	No	No	No	No	N/A (no visual disturbances)	No	No	No	No	No	No	No	No	No	No	No	No	No	No	No	No	No	No	No	Yes	Yes	Yes	No	No	No	No	No	No	No	No	No	No	No
1194	Cape Town	Preeclampsia	Yes	Mild		Gradual	No	No	No	No	No	No	No	No	N/A (no visual disturbances)	No	No	No	No	No	No	No	No	No	No	No	No	No	No	No	No	No	No	No	Yes	Yes	Yes	No	No	No	No	No	No	No	No	No	No	No
1197	Cape Town	Preeclampsia	Yes	Mild		Gradual	No	No	No	No	No	No	No	No	N/A (no visual disturbances)	No	No	No	No	No	No	No	No	No	No	No	No	No	No	No	No	No	No	No	Yes	Yes	Yes	No	No	No	No	No	No	No	No	No	No	No
1198	Cape Town	Preeclampsia	No	No		No headache	No	No	No	No	No	No	No	No	N/A (no visual disturbances)	No	No	No	No	No	No	No	No	No	No	No	No	No	No	No	No	No	No	No	Yes	Yes	No	No	No	No	No	No	No	No	No	No	No	No
1199	Cape Town	Preeclampsia	Yes	Mild		Gradual	No	No	No	No	No	No	No	No	N/A (no visual disturbances)	Mild	No	No	Yes	Yes	No	No	No	No	No	No	No	No	No	No	No	No	No	No	Yes	Yes	No	No	No	No	No	No	No	No	No	No	No	No
1200	Cape Town	Preeclampsia	Yes	Severe		Gradual	Yes	Yes	No	No	No	No	No	No	1-3 days ago	No	No	No	No	No	No	No	No	No	No	No	No	No	No	Yes	Yes	No	No	No	Yes	Yes	Yes	No	No	No	No	No	No	No	No	Yes	No	No
1201	Cape Town	Preeclampsia	Yes	Moderate		Gradual	No	No	No	No	No	No	No	No	N/A (no visual disturbances)	No	No	No	No	No	No	No	No	No	No	No	No	No	No	No	No	No	No	No	Yes	Yes	No	No	No	No	No	No	No	No	No	No	No	No
1202	Cape Town	Preeclampsia	Yes	Mild		Gradual	No	No	No	No	No	No	No	No	N/A (no visual disturbances)	No	No	No	Yes	No	No	No	No	No	No	No	No	No	No	No	No	No	No	No	Yes	Yes	Yes	No	No	No	No	No	No	No	No	No	No	No
1203	Cape Town	Preeclampsia	Yes	Mild		Gradual	No	No	No	No	No	No	No	No	N/A (no visual disturbances)	No	No	No	No	No	No	No	No	No	No	No	No	No	No	No	No	No	No	No	Yes	Yes	Yes	No	No	No	No	No	No	No	No	No	No	No
1204	Cape Town	Preeclampsia	No	No		No headache	No	No	No	No	No	No	No	No	N/A (no visual disturbances)	No	No	No	Yes	Yes	No	No	No	No	No	No	No	No	No	No	No	No	No	No	Yes	Yes	Yes	No	No	No	No	No	No	No	No	No	No	No
1205	Cape Town	Preeclampsia	Yes	Mild		Gradual	No	No	No	No	No	No	No	No	N/A (no visual disturbances)	No	No	No	No	No	No	No	No	No	No	No	No	No	No	No	No	No	No	No	No	No	No	No	No	No	No	No	No	No	No	No	No	No
1206	Cape Town	Preeclampsia	Yes	Moderate		Gradual	No	No	No	No	No	No	No	No	N/A (no visual disturbances)	No	No	No	No	No	No	No	No	No	No	No	No	No	No	No	No	No	No	No	Yes	Yes	Yes	No	No	No	No	No	No	No	No	No	No	No
1207	Cape Town	Preeclampsia	Yes	Mild		Gradual	No	No	No	No	No	No	No	No	N/A (no visual disturbances)	No	No	No	No	No	No	No	No	No	No	No	No	No	No	No	No	No	No	No	Yes	Yes	No	No	No	No	No	No	No	No	No	No	No	No
1209	Cape Town	Preeclampsia	Yes	Mild		Gradual	No	No	No	No	No	No	No	No	N/A (no visual disturbances)	No	No	No	No	No	No	No	No	No	No	No	No	No	No	No	No	No	No	No	Yes	Yes	Yes	No	No	No	No	No	No	No	No	No	No	No
1210	Cape Town	Eclampsia	Yes	Moderate		Gradual	Yes	No	No	No	No	No	Yes	No	Less than 12 hours before	Moderate	No	No	No	No	No	No	No	No	No	No	No	No	No	No	No	No	No	No	Yes	Yes	Yes	No	Yes	No	No	No	No	Yes	No	Yes	No	No
1211	Cape Town	Preeclampsia	Yes	Moderate		Gradual	No	No	No	No	No	No	No	No	N/A (no visual disturbances)	No	No	No	No	No	No	No	No	No	No	No	No	No	No	No	No	No	No	No	Yes	Yes	Yes	No	No	No	No	No	No	No	No	No	No	No
1213	Cape Town	Preeclampsia	No	No		No headache	No	No	No	No	No	No	No	No	N/A (no visual disturbances)	No	No	No	No	No	No	No	No	No	No	No	No	No	No	No	No	No	No	No	Yes	Yes	No	No	No	No	No	No	No	No	No	No	No	No
1214	Cape Town	Preeclampsia	Yes	Moderate		Gradual	Yes	No	No	No	No	No	Yes	No	Less than 12 hours before	No	No	No	No	No	No	No	No	No	No	No	No	No	No	No	No	No	No	No	Yes	Yes	Yes	No	No	No	No	No	No	No	No	No	No	No
1215	Cape Town	Preeclampsia	Yes	Mild		Gradual	No	No	No	No	No	No	No	No	N/A (no visual disturbances)	No	No	No	No	No	No	No	No	No	No	No	No	No	No	No	No	No	No	No	No	No	No	No	No	No	No	No	No	No	No	No	No	No
1216	Cape Town	Preeclampsia	Yes	Moderate		Gradual	No	No	No	No	No	No	No	No	N/A (no visual disturbances)	No	No	No	No	No	No	No	No	No	No	No	No	No	No	No	No	No	No	No	Yes	Yes	Yes	No	No	No	No	No	No	No	No	No	No	No
1217	Cape Town	Preeclampsia	Yes	Mild		Gradual	No	No	No	No	No	No	No	No	N/A (no visual disturbances)	No	No	No	No	No	No	No	No	No	No	No	No	No	No	No	No	No	No	No	Yes	Yes	Yes	No	No	No	No	No	No	No	No	No	No	No
1218	Cape Town	Preeclampsia	Yes	Mild		Gradual	No	No	No	No	No	No	No	No	N/A (no visual disturbances)	No	No	No	No	No	No	No	No	No	No	No	No	No	No	No	No	No	No	No	Yes	Yes	Yes	No	No	No	No	No	No	No	No	No	No	No
1219	Cape Town	Preeclampsia	Yes	Mild		Gradual	No	No	No	No	No	No	No	No	N/A (no visual disturbances)	No	No	No	No	No	No	No	No	No	No	No	No	No	No	No	No	No	No	No	Yes	Yes	Yes	No	No	No	No	No	No	No	No	No	No	No
1220	Cape Town	Preeclampsia	Yes	Mild		Gradual	No	No	No	No	No	No	No	No	N/A (no visual disturbances)	Mild	No	No	No	No	No	No	No	No	No	No	No	No	No	No	No	No	No	No	Yes	Yes	No	No	No	No	No	No	No	No	No	No	No	No
1221	Cape Town	Preeclampsia	Yes	Mild		Gradual	Yes	No	No	No	No	No	Yes	No	Less than 12 hours before	No	No	No	No	No	No	No	No	No	No	No	No	No	No	No	No	No	No	No	Yes	Yes	No	No	No	No	No	No	No	No	No	No	No	No
1222	Cape Town	Preeclampsia	Yes	Mild		Gradual	No	No	No	No	No	No	No	No	N/A (no visual disturbances)	No	No	No	No	No	No	No	No	No	No	No	No	No	No	No	No	No	No	No	Yes	Yes	Yes	No	No	No	No	No	No	No	No	No	No	No
1223	Cape Town	Preeclampsia	Yes	Mild		Gradual	No	No	No	No	No	No	No	No	N/A (no visual disturbances)	No	No	No	No	No	No	No	No	No	No	No	No	No	No	No	No	No	No	No	Yes	Yes	Yes	No	No	No	No	No	No	No	No	No	No	No
1224	Cape Town	Preeclampsia	Yes	Mild		Gradual	Yes	Yes	No	No	No	No	Yes	No	Less than 12 hours before	No	No	No	No	No	No	No	No	No	No	No	No	No	No	No	No	No	No	No	Yes	Yes	Yes	No	No	No	No	No	No	No	No	No	No	No
1225	Cape Town	Preeclampsia	Yes	Mild		Gradual	No	No	No	No	No	No	No	No	N/A (no visual disturbances)	No	No	No	No	No	No	No	No	No	No	No	No	No	No	No	No	No	No	No	Yes	Yes	Yes	No	No	No	No	No	No	No	No	No	No	No
1226	Cape Town	Preeclampsia	Yes	Mild		Gradual	Yes	Yes	No	No	No	No	Yes	No	Less than 12 hours before	No	No	No	No	No	No	No	No	No	No	No	No	No	No	No	No	No	No	No	Yes	Yes	Yes	No	No	No	No	No	No	No	No	No	No	No
1227	Cape Town	Preeclampsia	Yes	Mild		Gradual	No	No	No	No	No	No	No	No	N/A (no visual disturbances)	No	No	No	No	No	No	No	No	No	No	No	No	No	No	No	No	No	No	No	Yes	Yes	No	No	No	No	No	No	No	No	No	No	No	No
1228	Cape Town	Preeclampsia	Yes	Moderate		Gradual	No	No	No	No	No	No	No	No	N/A (no visual disturbances)	No	No	No	No	No	No	No	No	No	No	No	No	No	No	No	No	No	No	No	Yes	Yes	Yes	No	No	No	No	No	No	No	No	No	No	No
1229	Cape Town	Preeclampsia	Yes	Mild		Gradual	No	No	No	No	No	No	No	No	N/A (no visual disturbances)	No	No	No	No	No	No	No	No	No	No	No	No	No	No	No	No	No	No	No	Yes	Yes	Yes	No	No	No	No	No	No	No	No	No	No	No
1230	Cape Town	Preeclampsia	Yes	Mild		Gradual	No	No	No	No	No	No	No	No	N/A (no visual disturbances)	No	No	No	No	No	No	No	No	No	No	No	No	No	No	No	No	No	No	No	Yes	Yes	Yes	No	No	No	No	No	No	No	No	No	No	No
1231	Cape Town	Preeclampsia	Yes	Mild		Gradual	No	No	No	No	No	No	No	No	N/A (no visual disturbances)	No	No	No	No	No	No	No	No	No	No	No	No	No	No	No	No	No	No	No	Yes	Yes	No	No	No	No	No	No	No	No	No	No	No	No
1232	Cape Town	Preeclampsia	Yes	Moderate		Gradual	No	No	No	No	No	No	No	No	N/A (no visual disturbances)	No	Yes	Yes	No	No	No	No	No	No	No	No	No	No	No	No	No	No	No	No	Yes	Yes	No	No	No	No	No	No	No	No	No	No	No	No
1233	Cape Town	Preeclampsia	Yes	Mild		Gradual	No	No	No	No	No	No	No	No	N/A (no visual disturbances)	Mild	No	No	No	No	No	No	No	No	No	No	No	No	No	No	No	No	No	No	Yes	Yes	Yes	No	No	No	No	No	No	No	No	No	No	No
1234	Cape Town	Preeclampsia	Yes	Moderate		Gradual	No	No	No	No	No	No	No	No	N/A (no visual disturbances)	No	No	No	No	No	No	No	No	No	No	No	No	No	No	No	No	No	No	No	Yes	Yes	Yes	No	No	No	No	No	No	No	No	No	No	No
1235	Cape Town	Preeclampsia	No	No		No headache	No	No	No	No	No	No	No	No	N/A (no visual disturbances)	No	No	No	No	No	No	No	No	No	No	No	No	No	No	No	No	No	No	No	Yes	Yes	Yes	No	No	No	No	No	No	No	No	No	No	No
1236	Cape Town	Preeclampsia	Yes	Mild		Gradual	Yes	Yes	No	No	No	No	No	No	Less than 24 hours ago	Mild	No	No	No	No	No	No	No	No	No	No	No	No	No	No	No	No	No	No	Yes	Yes	No	No	No	No	No	No	No	No	No	No	No	No
1237	Cape Town	Preeclampsia	Yes	Mild		Gradual	Yes	No	No	No	No	No	Yes	No	Less than 12 hours before	No	No	No	No	No	No	No	No	No	No	No	No	No	No	No	No	No	No	No	Yes	Yes	Yes	No	No	No	No	No	No	No	No	No	No	No
1238	Cape Town	Preeclampsia	Yes	Mild		Gradual	No	No	No	No	No	No	No	No	N/A (no visual disturbances)	Mild	No	No	No	No	No	No	No	No	No	No	No	No	No	No	No	No	No	No	Yes	Yes	Yes	No	No	No	No	No	No	No	No	No	No	No
1239	Cape Town	Preeclampsia	Yes	Moderate		Gradual	No	No	No	No	No	No	No	No	N/A (no visual disturbances)	Mild	No	No	Yes	Yes	No	No	No	No	No	No	No	No	No	No	No	No	No	No	Yes	Yes	No	No	No	No	No	No	No	No	No	No	No	No
1240	Cape Town	Preeclampsia	Yes	Moderate		Gradual	No	No	No	No	No	No	No	No	N/A (no visual disturbances)	Moderate	No	No	No	No	No	No	No	No	No	No	No	No	No	No	No	No	No	No	Yes	Yes	No	No	No	No	No	No	No	No	No	No	No	No
1241	Cape Town	Eclampsia	No	No		No headache	No	No	No	No	No	No	No	No	N/A (no visual disturbances)	No	No	No	No	No	No	No	No	No	No	No	No	No	No	No	No	No	No	No	Yes	Yes	Yes	No	No	No	No	No	No	No	No	No	No	No
1242	Cape Town	Preeclampsia	Yes	Moderate		Gradual	Yes	Yes	No	No	No	No	No	No	Less than 12 hours before	Mild	No	No	No	No	No	No	No	No	No	No	No	No	No	No	No	No	No	No	Yes	Yes	No	No	No	No	No	No	No	No	No	No	No	No
1243	Cape Town	Eclampsia	Yes	Moderate		Gradual	Yes	Yes	No	No	No	No	No	No	Less than 24 hours ago	No	No	No	No	No	No	No	No	No	No	No	No	No	No	Yes	Yes	No	No	No	Yes	Yes	No	No	Yes	No	No	Yes	No	No	No	No	No	No
1244	Cape Town	Eclampsia	Yes	Worst headache ever experienced		Gradual	Yes	Yes	No	No	Yes	No	No	No	Less than 12 hours before	No	No	No	No	No	No	No	No	No	No	No	No	No	No	Yes	Yes	No	No	No	Yes	Yes	Yes	No	No	No	No	No	No	Yes	No	Yes	No	No
1246	Cape Town	Preeclampsia	Yes	Mild		Gradual	No	No	No	No	No	No	No	No	N/A (no visual disturbances)	No	No	No	No	No	No	No	No	No	No	No	No	No	No	No	No	No	No	No	Yes	Yes	Yes	No	No	No	No	No	No	No	No	No	No	No
1247	Cape Town	Eclampsia	Yes	Moderate		Gradual	Yes	Yes	No	Yes	No	No	No	No	Less than 12 hours before	Mild	No	No	No	No	No	No	No	No	No	No	No	No	No	Yes	Yes	No	No	No	Yes	Yes	Yes	No	No	No	No	No	No	No	No	No	No	No
1249	Cape Town	Preeclampsia	Yes	Moderate		Gradual	No	No	No	No	No	No	No	No	N/A (no visual disturbances)	Mild	No	No	No	No	No	No	No	No	No	No	No	No	No	No	No	No	No	No	Yes	Yes	Yes	No	No	No	No	No	No	No	No	No	No	No
1250	Cape Town	Preeclampsia	Yes	Mild		Gradual	No	No	No	No	No	No	No	No	N/A (no visual disturbances)	No	No	No	No	No	No	No	No	No	No	No	No	No	No	No	No	No	No	No	Yes	Yes	Yes	No	No	No	No	No	No	No	No	No	No	No
1251	Cape Town	Preeclampsia	Yes	Mild		Gradual	Yes	Yes	No	No	No	No	No	No	Less than 12 hours before	Mild	Yes	No	No	No	No	No	No	No	No	No	No	No	No	No	No	No	No	No	Yes	Yes	Yes	No	No	No	No	No	No	No	No	No	No	No
1253	Cape Town	Preeclampsia	Yes	Mild		Gradual	No	No	No	No	No	No	No	No	N/A (no visual disturbances)	No	No	No	No	No	No	No	No	No	No	No	No	No	No	No	No	No	No	No	Yes	Yes	No	No	No	No	No	No	No	No	No	No	No	No
1254	Cape Town	Preeclampsia	Yes	Mild		Gradual	Yes	Yes	No	No	No	No	No	No	Less than 12 hours before	No	No	Yes	No	No	No	No	No	No	No	No	No	No	No	No	No	No	No	No	Yes	Yes	Yes	No	No	No	No	No	No	No	No	No	No	No
1255	Cape Town	Preeclampsia	Yes	Mild		Gradual	No	Yes	No	No	No	No	No	No	N/A (no visual disturbances)	No	No	No	Yes	Yes	No	No	No	No	No	No	No	No	No	No	No	No	No	No	Yes	Yes	Yes	No	No	No	No	No	No	No	No	No	No	No
1256	Cape Town	Preeclampsia	Yes	Moderate		Gradual	Yes	Yes	No	No	No	No	No	No	Less than 12 hours before	No	No	No	No	No	No	No	No	No	No	No	No	No	No	Yes	Yes	No	No	No	Yes	Yes	Yes	No	No	No	No	No	No	No	No	No	No	No
1258	Cape Town	Preeclampsia	Yes	Mild		Gradual	No	No	No	No	No	No	No	No	N/A (no visual disturbances)	No	No	No	No	No	No	No	No	No	No	No	No	No	No	No	No	No	No	No	Yes	Yes	Yes	No	No	No	No	No	No	No	No	No	No	No
1259	Cape Town	Preeclampsia	Yes	Mild		Gradual	No	No	No	No	No	No	No	No	N/A (no visual disturbances)	No	No	No	No	No	No	No	No	No	No	No	No	No	No	No	No	No	No	No	Yes	Yes	Yes	No	No	No	No	No	No	No	No	No	No	No
1260	Cape Town	Preeclampsia	Yes	Mild		Gradual	No	No	No	No	No	No	No	No	N/A (no visual disturbances)	No	No	Yes	No	No	No	No	No	No	No	No	No	No	No	Yes	Yes	No	No	No	Yes	Yes	Yes	No	No	No	No	No	No	No	No	No	No	No
1261	Cape Town	Eclampsia	Yes	Worst headache ever experienced		Gradual	Yes	Yes	No	No	No	No	No	No	Less than 24 hours ago	No	No	No	No	No	No	No	No	No	No	No	No	No	No	Yes	Yes	No	No	No	Yes	Yes	No	No	No	No	Yes	Yes	No	Yes	Yes	Yes	No	No
1262	Cape Town	Preeclampsia	Yes	Moderate		Gradual	No	No	No	No	No	No	No	No	N/A (no visual disturbances)	No	Yes	Yes	No	No	No	No	No	No	No	No	No	No	No	No	No	No	No	No	Yes	Yes	Yes	No	No	No	No	No	No	No	No	No	No	No
1263	Cape Town	Preeclampsia	Yes	Mild		Gradual	No	No	No	No	No	No	No	No	N/A (no visual disturbances)	Mild	No	No	No	No	No	No	No	No	No	No	No	No	No	No	No	No	No	No	No	No	No	No	No	No	No	No	No	No	No	No	No	No
1264	Cape Town	Preeclampsia	Yes	Mild		Gradual	No	No	No	No	No	No	No	No	N/A (no visual disturbances)	No	No	No	No	No	No	No	No	No	No	No	No	No	No	No	No	No	No	No	Yes	Yes	No	No	No	No	No	No	No	No	No	No	No	No
1265	Cape Town	Preeclampsia	Yes	Mild		Gradual	No	No	No	No	No	No	No	No	N/A (no visual disturbances)	No	No	No	Yes	Yes	No	No	No	No	No	No	No	No	No	No	No	No	No	No	Yes	Yes	No	No	No	No	No	No	No	No	No	No	No	No
1266	Cape Town	Preeclampsia	Yes	Mild		Gradual	No	No	No	No	No	No	No	No	N/A (no visual disturbances)	No	No	No	No	No	No	No	No	No	No	No	No	No	No	No	No	No	No	No	Yes	Yes	No	No	No	No	No	No	No	No	No	No	No	No
1267	Cape Town	Preeclampsia	Yes	Mild		Gradual	No	No	No	No	No	No	No	No	N/A (no visual disturbances)	No	No	No	No	No	No	No	No	No	No	No	No	No	No	No	No	No	No	No	Yes	Yes	Yes	No	No	No	No	No	No	No	No	No	No	No
1268	Cape Town	Preeclampsia	No	No		No headache	No	No	No	No	No	No	No	No	N/A (no visual disturbances)	No	No	No	No	No	No	No	No	No	No	No	No	No	No	No	No	No	No	No	Yes	Yes	No	No	No	No	No	No	No	No	No	No	No	No
1269	Cape Town	Preeclampsia	Yes	Mild		Gradual	Yes	Yes	No	No	No	No	No	No	Less than 12 hours before	No	No	No	No	No	No	No	No	No	No	No	No	No	No	Yes	Yes	No	No	No	Yes	Yes	Yes	No	No	No	No	No	No	No	No	No	No	No
1270	Cape Town	Preeclampsia	Yes	Mild		Gradual	No	No	No	No	No	No	No	No	N/A (no visual disturbances)	No	No	No	No	No	No	No	No	No	No	No	No	No	No	No	No	No	No	No	Yes	Yes	No	No	No	No	No	No	No	No	No	No	No	No
1271	Cape Town	Preeclampsia	No	No		No headache	No	No	No	No	No	No	No	No	N/A (no visual disturbances)	No	No	No	No	No	No	No	No	No	No	No	No	No	No	No	No	No	No	No	Yes	Yes	No	No	No	No	No	No	No	No	No	No	No	No
1272	Cape Town	Preeclampsia	Yes	Mild		Gradual	No	No	No	No	No	No	No	No	N/A (no visual disturbances)	No	No	No	No	No	No	No	No	No	No	No	No	No	No	No	No	No	No	No	Yes	Yes	No	No	No	No	No	No	No	No	No	No	No	No
1273	Cape Town	Eclampsia	No	No		No headache	Yes	Yes	No	No	No	No	No	No	Less than 24 hours ago	No	No	No	No	No	No	No	No	No	No	No	No	No	No	No	No	No	No	No	Yes	Yes	No	No	No	No	No	No	No	No	No	No	No	No
1274	Cape Town	Preeclampsia	Yes	Moderate		Gradual	No	No	No	No	No	No	No	No	N/A (no visual disturbances)	No	No	No	No	No	No	No	No	No	No	No	No	No	No	No	No	No	No	No	Yes	Yes	No	No	No	No	No	No	No	No	No	No	No	No
1275	Cape Town	Preeclampsia	Yes	Mild		Gradual	No	No	No	No	No	No	No	No	N/A (no visual disturbances)	Mild	No	No	No	No	No	No	No	No	No	No	No	No	No	No	No	No	No	No	Yes	Yes	No	No	No	No	No	No	No	No	No	No	No	No
1276	Cape Town	Preeclampsia	Yes	Mild		Gradual	No	No	No	No	No	No	No	No	N/A (no visual disturbances)	No	No	No	No	No	No	No	No	No	No	No	No	No	No	No	No	No	No	No	Yes	Yes	No	No	No	No	No	No	No	No	No	No	No	No
1277	Cape Town	Preeclampsia	Yes	Mild		Gradual	No	No	No	No	No	No	No	No	N/A (no visual disturbances)	No	No	No	No	No	No	No	No	No	No	No	No	No	No	No	No	No	No	No	Yes	Yes	Yes	No	No	No	No	No	No	No	No	No	No	No
1278	Cape Town	Preeclampsia	Yes	Mild		Gradual	No	No	No	No	No	No	No	No	N/A (no visual disturbances)	No	No	No	No	No	No	No	No	No	No	No	No	No	No	No	No	No	No	No	Yes	Yes	No	No	No	No	No	No	No	No	No	No	No	No
1279	Cape Town	Preeclampsia	Yes	Mild		Gradual	No	No	No	No	No	No	No	No	N/A (no visual disturbances)	No	No	No	No	No	No	No	No	No	No	No	No	No	No	Yes	Yes	No	No	No	Yes	Yes	Yes	No	No	No	No	No	No	No	No	No	No	No
1280	Cape Town	Preeclampsia	Yes	Mild		Gradual	No	No	No	No	No	No	No	No	N/A (no visual disturbances)	No	No	No	No	No	No	No	No	No	No	No	No	No	No	No	No	No	No	No	No	No	No	No	No	No	No	No	No	No	No	No	No	No
1281	Cape Town	Preeclampsia	No	No		No headache	No	No	No	No	No	No	No	No	N/A (no visual disturbances)	No	No	No	No	No	No	No	No	No	No	No	No	No	No	No	No	No	No	No	No	No	No	No	No	No	No	No	No	No	No	No	No	No
1282	Cape Town	Preeclampsia	Yes	Mild		Gradual	No	No	No	No	No	No	No	No	N/A (no visual disturbances)	No	No	No	No	No	No	No	No	No	No	No	No	No	No	No	No	No	No	No	No	No	No	No	No	No	No	No	No	No	No	No	No	No
1283	Cape Town	Preeclampsia	Yes	Mild		Gradual	No	No	No	No	No	No	No	No	N/A (no visual disturbances)	No	No	No	No	No	No	No	No	No	No	No	No	No	No	No	No	No	No	No	Yes	Yes	No	No	No	No	No	No	No	No	No	No	No	No
1284	Cape Town	Preeclampsia	Yes	Mild		Gradual	No	No	No	No	No	No	No	No	N/A (no visual disturbances)	No	No	No	No	No	No	No	No	No	No	No	No	No	No	No	No	No	No	No	Yes	Yes	No	No	No	No	No	No	No	No	No	No	No	No
1285	Cape Town	Eclampsia	Yes	Worst headache ever experienced		Gradual	No	No	No	No	No	No	No	No	N/A (no visual disturbances)	Moderate	Yes	Yes	No	No	No	No	No	No	No	No	No	No	No	No	No	No	No	No	Yes	Yes	Yes	No	No	No	No	No	No	No	No	No	No	No
1286	Cape Town	Preeclampsia	Yes	Mild		Gradual	No	No	No	No	No	No	No	No	N/A (no visual disturbances)	No	No	No	No	No	No	No	No	No	No	No	No	No	No	No	No	No	No	No	Yes	Yes	Yes	No	No	No	No	No	No	No	No	No	No	No
1287	Cape Town	Preeclampsia	Yes	Mild		Gradual	No	No	No	No	No	No	No	No	N/A (no visual disturbances)	No	No	No	No	No	No	No	No	No	No	No	No	No	No	No	No	No	No	No	Yes	Yes	No	No	No	No	No	No	No	No	No	No	No	No
1288	Cape Town	Preeclampsia	Yes	Mild		Gradual	No	No	No	No	No	No	No	No	N/A (no visual disturbances)	No	No	No	Yes	Yes	No	No	No	No	No	No	No	No	No	No	No	No	No	No	Yes	Yes	Yes	No	No	No	No	No	No	No	No	No	No	No
1289	Cape Town	Preeclampsia	Yes	Mild		Gradual	No	No	No	No	No	No	No	No	N/A (no visual disturbances)	No	No	No	No	No	No	No	No	No	No	No	No	No	No	No	No	No	No	No	Yes	Yes	Yes	No	No	No	No	No	No	No	No	No	No	No
1290	Cape Town	Preeclampsia	Yes	Mild		Gradual	No	No	No	No	No	No	No	No	N/A (no visual disturbances)	No	No	No	No	No	No	No	No	No	No	No	No	No	No	No	No	No	No	No	Yes	Yes	No	No	No	No	No	No	No	No	No	No	No	No
1291	Cape Town	Preeclampsia	Yes	Severe		Gradual	No	No	No	No	No	No	No	No	N/A (no visual disturbances)	No	No	No	No	No	No	No	No	No	No	No	No	No	No	No	No	No	No	No	Yes	Yes	Yes	No	No	No	No	No	No	No	No	No	No	No
1292	Cape Town	Preeclampsia	Yes	Mild		Gradual	No	No	No	No	No	No	No	No	N/A (no visual disturbances)	No	No	No	No	No	No	No	No	No	No	No	No	No	No	No	No	No	No	No	Yes	Yes	Yes	No	No	No	No	No	No	No	No	No	No	No
1293	Cape Town	Preeclampsia	Yes	Mild		Gradual	No	No	No	No	No	No	No	No	N/A (no visual disturbances)	No	No	No	No	No	No	No	No	No	No	No	No	No	No	No	No	No	No	No	Yes	Yes	Yes	No	No	No	No	No	No	No	No	No	No	No
1294	Cape Town	Eclampsia	Yes	Severe		Gradual	Yes	Yes	No	No	No	No	No	No	Less than 6 hours before	Moderate	No	No	No	No	No	No	No	No	No	No	No	No	No	No	No	No	No	No	Yes	Yes	Yes	No	No	No	No	No	No	No	No	No	No	No
1295	Cape Town	Healthy control	Yes	Moderate		Gradual	Yes	No	Yes	No	Yes	No	No	No	Less than 12 hours before	No	No	No	No	No	No	No	No	No	No	No	No	No	No	Yes	Yes	No	No	No	Yes	Yes	Yes	No	Yes	No	No	No	No	No	No	Yes	No	No
1296	Cape Town	Preeclampsia	No	No		No headache	No	No	No	No	No	No	No	No	N/A (no visual disturbances)	No	No	No	No	No	No	No	No	No	No	No	No	No	No	No	No	No	No	No	Yes	Yes	No	No	No	No	No	No	No	No	No	No	No	No
1297	Cape Town	Preeclampsia	Yes	Mild		Gradual	No	No	No	No	No	No	No	No	N/A (no visual disturbances)	Mild	No	No	No	No	No	No	No	No	No	No	No	No	No	No	No	No	No	No	Yes	Yes	Yes	No	No	No	No	No	No	No	No	No	No	No
1298	Cape Town	Preeclampsia	Yes	Mild		Gradual	No	No	No	No	No	No	No	No	N/A (no visual disturbances)	No	No	No	No	No	No	No	No	No	No	No	No	No	No	No	No	No	No	No	Yes	Yes	No	No	No	No	No	No	No	No	No	No	No	No
1299	Cape Town	Preeclampsia	Yes	Mild		Gradual	No	No	No	No	No	No	No	No	N/A (no visual disturbances)	No	No	No	No	No	No	No	No	No	No	No	No	No	No	No	No	No	No	No	Yes	Yes	Yes	No	No	No	No	No	No	No	No	No	No	No
1300	Cape Town	Preeclampsia	Yes	Moderate		Gradual	No	No	No	No	No	No	No	No	N/A (no visual disturbances)	No	No	No	No	No	No	No	No	No	No	No	No	No	No	No	No	No	No	No	Yes	Yes	Yes	No	No	No	No	No	No	No	No	No	No	No
1302	Cape Town	Preeclampsia	Yes	Mild		Gradual	No	No	No	No	No	No	No	No	N/A (no visual disturbances)	No	No	No	No	No	No	No	No	No	No	No	No	No	No	No	No	No	No	No	Yes	Yes	No	No	No	No	No	No	No	No	No	No	No	No
1303	Cape Town	Preeclampsia	Yes	Mild		Gradual	No	No	No	No	No	No	No	No	N/A (no visual disturbances)	No	No	No	No	No	No	No	No	No	No	No	No	No	No	No	No	No	No	No	Yes	Yes	Yes	No	No	No	No	No	No	No	No	No	No	No
1304	Cape Town	Preeclampsia	Yes	Mild		Gradual	No	No	No	No	No	No	No	No	N/A (no visual disturbances)	No	No	No	No	No	No	No	No	No	No	No	No	No	No	Yes	Yes	No	Yes	No	Yes	Yes	No	No	No	No	No	No	No	No	No	No	No	No
1305	Cape Town	Preeclampsia	Yes	Worst headache ever experienced		Gradual	Yes	Yes	No	No	No	No	No	No	Less than 12 hours before	No	No	No	No	No	No	No	No	No	No	No	No	No	No	No	No	No	No	No	Yes	Yes	Yes	No	No	No	No	No	No	No	No	No	No	No
1306	Cape Town	Eclampsia	Yes	Mild		Gradual	Yes	No	No	No	Yes	No	No	No	Less than 12 hours before	No	No	No	No	No	No	No	No	No	No	No	No	No	No	Yes	Yes	No	No	No	Yes	Yes	Yes	No	No	No	No	No	No	No	No	No	No	No
1308	Cape Town	Preeclampsia	Yes	Mild		Gradual	No	No	No	No	No	No	No	No	N/A (no visual disturbances)	Mild	No	No	No	No	No	No	No	No	No	No	No	No	No	No	No	No	No	No	Yes	Yes	Yes	No	No	No	No	No	No	No	No	No	No	No
1309	Cape Town	Preeclampsia	Yes	Mild		Gradual	No	No	No	No	No	No	No	No	N/A (no visual disturbances)	Mild	No	No	No	No	No	No	No	No	No	No	No	No	No	No	No	No	No	No	Yes	Yes	Yes	No	No	No	No	No	No	No	No	No	No	No
1310	Cape Town	Preeclampsia	Yes	Mild		Gradual	No	No	No	No	No	No	No	No	N/A (no visual disturbances)	No	No	No	No	No	No	No	No	No	No	No	No	No	No	No	No	No	No	No	Yes	Yes	Yes	No	No	No	No	No	No	No	No	No	No	No
1311	Cape Town	Preeclampsia	Yes	Mild		Gradual	No	No	No	No	No	No	No	No	N/A (no visual disturbances)	No	No	No	No	No	No	No	No	No	No	No	No	No	No	No	No	No	No	No	Yes	Yes	Yes	No	No	No	No	No	No	No	No	No	No	No
1312	Cape Town	Preeclampsia	Yes	Mild		Gradual	No	No	No	No	No	No	No	No	N/A (no visual disturbances)	No	No	No	No	No	No	No	No	No	No	No	No	No	No	No	No	No	No	No	Yes	Yes	Yes	No	No	No	No	No	No	No	No	No	No	No
1313	Cape Town	Preeclampsia	Yes	Mild		Gradual	No	No	No	No	No	No	No	No	N/A (no visual disturbances)	Mild	No	No	No	No	No	No	No	No	No	No	No	No	No	No	No	No	No	No	Yes	Yes	Yes	No	No	No	No	No	No	No	No	No	No	No
1314	Cape Town	Preeclampsia	Yes	Mild		Gradual	Yes	Yes	No	No	No	No	No	No	Less than 12 hours before	No	No	No	Yes	Yes	No	No	No	No	No	No	No	No	No	No	No	No	No	No	Yes	Yes	No	No	No	No	No	No	No	No	No	No	No	No
1315	Cape Town	Preeclampsia	Yes	Moderate		Gradual	No	No	No	No	No	No	No	No	N/A (no visual disturbances)	No	No	No	No	No	No	No	No	No	No	No	No	No	No	No	No	No	No	No	Yes	Yes	Yes	No	No	No	No	No	No	No	No	No	No	No
1316	Cape Town	Preeclampsia	Yes	Mild		Gradual	No	No	No	No	No	No	No	No	N/A (no visual disturbances)	Mild	No	No	No	No	No	No	No	No	No	No	No	No	No	No	No	No	No	No	Yes	Yes	No	No	No	No	No	No	No	No	No	No	No	No
1317	Cape Town	Preeclampsia	Yes	Mild		Gradual	No	No	No	No	No	No	No	No	N/A (no visual disturbances)	Mild	No	No	No	No	No	No	No	No	No	No	No	No	No	No	No	No	No	No	No	No	No	No	No	No	No	No	No	No	No	No	No	No
1318	Cape Town	Preeclampsia	Yes	Mild		Gradual	No	No	No	No	No	No	No	No	N/A (no visual disturbances)	Mild	No	No	No	No	No	No	No	No	No	No	No	No	No	No	No	No	No	No	Yes	Yes	No	No	No	No	No	No	No	No	No	No	No	No
1319	Cape Town	Preeclampsia	Yes	Mild		Gradual	Yes	Yes	No	No	No	No	No	No	Less than 12 hours before	No	No	No	No	No	No	No	No	No	No	No	No	No	No	No	No	No	No	No	Yes	Yes	No	No	No	No	No	No	No	No	No	No	No	No
1320	Cape Town	Preeclampsia	Yes	Mild		Gradual	No	No	No	No	No	No	No	No	N/A (no visual disturbances)	Mild	No	No	No	No	No	No	No	No	No	No	No	No	No	No	No	No	No	No	Yes	Yes	Yes	No	No	No	No	No	No	No	No	No	No	No
1321	Cape Town	Preeclampsia	Yes	Mild		Gradual	No	No	No	No	No	No	No	No	N/A (no visual disturbances)	Mild	No	No	No	No	No	No	No	No	No	No	No	No	No	No	No	No	No	No	Yes	No	Yes	No	No	No	No	No	No	No	No	No	No	No
1322	Cape Town	Preeclampsia	Yes	Mild		Gradual	No	No	No	No	No	No	No	No	N/A (no visual disturbances)	Mild	No	No	No	No	No	No	No	No	No	No	No	No	No	No	No	No	No	No	Yes	Yes	Yes	No	No	No	No	No	No	No	No	No	No	No
1323	Cape Town	Preeclampsia	Yes	Mild		Gradual	No	No	No	No	No	No	No	No	N/A (no visual disturbances)	Mild	No	No	No	No	No	No	No	No	No	No	No	No	No	No	No	No	No	No	Yes	No	Yes	No	No	No	No	No	No	No	No	No	No	No
1324	Cape Town	Preeclampsia	No	No		No headache	No	No	No	No	No	No	No	No	N/A (no visual disturbances)	No	No	No	No	No	No	No	No	No	No	No	No	No	No	No	No	No	No	No	Yes	Yes	No	No	No	No	No	No	No	No	No	No	No	No
1325	Cape Town	Preeclampsia	Yes	Mild		Gradual	No	No	No	No	No	No	No	No	N/A (no visual disturbances)	Mild	No	No	No	No	No	No	No	No	No	No	No	No	No	No	No	No	No	No	Yes	Yes	Yes	No	No	No	No	No	No	No	No	No	No	No
1326	Cape Town	Preeclampsia	Yes	Mild		Gradual	No	No	No	No	No	No	No	No	N/A (no visual disturbances)	No	No	No	No	No	No	No	No	No	No	No	No	No	No	No	No	No	No	No	Yes	Yes	Yes	No	No	No	No	No	No	No	No	No	No	No
1327	Cape Town	Preeclampsia	Yes	Mild		Gradual	No	No	No	No	No	No	No	No	N/A (no visual disturbances)	No	No	No	No	No	No	No	No	No	No	No	No	No	No	No	No	No	No	No	Yes	Yes	Yes	No	No	No	No	No	No	No	No	No	No	No
1328	Cape Town	Preeclampsia	Yes	Mild			No	No	No	No	No	No	No	No	N/A (no visual disturbances)	No	No	No	No	No	No	No	No	No	No	No	No	No	No	No	No	No	No	No	Yes	Yes	Yes	No	No	No	No	No	No	No	No	No	No	No
1329	Cape Town	Preeclampsia	Yes	Mild		Gradual	No	No	No	No	No	No	No	No	N/A (no visual disturbances)	No	No	No	No	No	No	No	No	No	No	No	No	No	No	No	No	No	No	No	Yes	Yes	Yes	No	No	No	No	No	No	No	No	No	No	No
1330	Cape Town	Preeclampsia	Yes	Mild		Gradual	No	No	No	No	No	No	No	No	N/A (no visual disturbances)	Mild	No	No	No	No	No	No	No	No	No	No	No	No	No	No	No	No	No	No	Yes	Yes	Yes	No	No	No	No	No	No	No	No	No	No	No
1331	Cape Town	Preeclampsia	Yes	Mild		Gradual	No	No	No	No	No	No	No	No	N/A (no visual disturbances)	Mild	No	No	No	No	No	No	No	No	No	No	No	No	No	No	No	No	No	No	No	No	No	No	No	No	No	No	No	No	No	No	No	No
1332	Cape Town	Preeclampsia	Yes	Mild		Gradual	No	No	No	No	No	No	No	No	N/A (no visual disturbances)	No	No	No	No	No	No	No	No	No	No	No	No	No	No	Yes	Yes	No	No	No	Yes	Yes	Yes	No	No	No	No	No	No	No	No	No	No	No
1333	Cape Town	Preeclampsia	Yes	Mild		Gradual	No	No	No	No	No	No	No	No	N/A (no visual disturbances)	No	No	No	No	No	No	No	No	No	No	No	No	No	No	No	No	No	No	No	Yes	Yes	Yes	No	No	No	No	No	No	No	No	No	No	No
1334	Cape Town	Preeclampsia	Yes	Mild		Gradual	No	No	No	No	No	No	No	No	N/A (no visual disturbances)	Mild	No	No	No	Yes	No	No	No	No	No	No	No	No	No	No	No	No	No	No	Yes	Yes	Yes	No	No	No	No	No	No	No	No	No	No	No
1335	Cape Town	Preeclampsia	Yes	Mild		Gradual	No	No	No	No	No	No	No	No	N/A (no visual disturbances)	No	No	No	No	No	No	No	No	No	No	No	No	No	No	No	No	No	No	No	Yes	No	Yes	No	No	No	No	No	No	No	No	No	No	No
1336	Cape Town	Preeclampsia	Yes	Mild		Gradual	Yes	Yes	No	No	No	No	No	No	More than 3 days ago	No	No	No	No	No	No	No	No	No	No	No	No	No	No	No	No	No	No	No	Yes	Yes	Yes	No	No	No	No	No	No	No	No	No	No	No
1337	Cape Town	Preeclampsia	Yes	Mild		Gradual	Yes	Yes	No	No	No	No	No	No	More than 3 days ago	Mild	No	No	No	No	No	No	No	No	No	No	No	No	No	No	No	No	No	No	Yes	No	Yes	No	No	No	No	No	No	No	No	No	No	No
1338	Cape Town	Preeclampsia	Yes	Mild		Gradual	Yes	No	No	No	No	No	Yes	Yes	More than 3 days ago	No	No	No	No	No	No	No	No	No	No	No	No	No	No	No	No	No	No	No	Yes	No	Yes	No	No	No	No	No	No	No	No	No	No	No
1339	Cape Town	Preeclampsia	Yes	Mild		Gradual	No	No	No	No	No	No	No	No	N/A (no visual disturbances)	No	No	No	No	No	No	No	No	No	No	No	No	No	No	No	No	No	No	No	Yes	No	Yes	No	No	No	No	No	No	No	No	No	No	No
1340	Cape Town	Preeclampsia	Yes	Mild		Gradual	No	No	No	No	No	No	No	No	N/A (no visual disturbances)	No	No	No	No	No	No	No	No	No	No	No	No	No	No	No	No	No	No	No	Yes	No	Yes	No	No	No	No	No	No	No	No	No	No	No
1341	Cape Town	Preeclampsia	Yes	Mild		Gradual	No	No	No	No	No	No	No	No	N/A (no visual disturbances)	No	No	No	No	No	No	No	No	No	No	No	No	No	No	No	No	No	No	No	Yes	No	Yes	No	No	No	No	No	No	No	No	No	No	No
1342	Cape Town	Preeclampsia	No	No		No headache	No	No	No	No	No	No	No	No	N/A (no visual disturbances)	No	No	No	No	No	No	No	No	No	No	No	No	No	No	No	No	No	No	No	Yes	Yes	Yes	No	No	No	No	No	No	No	No	No	No	No
1343	Cape Town	Preeclampsia	No	No		No headache	No	No	No	No	No	No	No	No	N/A (no visual disturbances)	No	No	No	No	No	No	No	No	No	No	No	No	No	No	No	No	No	No	No	Yes	Yes	Yes	No	No	No	No	No	No	No	No	No	No	No
1344	Cape Town	Preeclampsia	Yes	Mild		Gradual	No	No	No	No	No	No	No	No	N/A (no visual disturbances)	No	No	No	No	No	No	No	No	No	No	No	No	No	No	No	No	No	No	No	Yes	Yes	No	No	No	No	No	No	No	No	No	No	No	No
1345	Cape Town	Preeclampsia	Yes	Mild		Gradual	No	No	No	No	No	No	No	No	N/A (no visual disturbances)	No	No	No	No	No	No	No	No	No	No	No	No	No	No	No	No	No	No	No	Yes	Yes	Yes	No	No	No	No	No	No	No	No	No	No	No
1346	Cape Town	Preeclampsia	Yes	Mild		Gradual	No	No	No	No	No	No	No	No	N/A (no visual disturbances)	No	No	No	No	No	No	No	No	No	No	No	No	No	No	No	No	No	No	No	Yes	Yes	Yes	No	No	No	No	No	No	No	No	No	No	No
1347	Cape Town	Preeclampsia	Yes	Mild		Gradual	Yes	Yes	No	No	No	No	No	No	1-3 days ago	No	No	No	No	No	No	No	No	No	No	No	No	No	No	No	No	No	No	No	Yes	No	Yes	No	No	No	No	No	No	No	No	No	No	No
1348	Cape Town	Preeclampsia	Yes	Mild		Gradual	No	No	No	No	No	No	No	No	N/A (no visual disturbances)	No	No	No	No	No	No	No	No	No	No	No	No	No	No	No	No	No	No	No	Yes	Yes	No	No	No	No	No	No	No	No	No	No	No	No
1349	Cape Town	Preeclampsia	Yes	Mild		Gradual	No	No	No	No	No	No	No	No	N/A (no visual disturbances)	No	No	No	No	No	No	No	No	No	No	No	No	No	No	No	No	No	No	No	Yes	No	Yes	No	No	No	No	No	No	No	No	No	No	No
[truncated: 161 more rows]
